# Supplementary material for: (2,2′-Bi­pyridine)­chlorido­[diethyl (2,2′:6′,2′′-terpyridin-4-yl)phospho­nate]ruthenium(II) hexa­fluorido­phosphate aceto­nitrile/water solvate
Source: Acta Crystallogr Sect E Struct Rep Online. 2013 Aug 21;69(Pt 9):m510–1. doi: 10.1107/S1600536813022940 (PMC3884400; doi:10.1107/S1600536813022940)
Supplement: Supplementary file 1 [file e-69-0m510-sup1.cif]

##############################################################################
#                                                                            #
# This CIF contains the data in a paper accepted for publication in          #
# Acta Crystallographica Section E. It conforms to the requirements of       #
# Notes for Authors for Acta Crystallographica Section E, and has been       #
# peer reviewed under the auspices of the IUCr Commission on Journals.       #
#                                                                            #
# Full details of the Crystallographic Information File format               #
# are given in the paper "The Crystallographic Information File (CIF):       #
# a New Standard Archive File for Crystallography" by S. R. Hall, F. H.      #
# Allen and I. D. Brown [Acta Cryst. (1991), A47, 655-685].                  #
#                                                                            #
# The current version of the core CIF dictionary is obtainable from          #
# ftp://ftp.iucr.org/pub/cif_core.dic.                                       #
#                                                                            #
# Software is freely available for graphical display of the structure(s)     #
# in this CIF. For information consult the CIF software page                 #
# http://www.iucr.org/resources/cif/software.                                #
#                                                                            #
# This file may be used for bona fide research purposes within the           #
# scientific community so long as proper attribution is given to the journal # 
# article from which it was obtained.                                        #
#                                                                            #
##############################################################################
data_I
_audit_creation_method     SHELXL-2012
_chemical_name_systematic
;\
(2,2'-Bipyridine)chlorido[diethyl
(2,2':6',2''-terpyridin-4-yl)phosphonate]ruthenium(II) hexafluoridophosphate
acetonitrile/water solvate
;
_chemical_name_common     ?
_chemical_formula_moiety
                        'C29 H28 Cl N5 O3 P Ru, F6 P, 0.83(C2 H3 N), 0.34(H2 O)'
_chemical_formula_sum     'C30.66 H31.17 Cl F6 N5.83 O3.34 P2 Ru'
_chemical_formula_iupac
             '[Ru Cl (C10 H8 N2) (C19 H20 N3 O3 P)] P F6, 0.83C2 H3 N, 0.17H2 O'
_chemical_formula_weight     847.23
_chemical_melting_point     ?
_shelx_space_group_comment
;
The symmetry employed for this shelxl refinement is uniquely defined
by the following loop, which should always be used as a source of
symmetry information in preference to the above space-group names.
They are only intended as comments.
;
_space_group_crystal_system     monoclinic
_space_group_name_H-M_alt     'P 21/n'
_space_group_name_Hall     '-P 2yn'
loop_
    _space_group_symop_operation_xyz
    'x, y, z'
    '-x+1/2, y+1/2, -z+1/2'
    '-x, -y, -z'
    'x-1/2, -y-1/2, z-1/2'
_cell_length_a     8.6367(14)
_cell_length_b     31.515(5)
_cell_length_c     12.696(2)
_cell_angle_alpha     90
_cell_angle_beta     100.155(2)
_cell_angle_gamma     90
_cell_volume     3401.5(9)
_cell_formula_units_Z     4
_cell_measurement_reflns_used     4889
_cell_measurement_theta_min     5.0
_cell_measurement_theta_max     49.1
_cell_measurement_temperature     120(2)
_exptl_crystal_description     block
_exptl_crystal_colour     red
_exptl_crystal_size_max     0.28
_exptl_crystal_size_mid     0.20
_exptl_crystal_size_min     0.08
_exptl_crystal_density_diffrn     1.655
_exptl_crystal_density_meas     ?
_exptl_crystal_density_method     ?
_exptl_crystal_F_000     1710.6
_exptl_absorpt_coefficient_mu     0.711
_exptl_absorpt_correction_type     multi-scan
_exptl_absorpt_process_details     '(SADABS; Bruker, 2007)'
_shelx_estimated_absorpt_T_min     ?
_shelx_estimated_absorpt_T_max     ?
_exptl_absorpt_correction_T_min     0.8260
_exptl_absorpt_correction_T_max     0.9454
_exptl_special_details     ?
_diffrn_ambient_temperature     120(2)
_diffrn_radiation_type     MoK\a
_diffrn_radiation_wavelength     0.71073
_diffrn_radiation_monochromator     graphite
_diffrn_measurement_device_type     'Bruker D8 with APEXII CCD'
_diffrn_measurement_method     '\w scans'
_diffrn_detector_area_resol_mean     ?
_diffrn_reflns_number     24414
_diffrn_reflns_av_R_equivalents     0.0546
_diffrn_reflns_theta_min     2.080
_diffrn_reflns_theta_max     25.409
_diffrn_reflns_theta_full     25.242
_diffrn_measured_fraction_theta_max     0.994
_diffrn_measured_fraction_theta_full     0.996
_diffrn_reflns_limit_h_min     -10
_diffrn_reflns_limit_h_max     10
_diffrn_reflns_limit_k_min     -37
_diffrn_reflns_limit_k_max     38
_diffrn_reflns_limit_l_min     -15
_diffrn_reflns_limit_l_max     15
_refine_special_details     ?
_reflns_number_total     6233
_reflns_number_gt     5056
_reflns_threshold_expression     I>2\s(I)
_refine_ls_structure_factor_coef     Fsqd
_refine_ls_matrix_type     full
_refine_ls_R_factor_all     0.0792
_refine_ls_R_factor_gt     0.0623
_refine_ls_wR_factor_gt     0.1336
_refine_ls_wR_factor_ref     0.1409
_refine_ls_goodness_of_fit_ref     1.137
_refine_ls_restrained_S_all     1.120
_refine_ls_number_reflns     6233
_refine_ls_number_parameters     574
_refine_ls_number_restraints     394
_refine_ls_hydrogen_treatment     mixed
_refine_ls_weighting_scheme     calc
_refine_ls_weighting_details
;
 w=1/[\s^2^(Fo^2^)+(0.0274P)^2^+23.9905P]
 where P=(Fo^2^+2Fc^2^)/3
;
_atom_sites_solution_hydrogens     mixed
_atom_sites_solution_primary     direct
_atom_sites_solution_secondary     difmap
_refine_ls_shift/su_max     0.003
_refine_ls_shift/su_mean     0.000
_refine_diff_density_max     0.937
_refine_diff_density_min     -1.195
_refine_ls_extinction_method     none
_refine_ls_extinction_coef     .
loop_
    _atom_type_symbol
    _atom_type_description
    _atom_type_scat_dispersion_real
    _atom_type_scat_dispersion_imag
    _atom_type_scat_source
    'C' 'C' 0.0033 0.0016
                         'International Tables Vol C Tables 4.2.6.8 and 6.1.1.4'
    'H' 'H' 0.0000 0.0000
                         'International Tables Vol C Tables 4.2.6.8 and 6.1.1.4'
    'Cl' 'Cl' 0.1484 0.1585
                         'International Tables Vol C Tables 4.2.6.8 and 6.1.1.4'
    'F' 'F' 0.0171 0.0103
                         'International Tables Vol C Tables 4.2.6.8 and 6.1.1.4'
    'N' 'N' 0.0061 0.0033
                         'International Tables Vol C Tables 4.2.6.8 and 6.1.1.4'
    'O' 'O' 0.0106 0.0060
                         'International Tables Vol C Tables 4.2.6.8 and 6.1.1.4'
    'P' 'P' 0.1023 0.0942
                         'International Tables Vol C Tables 4.2.6.8 and 6.1.1.4'
    'Ru' 'Ru' -1.2594 0.8363
                         'International Tables Vol C Tables 4.2.6.8 and 6.1.1.4'
_computing_data_collection     'APEX2 (Bruker, 2007)'
_computing_cell_refinement     'SAINT-Plus (Bruker, 2007)'
_computing_data_reduction     'SAINT-Plus (Bruker, 2007)'
_computing_structure_solution     'SHELXS97 (Sheldrick, 2008)'
_computing_structure_refinement
;
SHELXL2013 (Sheldrick, 2008) and
SHELXLE (H\"ubschle <i>et al.</i>, 2011)
;
_computing_molecular_graphics     'SHELXTL (Sheldrick, 2008)'
_computing_publication_material     'publCIF (Westrip, 2010)'
loop_
    _atom_site_type_symbol
    _atom_site_label
    _atom_site_fract_x
    _atom_site_fract_y
    _atom_site_fract_z
    _atom_site_U_iso_or_equiv
    _atom_site_adp_type
    _atom_site_calc_flag
    _atom_site_occupancy
    _atom_site_disorder_assembly
    _atom_site_disorder_group
    Ru Ru1 0.11155(5) 0.19185(2) 0.07673(4) 0.01776(14) Uani d 1 . .
    Cl Cl1 -0.03875(17) 0.21030(4) -0.09533(11) 0.0228(3) Uani d 1 . .
    P P1 0.1827(2) 0.39059(5) 0.20621(14) 0.0343(4) Uani d 1 . .
    O O1 0.3502(6) 0.40325(15) 0.2183(5) 0.0492(14) Uani d 1 . .
    N N1 0.3155(5) 0.20702(15) 0.0232(4) 0.0188(10) Uani d 1 . .
    N N2 0.1283(5) 0.25162(14) 0.1148(4) 0.0180(10) Uani d 1 . .
    N N3 -0.0819(5) 0.19850(14) 0.1500(4) 0.0200(10) Uani d 1 . .
    N N4 0.2321(6) 0.16840(15) 0.2163(4) 0.0205(11) Uani d 1 . .
    N N5 0.1106(5) 0.12661(15) 0.0439(4) 0.0208(11) Uani d 1 . .
    C C1 0.4122(7) 0.18137(19) -0.0200(5) 0.0251(14) Uani d 1 . .
    H H1 0.3820 0.1526 -0.0336 0.030 Uiso calc 1 . .
    C C2 0.5521(7) 0.1947(2) -0.0452(5) 0.0243(13) Uani d 1 . .
    H H2 0.6182 0.1753 -0.0737 0.029 Uiso calc 1 . .
    C C3 0.5956(7) 0.2366(2) -0.0285(5) 0.0286(14) Uani d 1 . .
    H H3 0.6914 0.2465 -0.0465 0.034 Uiso calc 1 . .
    C C4 0.4985(7) 0.2640(2) 0.0146(5) 0.0249(13) Uani d 1 . .
    H H4 0.5263 0.2930 0.0260 0.030 Uiso calc 1 . .
    C C5 0.3599(7) 0.24847(18) 0.0409(5) 0.0208(12) Uani d 1 . .
    C C6 0.2522(7) 0.27427(18) 0.0923(5) 0.0215(13) Uani d 1 . .
    C C7 0.2689(7) 0.31671(19) 0.1202(5) 0.0249(13) Uani d 1 . .
    H H7 0.3569 0.3325 0.1065 0.030 Uiso calc 1 . .
    C C8 0.1540(7) 0.33567(18) 0.1686(5) 0.0238(13) Uani d 1 . .
    C C9 0.0274(7) 0.31249(18) 0.1888(5) 0.0235(13) Uani d 1 . .
    H H9 -0.0523 0.3257 0.2201 0.028 Uiso calc 1 . .
    C C10 0.0168(7) 0.26958(18) 0.1630(4) 0.0196(12) Uani d 1 . .
    C C11 -0.1020(7) 0.23929(17) 0.1854(4) 0.0194(12) Uani d 1 . .
    C C12 -0.2213(7) 0.24910(19) 0.2401(5) 0.0257(14) Uani d 1 . .
    H H12 -0.2356 0.2775 0.2613 0.031 Uiso calc 1 . .
    C C13 -0.3200(7) 0.2175(2) 0.2640(5) 0.0296(15) Uani d 1 . .
    H H13 -0.4013 0.2239 0.3031 0.036 Uiso calc 1 . .
    C C14 -0.2997(7) 0.1765(2) 0.2308(5) 0.0284(14) Uani d 1 . .
    H H14 -0.3662 0.1543 0.2468 0.034 Uiso calc 1 . .
    C C15 -0.1808(7) 0.16847(18) 0.1738(5) 0.0220(13) Uani d 1 . .
    H H15 -0.1682 0.1403 0.1502 0.026 Uiso calc 1 . .
    O O2 0.0733(6) 0.41696(14) 0.1220(4) 0.0476(14) Uani d 1 . .
    C C16 0.1522(13) 0.4448(3) 0.0503(7) 0.073(3) Uani d 1 . .
    H H16A 0.2530 0.4319 0.0401 0.088 Uiso calc 1 . .
    H H16B 0.0839 0.4476 -0.0207 0.088 Uiso calc 1 . .
    C C17 0.1817(14) 0.4879(2) 0.1013(8) 0.077(3) Uani d 1 . .
    H H17A 0.2051 0.5083 0.0480 0.116 Uiso calc 1 . .
    H H17B 0.2712 0.4863 0.1605 0.116 Uiso calc 1 . .
    H H17C 0.0880 0.4972 0.1287 0.116 Uiso calc 1 . .
    O O3 0.068(3) 0.3923(10) 0.288(2) 0.0376(17) Uani d 0.207(13) A 1
    C C18 0.000(4) 0.4298(10) 0.338(3) 0.043(3) Uani d 0.207(13) A 1
    H H18A -0.0050 0.4550 0.2911 0.051 Uiso calc 0.207(13) A 1
    H H18B -0.1066 0.4232 0.3514 0.051 Uiso calc 0.207(13) A 1
    C C19 0.111(6) 0.4375(16) 0.442(3) 0.079(17) Uani d 0.207(13) A 1
    H H19A 0.2185 0.4403 0.4279 0.119 Uiso calc 0.207(13) A 1
    H H19B 0.1057 0.4135 0.4902 0.119 Uiso calc 0.207(13) A 1
    H H19C 0.0805 0.4636 0.4747 0.119 Uiso calc 0.207(13) A 1
    O O3B 0.1198(10) 0.3933(2) 0.3123(5) 0.0376(17) Uani d 0.793(13) A 2
    C C18B 0.1154(12) 0.4349(3) 0.3644(8) 0.040(2) Uani d 0.793(13) A 2
    H H18C 0.0701 0.4565 0.3112 0.048 Uiso calc 0.793(13) A 2
    H H18D 0.2232 0.4438 0.3968 0.048 Uiso calc 0.793(13) A 2
    C C19B 0.0162(14) 0.4307(3) 0.4489(8) 0.050(3) Uani d 0.793(13) A 2
    H H19D 0.0083 0.4583 0.4831 0.075 Uiso calc 0.793(13) A 2
    H H19E 0.0643 0.4101 0.5027 0.075 Uiso calc 0.793(13) A 2
    H H19F -0.0891 0.4209 0.4164 0.075 Uiso calc 0.793(13) A 2
    C C20 0.2890(7) 0.19166(19) 0.3034(5) 0.0260(13) Uani d 1 . .
    H H20 0.2796 0.2217 0.2986 0.031 Uiso calc 1 . .
    C C21 0.3592(8) 0.1744(2) 0.3978(5) 0.0298(15) Uani d 1 . .
    H H21 0.3961 0.1921 0.4575 0.036 Uiso calc 1 . .
    C C22 0.3761(9) 0.1312(2) 0.4060(6) 0.0406(18) Uani d 1 . .
    H H22 0.4244 0.1185 0.4714 0.049 Uiso calc 1 . .
    C C23 0.3218(9) 0.1067(2) 0.3179(5) 0.0382(17) Uani d 1 . .
    H H23 0.3341 0.0768 0.3217 0.046 Uiso calc 1 . .
    C C24 0.2493(7) 0.12545(18) 0.2234(5) 0.0253(14) Uani d 1 . .
    C C25 0.1897(7) 0.10225(18) 0.1243(5) 0.0245(13) Uani d 1 . .
    C C26 0.2106(8) 0.05900(19) 0.1113(5) 0.0324(15) Uani d 1 . .
    H H26 0.2660 0.0423 0.1680 0.039 Uiso calc 1 . .
    C C27 0.1489(8) 0.0409(2) 0.0138(5) 0.0320(15) Uani d 1 . .
    H H27 0.1618 0.0113 0.0029 0.038 Uiso calc 1 . .
    C C28 0.0690(7) 0.0655(2) -0.0675(5) 0.0317(15) Uani d 1 . .
    H H28 0.0270 0.0533 -0.1350 0.038 Uiso calc 1 . .
    C C29 0.0510(7) 0.10805(19) -0.0493(5) 0.0270(14) Uani d 1 . .
    H H29 -0.0059 0.1250 -0.1050 0.032 Uiso calc 1 . .
    P P2 0.7996(7) 0.04256(16) 0.2491(4) 0.0514(14) Uani d 0.726(14) B 1
    F F1 0.9091(15) 0.0792(2) 0.3042(7) 0.102(4) Uani d 0.726(14) B 1
    F F2 0.7768(19) 0.0239(2) 0.3607(7) 0.124(5) Uani d 0.726(14) B 1
    F F3 0.6949(13) 0.0053(3) 0.1890(9) 0.092(3) Uani d 0.726(14) B 1
    F F4 0.8227(9) 0.0618(2) 0.1346(5) 0.048(2) Uani d 0.726(14) B 1
    F F5 0.6492(13) 0.0715(3) 0.2426(9) 0.092(3) Uani d 0.726(14) B 1
    F F6 0.9482(10) 0.0134(2) 0.2475(7) 0.083(3) Uani d 0.726(14) B 1
    P P2B 0.755(2) 0.0482(6) 0.2461(15) 0.109(6) Uani d 0.274(14) B 2
    F F1B 0.800(4) 0.0835(7) 0.3349(18) 0.118(8) Uani d 0.274(14) B 2
    F F2B 0.637(4) 0.0278(7) 0.313(2) 0.130(9) Uani d 0.274(14) B 2
    F F3B 0.712(4) 0.0119(8) 0.159(2) 0.136(9) Uani d 0.274(14) B 2
    F F4B 0.872(3) 0.0681(8) 0.177(3) 0.134(10) Uani d 0.274(14) B 2
    F F5B 0.620(3) 0.0777(8) 0.185(2) 0.110(8) Uani d 0.274(14) B 2
    F F6B 0.895(3) 0.0194(8) 0.307(3) 0.181(10) Uani d 0.274(14) B 2
    N N6 0.6748(10) 0.3516(3) 0.1400(10) 0.072(3) Uani d 0.831(9) C 1
    C C30 0.6579(11) 0.3871(3) 0.1224(10) 0.056(3) Uani d 0.831(9) C 1
    C C31 0.6410(14) 0.4298(3) 0.1053(12) 0.081(4) Uani d 0.831(9) C 1
    H H31A 0.5756 0.4417 0.1537 0.121 Uiso calc 0.831(9) C 1
    H H31B 0.5906 0.4350 0.0310 0.121 Uiso calc 0.831(9) C 1
    H H31C 0.7447 0.4434 0.1188 0.121 Uiso calc 0.831(9) C 1
    O O4 0.680(3) 0.3472(7) 0.254(2) 0.055(11) Uani d 0.169(9) C 2
    H H4A 0.679(6) 0.3723(8) 0.271(6) 0.066 Uiso d 0.169(9) C 2
    H H4B 0.592(4) 0.3385(13) 0.228(7) 0.066 Uiso d 0.169(9) C 2
    O O5 0.505(5) 0.3723(8) -0.026(2) 0.101(19) Uani d 0.169(9) C 2
    H H5A 0.462(8) 0.3767(17) -0.088(2) 0.122 Uiso d 0.169(9) C 2
    H H5B 0.541(9) 0.3941(10) 0.004(3) 0.122 Uiso d 0.169(9) C 2
loop_
    _atom_site_aniso_label
    _atom_site_aniso_U_11
    _atom_site_aniso_U_22
    _atom_site_aniso_U_33
    _atom_site_aniso_U_12
    _atom_site_aniso_U_13
    _atom_site_aniso_U_23
    Ru1 0.0167(2) 0.0161(2) 0.0199(2) 0.00053(19) 0.00165(17) -0.00016(19)
    Cl1 0.0219(7) 0.0231(7) 0.0227(7) 0.0017(6) 0.0021(6) 0.0014(6)
    P1 0.0517(12) 0.0200(8) 0.0308(10) -0.0051(8) 0.0062(8) -0.0059(7)
    O1 0.050(3) 0.027(3) 0.070(4) -0.012(2) 0.010(3) -0.014(2)
    N1 0.017(2) 0.023(2) 0.016(2) 0.0008(19) 0.001(2) -0.004(2)
    N2 0.018(2) 0.019(2) 0.017(2) 0.0009(19) 0.001(2) 0.0020(19)
    N3 0.019(2) 0.020(2) 0.020(2) 0.001(2) 0.000(2) 0.000(2)
    N4 0.020(3) 0.022(3) 0.020(3) 0.001(2) 0.003(2) 0.004(2)
    N5 0.017(2) 0.020(2) 0.026(3) 0.0003(19) 0.003(2) 0.002(2)
    C1 0.024(3) 0.027(3) 0.022(3) 0.005(3) -0.001(3) 0.000(3)
    C2 0.020(3) 0.033(3) 0.019(3) 0.006(3) 0.004(2) 0.004(3)
    C3 0.022(3) 0.037(4) 0.026(3) -0.002(3) 0.004(3) 0.006(3)
    C4 0.020(3) 0.030(3) 0.024(3) -0.004(3) 0.004(3) 0.001(3)
    C5 0.017(3) 0.026(3) 0.018(3) 0.002(2) -0.001(2) 0.000(2)
    C6 0.022(3) 0.023(3) 0.020(3) 0.001(2) 0.003(2) 0.003(2)
    C7 0.025(3) 0.027(3) 0.023(3) -0.004(3) 0.004(3) -0.002(3)
    C8 0.033(3) 0.018(3) 0.018(3) -0.001(3) 0.001(3) -0.001(2)
    C9 0.027(3) 0.024(3) 0.018(3) 0.004(3) 0.001(2) -0.002(2)
    C10 0.017(3) 0.022(3) 0.019(3) 0.006(2) 0.003(2) 0.004(2)
    C11 0.019(3) 0.020(3) 0.018(3) 0.002(2) 0.001(2) 0.001(2)
    C12 0.024(3) 0.024(3) 0.027(3) 0.006(3) -0.001(3) -0.004(3)
    C13 0.022(3) 0.034(4) 0.034(4) -0.001(3) 0.009(3) 0.001(3)
    C14 0.019(3) 0.034(3) 0.032(4) 0.000(3) 0.004(3) 0.008(3)
    C15 0.020(3) 0.022(3) 0.023(3) 0.002(2) 0.002(3) 0.002(2)
    O2 0.067(4) 0.022(2) 0.046(3) -0.004(2) -0.009(3) 0.000(2)
    C16 0.128(9) 0.042(5) 0.041(5) -0.012(5) -0.011(5) 0.016(4)
    C17 0.117(9) 0.032(4) 0.078(7) -0.020(5) 0.003(6) -0.004(4)
    O3 0.055(4) 0.026(2) 0.033(3) 0.002(3) 0.010(3) -0.011(3)
    C18 0.058(7) 0.028(6) 0.041(6) -0.001(6) 0.009(6) -0.007(6)
    C19 0.08(2) 0.08(2) 0.08(2) -0.021(18) 0.018(18) -0.008(18)
    O3B 0.055(4) 0.026(2) 0.033(3) 0.002(3) 0.010(3) -0.011(3)
    C18B 0.056(5) 0.024(4) 0.042(4) -0.008(4) 0.016(4) -0.011(3)
    C19B 0.060(7) 0.038(5) 0.056(6) -0.006(5) 0.024(5) -0.020(5)
    C20 0.025(3) 0.022(3) 0.029(3) 0.003(3) -0.002(3) -0.002(3)
    C21 0.032(4) 0.033(3) 0.021(3) 0.001(3) -0.003(3) -0.002(3)
    C22 0.051(5) 0.034(4) 0.030(4) 0.005(3) -0.010(3) -0.001(3)
    C23 0.055(5) 0.022(3) 0.034(4) 0.008(3) -0.002(3) 0.009(3)
    C24 0.027(3) 0.018(3) 0.031(4) 0.000(2) 0.006(3) 0.000(3)
    C25 0.015(3) 0.024(3) 0.034(4) 0.001(2) 0.005(3) 0.001(3)
    C26 0.042(4) 0.018(3) 0.036(4) 0.003(3) 0.002(3) 0.005(3)
    C27 0.040(4) 0.019(3) 0.037(4) 0.003(3) 0.007(3) 0.000(3)
    C28 0.026(3) 0.032(4) 0.035(4) -0.002(3) -0.001(3) -0.010(3)
    C29 0.026(3) 0.029(3) 0.024(3) 0.003(3) -0.003(3) 0.002(3)
    P2 0.078(3) 0.023(2) 0.057(2) 0.0126(18) 0.022(2) 0.0061(15)
    F1 0.167(9) 0.049(4) 0.071(6) 0.001(5) -0.027(6) -0.013(4)
    F2 0.274(15) 0.048(4) 0.075(5) 0.056(7) 0.102(7) 0.021(4)
    F3 0.134(7) 0.044(4) 0.115(7) -0.035(5) 0.067(6) -0.008(5)
    F4 0.058(4) 0.037(4) 0.051(4) -0.003(3) 0.011(3) 0.008(3)
    F5 0.115(7) 0.067(5) 0.111(9) 0.039(5) 0.068(6) 0.021(5)
    F6 0.121(6) 0.051(4) 0.081(6) 0.038(4) 0.028(5) 0.014(4)
    P2B 0.141(13) 0.029(7) 0.187(13) 0.024(7) 0.109(9) 0.014(6)
    F1B 0.16(2) 0.069(12) 0.123(15) 0.005(13) 0.016(14) 0.037(9)
    F2B 0.19(2) 0.071(15) 0.16(2) -0.012(14) 0.121(17) -0.003(13)
    F3B 0.22(2) 0.050(12) 0.184(18) -0.037(12) 0.161(15) -0.002(12)
    F4B 0.148(18) 0.079(17) 0.20(2) -0.031(14) 0.093(18) 0.013(16)
    F5B 0.124(15) 0.061(13) 0.14(2) -0.022(11) 0.025(14) -0.010(13)
    F6B 0.199(19) 0.119(18) 0.25(2) 0.077(17) 0.098(18) 0.061(17)
    N6 0.040(5) 0.039(5) 0.137(11) 0.003(4) 0.014(6) 0.004(6)
    C30 0.041(6) 0.039(6) 0.091(9) -0.003(4) 0.021(5) -0.014(5)
    C31 0.080(9) 0.023(5) 0.150(13) -0.007(5) 0.052(9) -0.011(6)
    O4 0.06(2) 0.05(2) 0.06(2) 0.023(17) 0.039(19) 0.027(17)
    O5 0.18(5) 0.04(2) 0.08(3) -0.01(3) 0.00(3) 0.00(2)
_geom_special_details
;
 All esds (except the esd in the dihedral angle between two l.s. planes)
 are estimated using the full covariance matrix.  The cell esds are taken
 into account individually in the estimation of esds in distances, angles
 and torsion angles; correlations between esds in cell parameters are only
 used when they are defined by crystal symmetry.  An approximate (isotropic)
 treatment of cell esds is used for estimating esds involving l.s. planes.
;
loop_
    _geom_bond_atom_site_label_1
    _geom_bond_atom_site_label_2
    _geom_bond_site_symmetry_2
    _geom_bond_distance
    _geom_bond_publ_flag
    Ru1 N2 . 1.944(5) y
    Ru1 N4 . 2.030(5) y
    Ru1 N1 . 2.053(5) y
    Ru1 N3 . 2.061(5) y
    Ru1 N5 . 2.098(5) y
    Ru1 Cl1 . 2.4073(15) ?
    P1 O1 . 1.483(5) y
    P1 O2 . 1.540(5) y
    P1 O3B . 1.541(6) y
    P1 O3 . 1.554(17) y
    P1 C8 . 1.801(6) y
    N1 C1 . 1.347(8) ?
    N1 C5 . 1.369(7) ?
    N2 C10 . 1.353(7) ?
    N2 C6 . 1.358(7) ?
    N3 C15 . 1.345(7) ?
    N3 C11 . 1.383(7) ?
    N4 C20 . 1.345(7) ?
    N4 C24 . 1.363(7) ?
    N5 C29 . 1.340(8) ?
    N5 C25 . 1.361(7) ?
    C1 C2 . 1.369(8) ?
    C1 H1 . 0.9500 ?
    C2 C3 . 1.378(9) ?
    C2 H2 . 0.9500 ?
    C3 C4 . 1.381(9) ?
    C3 H3 . 0.9500 ?
    C4 C5 . 1.387(8) ?
    C4 H4 . 0.9500 ?
    C5 C6 . 1.472(8) ?
    C6 C7 . 1.385(8) ?
    C7 C8 . 1.391(9) ?
    C7 H7 . 0.9500 ?
    C8 C9 . 1.376(9) ?
    C9 C10 . 1.391(8) ?
    C9 H9 . 0.9500 ?
    C10 C11 . 1.465(8) ?
    C11 C12 . 1.375(8) ?
    C12 C13 . 1.379(9) ?
    C12 H12 . 0.9500 ?
    C13 C14 . 1.380(9) ?
    C13 H13 . 0.9500 ?
    C14 C15 . 1.379(9) ?
    C14 H14 . 0.9500 ?
    C15 H15 . 0.9500 ?
    O2 C16 . 1.511(9) ?
    C16 C17 . 1.507(10) ?
    C16 H16A . 0.9900 ?
    C16 H16B . 0.9900 ?
    C17 H17A . 0.9800 ?
    C17 H17B . 0.9800 ?
    C17 H17C . 0.9800 ?
    O3 C18 . 1.509(17) ?
    C18 C19 . 1.502(18) ?
    C18 H18A . 0.9900 ?
    C18 H18B . 0.9900 ?
    C19 H19A . 0.9800 ?
    C19 H19B . 0.9800 ?
    C19 H19C . 0.9800 ?
    O3B C18B . 1.472(9) ?
    C18B C19B . 1.491(11) ?
    C18B H18C . 0.9900 ?
    C18B H18D . 0.9900 ?
    C19B H19D . 0.9800 ?
    C19B H19E . 0.9800 ?
    C19B H19F . 0.9800 ?
    C20 C21 . 1.358(8) ?
    C20 H20 . 0.9500 ?
    C21 C22 . 1.371(9) ?
    C21 H21 . 0.9500 ?
    C22 C23 . 1.372(9) ?
    C22 H22 . 0.9500 ?
    C23 C24 . 1.383(9) ?
    C23 H23 . 0.9500 ?
    C24 C25 . 1.468(9) ?
    C25 C26 . 1.389(8) ?
    C26 C27 . 1.382(9) ?
    C26 H26 . 0.9500 ?
    C27 C28 . 1.376(9) ?
    C27 H27 . 0.9500 ?
    C28 C29 . 1.375(9) ?
    C28 H28 . 0.9500 ?
    C29 H29 . 0.9500 ?
    P2 F1 . 1.575(8) ?
    P2 F5 . 1.577(8) ?
    P2 F2 . 1.578(8) ?
    P2 F6 . 1.581(8) ?
    P2 F3 . 1.592(8) ?
    P2 F4 . 1.620(7) ?
    P2B F2B . 1.577(16) ?
    P2B F1B . 1.582(16) ?
    P2B F5B . 1.583(16) ?
    P2B F3B . 1.586(17) ?
    P2B F4B . 1.586(16) ?
    P2B F6B . 1.597(16) ?
    N6 C30 . 1.144(12) ?
    C30 C31 . 1.369(13) ?
    C31 H31A . 0.9800 ?
    C31 H31B . 0.9800 ?
    C31 H31C . 0.9800 ?
    O4 H4A . 0.8200(11) ?
    O4 H4B . 0.8200(11) ?
    O5 H5A . 0.8200(11) ?
    O5 H5B . 0.8200(11) ?
loop_
    _geom_angle_atom_site_label_1
    _geom_angle_atom_site_label_2
    _geom_angle_atom_site_label_3
    _geom_angle_site_symmetry_1
    _geom_angle_site_symmetry_3
    _geom_angle
    _geom_angle_publ_flag
    N2 Ru1 N4 . . 97.55(19) ?
    N2 Ru1 N1 . . 79.99(19) ?
    N4 Ru1 N1 . . 92.05(19) ?
    N2 Ru1 N3 . . 79.62(19) ?
    N4 Ru1 N3 . . 88.54(19) ?
    N1 Ru1 N3 . . 159.50(18) ?
    N2 Ru1 N5 . . 175.42(19) ?
    N4 Ru1 N5 . . 78.45(19) ?
    N1 Ru1 N5 . . 97.82(18) ?
    N3 Ru1 N5 . . 102.37(18) ?
    N2 Ru1 Cl1 . . 89.79(14) ?
    N4 Ru1 Cl1 . . 172.62(14) ?
    N1 Ru1 Cl1 . . 90.03(13) ?
    N3 Ru1 Cl1 . . 92.00(13) ?
    N5 Ru1 Cl1 . . 94.25(13) ?
    O1 P1 O2 . . 113.2(3) ?
    O1 P1 O3B . . 112.5(4) ?
    O2 P1 O3B . . 108.0(4) ?
    O1 P1 O3 . . 130.2(12) ?
    O2 P1 O3 . . 93.4(13) ?
    O1 P1 C8 . . 111.8(3) ?
    O2 P1 C8 . . 107.2(3) ?
    O3B P1 C8 . . 103.4(4) ?
    O3 P1 C8 . . 97.8(11) ?
    C1 N1 C5 . . 117.6(5) ?
    C1 N1 Ru1 . . 128.7(4) ?
    C5 N1 Ru1 . . 113.6(4) ?
    C10 N2 C6 . . 121.7(5) ?
    C10 N2 Ru1 . . 119.4(4) ?
    C6 N2 Ru1 . . 118.9(4) ?
    C15 N3 C11 . . 117.4(5) ?
    C15 N3 Ru1 . . 128.9(4) ?
    C11 N3 Ru1 . . 113.5(4) ?
    C20 N4 C24 . . 117.8(5) ?
    C20 N4 Ru1 . . 125.2(4) ?
    C24 N4 Ru1 . . 116.9(4) ?
    C29 N5 C25 . . 118.7(5) ?
    C29 N5 Ru1 . . 126.2(4) ?
    C25 N5 Ru1 . . 114.8(4) ?
    N1 C1 C2 . . 123.2(6) ?
    N1 C1 H1 . . 118.4 ?
    C2 C1 H1 . . 118.4 ?
    C1 C2 C3 . . 119.0(6) ?
    C1 C2 H2 . . 120.5 ?
    C3 C2 H2 . . 120.5 ?
    C2 C3 C4 . . 119.4(6) ?
    C2 C3 H3 . . 120.3 ?
    C4 C3 H3 . . 120.3 ?
    C3 C4 C5 . . 119.0(6) ?
    C3 C4 H4 . . 120.5 ?
    C5 C4 H4 . . 120.5 ?
    N1 C5 C4 . . 121.7(5) ?
    N1 C5 C6 . . 114.8(5) ?
    C4 C5 C6 . . 123.5(5) ?
    N2 C6 C7 . . 120.3(5) ?
    N2 C6 C5 . . 112.7(5) ?
    C7 C6 C5 . . 127.0(5) ?
    C6 C7 C8 . . 118.5(6) ?
    C6 C7 H7 . . 120.7 ?
    C8 C7 H7 . . 120.7 ?
    C9 C8 C7 . . 120.4(5) ?
    C9 C8 P1 . . 122.5(5) ?
    C7 C8 P1 . . 117.1(5) ?
    C8 C9 C10 . . 119.6(6) ?
    C8 C9 H9 . . 120.2 ?
    C10 C9 H9 . . 120.2 ?
    N2 C10 C9 . . 119.4(5) ?
    N2 C10 C11 . . 113.2(5) ?
    C9 C10 C11 . . 127.4(5) ?
    C12 C11 N3 . . 121.4(5) ?
    C12 C11 C10 . . 124.3(5) ?
    N3 C11 C10 . . 114.2(5) ?
    C11 C12 C13 . . 119.7(6) ?
    C11 C12 H12 . . 120.1 ?
    C13 C12 H12 . . 120.1 ?
    C12 C13 C14 . . 119.5(6) ?
    C12 C13 H13 . . 120.3 ?
    C14 C13 H13 . . 120.3 ?
    C15 C14 C13 . . 118.5(6) ?
    C15 C14 H14 . . 120.7 ?
    C13 C14 H14 . . 120.7 ?
    N3 C15 C14 . . 123.4(6) ?
    N3 C15 H15 . . 118.3 ?
    C14 C15 H15 . . 118.3 ?
    C16 O2 P1 . . 116.5(5) ?
    C17 C16 O2 . . 109.0(7) ?
    C17 C16 H16A . . 109.9 ?
    O2 C16 H16A . . 109.9 ?
    C17 C16 H16B . . 109.9 ?
    O2 C16 H16B . . 109.9 ?
    H16A C16 H16B . . 108.3 ?
    C16 C17 H17A . . 109.5 ?
    C16 C17 H17B . . 109.5 ?
    H17A C17 H17B . . 109.5 ?
    C16 C17 H17C . . 109.5 ?
    H17A C17 H17C . . 109.5 ?
    H17B C17 H17C . . 109.5 ?
    C18 O3 P1 . . 131(3) ?
    C19 C18 O3 . . 105(2) ?
    C19 C18 H18A . . 110.7 ?
    O3 C18 H18A . . 110.7 ?
    C19 C18 H18B . . 110.7 ?
    O3 C18 H18B . . 110.7 ?
    H18A C18 H18B . . 108.8 ?
    C18 C19 H19A . . 109.5 ?
    C18 C19 H19B . . 109.5 ?
    H19A C19 H19B . . 109.5 ?
    C18 C19 H19C . . 109.5 ?
    H19A C19 H19C . . 109.5 ?
    H19B C19 H19C . . 109.5 ?
    C18B O3B P1 . . 118.9(6) ?
    O3B C18B C19B . . 107.9(7) ?
    O3B C18B H18C . . 110.1 ?
    C19B C18B H18C . . 110.1 ?
    O3B C18B H18D . . 110.1 ?
    C19B C18B H18D . . 110.1 ?
    H18C C18B H18D . . 108.4 ?
    C18B C19B H19D . . 109.5 ?
    C18B C19B H19E . . 109.5 ?
    H19D C19B H19E . . 109.5 ?
    C18B C19B H19F . . 109.5 ?
    H19D C19B H19F . . 109.5 ?
    H19E C19B H19F . . 109.5 ?
    N4 C20 C21 . . 123.3(6) ?
    N4 C20 H20 . . 118.4 ?
    C21 C20 H20 . . 118.4 ?
    C20 C21 C22 . . 119.4(6) ?
    C20 C21 H21 . . 120.3 ?
    C22 C21 H21 . . 120.3 ?
    C21 C22 C23 . . 118.6(6) ?
    C21 C22 H22 . . 120.7 ?
    C23 C22 H22 . . 120.7 ?
    C22 C23 C24 . . 120.3(6) ?
    C22 C23 H23 . . 119.8 ?
    C24 C23 H23 . . 119.8 ?
    N4 C24 C23 . . 120.6(6) ?
    N4 C24 C25 . . 114.9(5) ?
    C23 C24 C25 . . 124.6(5) ?
    N5 C25 C26 . . 121.5(6) ?
    N5 C25 C24 . . 114.6(5) ?
    C26 C25 C24 . . 123.9(6) ?
    C27 C26 C25 . . 118.4(6) ?
    C27 C26 H26 . . 120.8 ?
    C25 C26 H26 . . 120.8 ?
    C28 C27 C26 . . 120.1(6) ?
    C28 C27 H27 . . 119.9 ?
    C26 C27 H27 . . 119.9 ?
    C29 C28 C27 . . 118.7(6) ?
    C29 C28 H28 . . 120.6 ?
    C27 C28 H28 . . 120.6 ?
    N5 C29 C28 . . 122.5(6) ?
    N5 C29 H29 . . 118.8 ?
    C28 C29 H29 . . 118.8 ?
    F1 P2 F5 . . 91.4(5) ?
    F1 P2 F2 . . 92.0(5) ?
    F5 P2 F2 . . 91.8(5) ?
    F1 P2 F6 . . 90.3(5) ?
    F5 P2 F6 . . 176.3(6) ?
    F2 P2 F6 . . 91.4(5) ?
    F1 P2 F3 . . 177.0(7) ?
    F5 P2 F3 . . 90.5(6) ?
    F2 P2 F3 . . 90.3(6) ?
    F6 P2 F3 . . 87.7(5) ?
    F1 P2 F4 . . 88.0(5) ?
    F5 P2 F4 . . 88.1(4) ?
    F2 P2 F4 . . 179.9(7) ?
    F6 P2 F4 . . 88.7(4) ?
    F3 P2 F4 . . 89.7(5) ?
    F2B P2B F1B . . 90.1(10) ?
    F2B P2B F5B . . 90.6(11) ?
    F1B P2B F5B . . 90.1(10) ?
    F2B P2B F3B . . 89.1(10) ?
    F1B P2B F3B . . 178.5(13) ?
    F5B P2B F3B . . 91.3(11) ?
    F2B P2B F4B . . 178.7(14) ?
    F1B P2B F4B . . 91.1(11) ?
    F5B P2B F4B . . 89.1(11) ?
    F3B P2B F4B . . 89.7(11) ?
    F2B P2B F6B . . 91.0(11) ?
    F1B P2B F6B . . 89.3(11) ?
    F5B P2B F6B . . 178.3(14) ?
    F3B P2B F6B . . 89.4(10) ?
    F4B P2B F6B . . 89.3(11) ?
    N6 C30 C31 . . 177.7(14) ?
    C30 C31 H31A . . 109.5 ?
    C30 C31 H31B . . 109.5 ?
    H31A C31 H31B . . 109.5 ?
    C30 C31 H31C . . 109.5 ?
    H31A C31 H31C . . 109.5 ?
    H31B C31 H31C . . 109.5 ?
    H4A O4 H4B . . 112.0(2) ?
    H5A O5 H5B . . 112.0(2) ?
loop_
    _geom_torsion_atom_site_label_1
    _geom_torsion_atom_site_label_2
    _geom_torsion_atom_site_label_3
    _geom_torsion_atom_site_label_4
    _geom_torsion_site_symmetry_1
    _geom_torsion_site_symmetry_2
    _geom_torsion_site_symmetry_3
    _geom_torsion_site_symmetry_4
    _geom_torsion
    _geom_torsion_publ_flag
    C5 N1 C1 C2 . . . . 1.0(8) ?
    Ru1 N1 C1 C2 . . . . -174.8(4) ?
    N1 C1 C2 C3 . . . . -1.7(9) ?
    C1 C2 C3 C4 . . . . 1.0(9) ?
    C2 C3 C4 C5 . . . . 0.5(9) ?
    C1 N1 C5 C4 . . . . 0.6(8) ?
    Ru1 N1 C5 C4 . . . . 177.0(4) ?
    C1 N1 C5 C6 . . . . -177.6(5) ?
    Ru1 N1 C5 C6 . . . . -1.2(6) ?
    C3 C4 C5 N1 . . . . -1.3(9) ?
    C3 C4 C5 C6 . . . . 176.7(5) ?
    C10 N2 C6 C7 . . . . 1.1(8) ?
    Ru1 N2 C6 C7 . . . . -178.8(4) ?
    C10 N2 C6 C5 . . . . 179.4(5) ?
    Ru1 N2 C6 C5 . . . . -0.5(6) ?
    N1 C5 C6 N2 . . . . 1.1(7) ?
    C4 C5 C6 N2 . . . . -177.0(5) ?
    N1 C5 C6 C7 . . . . 179.3(6) ?
    C4 C5 C6 C7 . . . . 1.2(9) ?
    N2 C6 C7 C8 . . . . -1.9(9) ?
    C5 C6 C7 C8 . . . . -179.9(5) ?
    C6 C7 C8 C9 . . . . 0.4(9) ?
    C6 C7 C8 P1 . . . . 178.7(4) ?
    O1 P1 C8 C9 . . . . 156.3(5) ?
    O2 P1 C8 C9 . . . . -79.0(6) ?
    O3B P1 C8 C9 . . . . 35.0(6) ?
    O3 P1 C8 C9 . . . . 17.0(14) ?
    O1 P1 C8 C7 . . . . -21.9(6) ?
    O2 P1 C8 C7 . . . . 102.8(5) ?
    O3B P1 C8 C7 . . . . -143.2(5) ?
    O3 P1 C8 C7 . . . . -161.1(14) ?
    C7 C8 C9 C10 . . . . 1.7(9) ?
    P1 C8 C9 C10 . . . . -176.4(4) ?
    C6 N2 C10 C9 . . . . 1.0(8) ?
    Ru1 N2 C10 C9 . . . . -179.0(4) ?
    C6 N2 C10 C11 . . . . -176.9(5) ?
    Ru1 N2 C10 C11 . . . . 3.0(6) ?
    C8 C9 C10 N2 . . . . -2.4(8) ?
    C8 C9 C10 C11 . . . . 175.2(5) ?
    C15 N3 C11 C12 . . . . -1.8(8) ?
    Ru1 N3 C11 C12 . . . . -177.2(4) ?
    C15 N3 C11 C10 . . . . 175.9(5) ?
    Ru1 N3 C11 C10 . . . . 0.5(6) ?
    N2 C10 C11 C12 . . . . 175.5(5) ?
    C9 C10 C11 C12 . . . . -2.3(9) ?
    N2 C10 C11 N3 . . . . -2.2(7) ?
    C9 C10 C11 N3 . . . . -179.9(5) ?
    N3 C11 C12 C13 . . . . 2.4(9) ?
    C10 C11 C12 C13 . . . . -175.1(6) ?
    C11 C12 C13 C14 . . . . -1.3(9) ?
    C12 C13 C14 C15 . . . . -0.3(9) ?
    C11 N3 C15 C14 . . . . 0.2(8) ?
    Ru1 N3 C15 C14 . . . . 174.8(4) ?
    C13 C14 C15 N3 . . . . 0.9(9) ?
    O1 P1 O2 C16 . . . . 11.7(6) ?
    O3B P1 O2 C16 . . . . 137.0(6) ?
    O3 P1 O2 C16 . . . . 148.6(12) ?
    C8 P1 O2 C16 . . . . -112.2(5) ?
    P1 O2 C16 C17 . . . . -90.4(8) ?
    O1 P1 O3 C18 . . . . 67(4) ?
    O2 P1 O3 C18 . . . . -58(3) ?
    O3B P1 O3 C18 . . . . 85(5) ?
    C8 P1 O3 C18 . . . . -166(3) ?
    P1 O3 C18 C19 . . . . -93(4) ?
    O1 P1 O3B C18B . . . . 62.8(8) ?
    O2 P1 O3B C18B . . . . -62.9(8) ?
    O3 P1 O3B C18B . . . . -102(4) ?
    C8 P1 O3B C18B . . . . -176.3(7) ?
    P1 O3B C18B C19B . . . . 166.6(9) ?
    C24 N4 C20 C21 . . . . -1.4(9) ?
    Ru1 N4 C20 C21 . . . . 175.1(5) ?
    N4 C20 C21 C22 . . . . 1.0(10) ?
    C20 C21 C22 C23 . . . . 0.3(11) ?
    C21 C22 C23 C24 . . . . -1.1(12) ?
    C20 N4 C24 C23 . . . . 0.6(9) ?
    Ru1 N4 C24 C23 . . . . -176.2(5) ?
    C20 N4 C24 C25 . . . . -177.8(5) ?
    Ru1 N4 C24 C25 . . . . 5.3(7) ?
    C22 C23 C24 N4 . . . . 0.6(11) ?
    C22 C23 C24 C25 . . . . 178.9(7) ?
    C29 N5 C25 C26 . . . . 0.5(9) ?
    Ru1 N5 C25 C26 . . . . -174.6(5) ?
    C29 N5 C25 C24 . . . . -179.5(5) ?
    Ru1 N5 C25 C24 . . . . 5.4(6) ?
    N4 C24 C25 N5 . . . . -7.0(8) ?
    C23 C24 C25 N5 . . . . 174.6(6) ?
    N4 C24 C25 C26 . . . . 172.9(6) ?
    C23 C24 C25 C26 . . . . -5.4(10) ?
    N5 C25 C26 C27 . . . . 0.1(10) ?
    C24 C25 C26 C27 . . . . -179.9(6) ?
    C25 C26 C27 C28 . . . . 0.0(10) ?
    C26 C27 C28 C29 . . . . -0.5(10) ?
    C25 N5 C29 C28 . . . . -1.1(9) ?
    Ru1 N5 C29 C28 . . . . 173.4(5) ?
    C27 C28 C29 N5 . . . . 1.2(10) ?
_shelx_hkl_checksum     56273
_shelx_hkl_file
;
   1   0   0   -0.44    0.80
  -1   0   0   -0.25    0.95
   2   0   0  766.37   19.72
  -2   0   0  776.42   20.06
   3   0   0    0.75    1.70
  -3   0   0   -0.86    1.69
  -4   0   0  985.52   27.78
   4   0   0  999.96   27.82
   5   0   0   -4.03    2.12
  -5   0   0   -1.50    2.48
   6   0   0    4.39    3.70
  -6   0   0    0.95    3.40
  -7   0   0   -3.87    3.59
   7   0   0   -3.38    3.01
  -8   0   0   35.43    7.43
   8   0   0   43.22    8.14
  -9   0   0   10.84    5.73
   9   0   0    4.99    5.06
  10   0   0   71.40   12.02
 -10   0   0   68.06   11.02
  -1  -1   0  133.53    4.40
   1   1   0  126.54    4.50
   1  -1   0  122.06    4.41
  -1   1   0  136.68    4.85
  -2  -1   0 1113.36   26.77
  -2   1   0 1104.21   27.21
   2   1   0 1088.17   26.52
   2  -1   0 1105.01   26.47
   3   1   0   24.05    3.46
   3  -1   0   29.97    3.72
  -3   1   0   24.01    3.55
  -3  -1   0   26.17    3.41
   4  -1   0   29.32    4.49
  -4   1   0   35.20    4.65
   4   1   0   30.80    4.71
  -4  -1   0   32.08    4.47
   5  -1   0   13.50    4.14
  -5   1   0   11.95    4.01
   5   1   0    8.07    3.66
  -5  -1   0   11.83    3.90
  -6   1   0  362.98   16.01
  -6  -1   0  345.12   15.42
   6   1   0  318.49   15.73
   6  -1   0  312.39   15.51
  -7   1   0    3.24    3.89
  -7  -1   0    4.17    4.14
   7   1   0    6.81    3.79
   7  -1   0    7.07    4.04
   8   1   0   59.20    9.41
   8  -1   0   53.20    9.13
  -8  -1   0   77.85    9.34
  -8   1   0   59.98    8.92
  -9  -1   0    8.89    5.62
  -9   1   0    8.66    5.80
   9   1   0   12.99    6.20
   9  -1   0    7.76    5.45
 -10  -1   0   36.96    8.76
 -10   1   0   25.88    8.27
  10  -1   0    4.34    5.60
  10   1   0   28.05    8.40
  -1  -2   0   12.50    1.68
   2  -2   0  477.70   13.51
  -2   2   0  465.29   13.96
  -2  -2   0  464.48   13.16
   2   2   0  475.46   13.57
   3   2   0   32.36    3.93
  -3  -2   0   46.33    4.19
   3  -2   0   35.90    3.95
  -3   2   0   43.15    4.41
   4   2   0   64.13    6.18
  -4  -2   0   66.16    5.78
   4  -2   0   73.08    6.06
  -4   2   0   79.96    6.57
  -5   2   0   12.94    4.08
   5   2   0   21.62    4.85
   5  -2   0   16.72    4.47
  -5  -2   0   19.61    4.30
  -6   2   0   97.36    8.97
  -6  -2   0   92.49    8.48
   6   2   0   85.70    8.80
   6  -2   0  100.47    9.36
  -7  -2   0  291.39   15.44
   7   2   0  326.06   16.87
  -7   2   0  307.86   15.98
   7  -2   0  302.94   16.22
  -8  -2   0  117.31   11.31
   8   2   0  134.27   11.82
  -8   2   0  128.51   12.08
   8  -2   0  120.23   12.21
  -9  -2   0   -0.25    5.20
   9  -2   0   -2.58    4.18
   9   2   0    0.31    4.45
  -9   2   0    1.56    5.42
 -10  -2   0   16.60    7.64
 -10  -2   0   32.85    9.04
 -10   2   0   28.99    8.54
  10  -2   0   32.53    8.92
   0   3   0    0.04    0.69
   0  -3   0    0.63    0.70
  -1   3   0  180.31    5.15
  -1   3   0  155.42    5.91
  -1  -3   0  165.96    5.73
   1   3   0  174.50    5.33
   1  -3   0  150.63    5.51
   2   3   0  333.74    8.67
  -2   3   0  313.34   10.80
  -2  -3   0  333.89    9.90
  -2  -3   0  300.56   10.17
  -2   3   0  331.89    8.39
   2   3   0  317.20   10.35
   2  -3   0  314.35   10.31
  -3   3   0    3.04    2.30
   3   3   0    1.48    1.01
   3  -3   0    2.57    2.06
   3   3   0    2.03    1.99
  -3  -3   0    2.96    1.99
   4   3   0   -0.64    0.99
   4   3   0   -2.75    2.13
  -4  -3   0    0.33    2.27
   4  -3   0    0.45    2.25
  -4   3   0   -2.38    2.25
  -5   3   0  344.98   14.91
  -5  -3   0  345.43   14.17
   5   3   0  332.30   14.70
   5  -3   0  335.23   14.63
  -6   3   0  162.92   11.06
  -6  -3   0  166.49   10.62
   6   3   0  161.43   11.08
   6  -3   0  152.95   10.54
  -7  -3   0   16.91    5.16
   7   3   0   17.03    5.65
  -7   3   0   17.50    5.38
   8   3   0    6.28    5.17
  -8  -3   0   14.49    5.45
   8  -3   0    4.82    4.56
  -8   3   0   14.79    5.77
  -9  -3   0  114.54   12.44
   9  -3   0  126.53   13.65
  -9  -3   0  134.78   12.69
  -9   3   0  114.11   12.57
 -10   3   0   14.90    7.40
 -10  -3   0    1.32    5.34
  10  -3   0    9.66    5.99
   0   4   0  123.09    4.63
   0  -4   0  119.19    4.59
  -1   4   0 1928.90   40.71
   1   4   0 1883.07   40.83
  -1  -4   0 1834.51   41.28
  -1   4   0 1819.79   42.27
  -2  -4   0   73.59    4.22
  -2  -4   0   84.49    4.93
  -2   4   0   73.21    5.20
  -2   4   0   75.98    3.56
   2   4   0   81.61    3.91
   2  -4   0   81.84    4.80
  -3  -4   0  296.55   11.11
   3   4   0  279.89   10.78
  -3  -4   0  281.57   10.14
  -3   4   0  281.25    7.97
   3  -4   0  279.94   10.90
  -3   4   0  282.42   11.39
   3   4   0  283.50    8.28
   4   4   0  131.69    8.04
   4  -4   0  119.02    7.49
  -4  -4   0  111.83    7.08
   4   4   0  107.13    4.50
  -4   4   0  115.59    7.80
   5   4   0  392.31   16.30
  -5  -4   0  412.11   15.70
   5  -4   0  398.62   16.13
  -5   4   0  389.69   16.42
  -6   4   0   16.57    5.29
   6  -4   0   28.18    6.03
   6   4   0   12.67    4.83
  -6  -4   0   11.06    4.36
   7  -4   0  431.05   20.02
  -7  -4   0  478.43   19.91
   7   4   0  485.84   21.11
  -7   4   0  454.70   20.41
  -8  -4   0   16.18    6.12
  -8   4   0   10.04    5.56
   8  -4   0   27.83    7.06
  -8  -4   0   14.89    5.98
   9  -4   0    5.44    5.37
  -9   4   0    9.64    6.05
  -9  -4   0    9.45    6.11
  -9  -4   0   12.89    5.84
 -10   4   0    9.50    6.66
  10  -4   0   -4.77    4.76
 -10  -4   0    5.14    5.83
   0   5   0   -1.29    1.09
   0  -5   0   -2.16    0.97
   0  -5   0   -1.57    1.05
  -1   5   0  574.20   15.35
   1  -5   0  565.96   14.92
   1   5   0  575.08   14.75
  -1   5   0  566.38   14.50
  -1  -5   0  565.48   14.96
   2  -5   0    6.31    2.09
   2   5   0    4.96    1.64
  -2   5   0    5.40    1.58
  -2  -5   0    4.36    1.77
  -2   5   0    7.69    2.54
  -2  -5   0    5.02    2.07
  -3   5   0   10.14    3.12
   3  -5   0    9.99    2.93
  -3  -5   0    8.63    2.83
   3   5   0   11.22    2.03
  -3  -5   0   13.96    2.74
  -3   5   0    9.15    1.70
  -4  -5   0   46.72    5.42
  -4  -5   0   49.01    5.04
   4  -5   0   56.36    5.77
  -4   5   0   48.07    3.11
   4   5   0   38.02    3.05
  -4   5   0   53.10    5.96
  -5  -5   0  483.40   17.13
   5  -5   0  463.11   17.83
  -5  -5   0  445.43   17.76
  -5   5   0  468.79   18.38
  -6  -5   0   17.66    5.12
  -6  -5   0   27.24    5.56
  -6   5   0   19.93    5.48
   6  -5   0   29.22    5.88
   7  -5   0   17.97    4.92
  -7   5   0   10.30    4.93
  -7  -5   0   10.20    4.58
  -7  -5   0    7.38    4.73
   8  -5   0    3.59    4.43
  -8  -5   0    0.78    4.16
  -8  -5   0    7.35    5.27
  -8   5   0    8.71    5.43
   9  -5   0  130.00   13.58
  -9   5   0  122.97   12.74
  -9  -5   0  129.07   13.38
 -10   5   0   13.61    7.17
  10  -5   0    2.30    5.69
 -10  -5   0    0.94    4.96
   0  -6   0  379.35   10.95
   0   6   0  376.47   11.02
   0  -6   0  360.29    9.96
   1  -6   0  379.10   11.31
   1   6   0  377.75   11.23
  -1   6   0  372.95   11.05
  -1   6   0  377.17   11.54
  -1  -6   0  384.86   11.48
  -2   6   0   96.98    4.70
   2   6   0   95.15    4.89
  -2  -6   0   95.06    4.51
   2  -6   0   90.19    5.42
  -2  -6   0  102.02    5.67
  -2   6   0   98.57    6.00
  -3   6   0   41.15    3.22
  -3  -6   0   46.78    4.10
   3  -6   0   42.49    4.58
  -3   6   0   51.44    5.24
   3   6   0   46.85    3.59
  -3  -6   0   39.85    4.50
  -4  -6   0    8.07    2.93
  -4   6   0    6.75    3.25
   4   6   0    6.32    1.90
  -4  -6   0   10.49    3.25
   4  -6   0    7.56    3.02
  -4   6   0    5.07    1.71
   5  -6   0  350.58   15.44
  -5  -6   0  388.30   14.81
  -5   6   0  380.57   16.28
  -5  -6   0  369.78   16.01
   6  -6   0   53.21    7.12
  -6  -6   0   53.48    6.69
  -6  -6   0   60.69    7.72
  -6   6   0   46.71    7.11
  -7   6   0  193.41   13.18
   7  -6   0  211.83   13.51
  -7  -6   0  213.47   12.82
  -7  -6   0  206.12   13.54
   8  -6   0    2.61    4.19
  -8  -6   0    9.64    5.03
  -8   6   0   16.93    5.73
  -8  -6   0   -6.14    4.32
  -9  -6   0   32.94    8.15
   9  -6   0   18.50    7.08
  -9   6   0   22.86    7.99
 -10   6   0    5.83    6.78
 -10  -6   0    4.32    5.84
  10  -6   0   13.76    7.46
   0  -7   0    0.88    1.68
   0  -7   0    1.29    1.59
   0   7   0    0.35    1.56
   1  -7   0  222.60    8.39
  -1  -7   0  220.75    6.58
   1   7   0  235.92    8.44
  -1  -7   0  228.05    8.45
  -1   7   0  215.51    8.21
  -1   7   0  228.23    8.19
  -2   7   0   58.88    5.01
  -2  -7   0   57.38    3.44
   2  -7   0   57.97    4.51
   2   7   0   59.32    4.19
  -2  -7   0   66.01    4.90
  -2   7   0   57.18    3.99
   3  -7   0   46.11    4.76
   3   7   0   42.89    3.69
  -3   7   0   41.34    3.48
  -3   7   0   37.83    4.71
  -3  -7   0   49.98    4.15
  -3  -7   0   35.34    4.43
   4   7   0   24.72    3.11
  -4  -7   0   33.47    4.16
   4  -7   0   37.80    5.15
  -4  -7   0   34.57    4.97
  -4   7   0   28.41    2.94
  -4   7   0   28.50    4.96
  -5  -7   0   75.73    7.70
  -5   7   0   62.60    7.25
  -5  -7   0   76.48    6.77
   5  -7   0   76.66    7.74
  -6  -7   0  261.47   14.02
  -6   7   0  254.70   14.17
   6  -7   0  250.94   13.57
  -6  -7   0  267.36   13.03
  -7  -7   0   -2.79    2.83
   7  -7   0    0.08    3.53
  -7  -7   0    1.85    4.34
  -7   7   0   -0.27    4.15
  -8   7   0   28.39    7.12
  -8  -7   0   22.39    6.77
   8  -7   0   14.70    5.36
  -9  -7   0   18.40    7.05
  -9   7   0   25.43    7.53
   9  -7   0   22.96    7.13
 -10  -7   0   42.57    9.60
 -10   7   0   72.41   11.69
  10  -7   0   90.65   13.25
   0  -8   0 2441.14   54.31
   0  -8   0 2414.93   54.92
   0   8   0 2478.74   54.82
   1  -8   0   20.41    3.06
  -1   8   0   19.76    2.80
  -1  -8   0   19.19    2.00
  -1  -8   0   23.09    3.00
   1   8   0   19.13    2.82
  -2  -8   0   83.80    4.02
   2  -8   0   74.84    5.35
  -2   8   0   76.85    5.58
   2   8   0   84.17    5.05
  -2  -8   0   77.61    5.39
  -2   8   0   84.25    4.97
  -3  -8   0  212.88    9.82
  -3   8   0  218.18    8.27
   3  -8   0  225.47   10.06
  -3   8   0  207.24   10.19
   3   8   0  230.43    8.76
  -3  -8   0  205.62    8.08
  -4  -8   0  207.03    9.25
   4   8   0  208.36    8.33
   4  -8   0  217.60   10.69
  -4   8   0  202.89    7.84
  -4  -8   0  211.45   10.66
  -4   8   0  194.53   10.77
  -5   8   0   63.83    7.27
   5   8   0   50.56    4.22
  -5  -8   0   58.15    6.89
  -5  -8   0   59.92    6.09
   5  -8   0   59.75    7.05
  -6  -8   0  115.78    8.89
  -6  -8   0  128.01    9.75
   6  -8   0  107.28    9.03
  -6   8   0  119.54   10.00
  -7  -8   0    3.43    3.69
  -7  -8   0    3.37    4.39
  -7   8   0   -0.78    3.76
   7  -8   0    8.47    4.91
   8  -8   0   22.67    6.89
  -8   8   0   19.07    6.34
  -8  -8   0   19.86    6.21
  -9   8   0   14.40    6.62
  -9  -8   0   17.65    6.69
   9  -8   0   21.20    7.21
  10  -8   0   31.89    8.97
 -10   8   0   34.07    9.76
 -10  -8   0   25.96    8.43
   1  -9   0   26.03    3.41
   1   9   0   21.46    3.20
  -1  -9   0   22.17    3.25
  -1  -9   0   22.62    2.22
  -1   9   0   28.46    3.37
  -1   9   0   28.32    3.36
   2  -9   0  365.41   12.74
  -2   9   0  347.79   12.75
  -2  -9   0  354.13   12.61
  -2  -9   0  352.80   10.13
  -2   9   0  364.32   11.90
   2   9   0  379.79   12.43
  -3   9   0  767.85   20.13
  -3  -9   0  722.77   22.16
   3  -9   0  767.94   22.37
  -3   9   0  713.62   22.69
  -3  -9   0  767.30   19.66
   3   9   0  727.43   20.40
  -4  -9   0  102.39    7.69
   4  -9   0  103.74    7.61
  -4   9   0  100.26    5.55
   4   9   0  105.88    6.16
  -4   9   0   90.26    7.72
  -4  -9   0   99.55    6.36
  -5   9   0   91.29    8.56
   5  -9   0   89.60    8.48
  -5  -9   0   95.33    8.61
  -5  -9   0   93.37    7.14
   5   9   0   87.28    5.55
  -6  -9   0  182.31   10.74
   6  -9   0  168.36   11.37
  -6  -9   0  190.81   11.95
  -6   9   0  171.37   12.02
  -7   9   0   23.83    6.63
  -7  -9   0   27.65    6.62
   7  -9   0    8.21    5.03
  -8  -9   0   85.54   10.73
   8  -9   0   78.17   10.51
  -8   9   0  105.86   11.67
  -9   9   0    4.77    5.31
   9  -9   0   11.35    6.11
  -9  -9   0    3.61    5.23
   0 -10   0 1384.85   32.15
   0 -10   0 1375.45   33.80
   0  10   0 1344.68   33.61
   1  10   0   81.91    5.60
  -1 -10   0   82.74    3.94
  -1 -10   0   80.37    5.49
  -1  10   0   92.69    5.62
   1 -10   0   75.48    5.32
  -2 -10   0  183.71    8.89
  -2 -10   0  197.97    6.52
  -2  10   0  187.70    8.21
   2 -10   0  182.53    8.74
   2  10   0  184.55    8.52
  -2  10   0  193.36    9.04
  -3 -10   0   77.17    4.97
   3  10   0   67.53    5.25
  -3 -10   0   69.65    6.24
   3 -10   0   76.56    6.26
  -3  10   0   92.99    6.98
  -3  10   0   63.53    4.95
   4 -10   0  128.76    8.50
   4  10   0  138.33    7.30
  -4  10   0  123.67    6.50
  -4 -10   0  139.63    8.76
  -4  10   0  120.06    8.82
  -4 -10   0  128.84    6.97
  -5 -10   0   34.04    6.09
   5  10   0   29.83    4.01
  -5  10   0   32.83    6.23
   5 -10   0   34.98    6.17
  -5 -10   0   35.39    4.97
  -6 -10   0   49.62    6.32
   6 -10   0   56.15    7.72
  -6 -10   0   54.64    7.64
  -6  10   0   48.74    7.62
  -7 -10   0   27.46    6.53
  -7  10   0   34.58    7.44
   7 -10   0   32.86    6.87
  -8  10   0    6.07    5.32
   8 -10   0    0.85    4.17
  -8 -10   0    1.52    4.15
  -9  10   0    0.57    4.64
  -9 -10   0    1.63    5.31
   9 -10   0   -1.40    4.17
  -1 -11   0   -1.60    1.62
  -1 -11   0   -0.35    1.37
   1  11   0   -3.13    1.55
   1 -11   0    2.05    2.00
  -1  11   0    1.55    1.62
   1 -11   0    1.64    1.92
  -2  11   0  112.31    7.05
   2 -11   0  114.33    6.93
   2  11   0  100.70    6.51
  -2 -11   0  111.06    7.13
  -2 -11   0  104.14    4.73
  -2  11   0  118.77    6.62
  -3  11   0   27.10    4.60
  -3 -11   0   30.49    4.51
  -3  11   0   30.82    3.79
   3  11   0   30.02    3.90
   3 -11   0   25.53    4.30
  -3 -11   0   31.96    3.26
  -4 -11   0   43.03    4.17
   4  11   0   30.84    4.30
   4 -11   0   35.13    5.51
  -4 -11   0   33.00    5.35
  -4  11   0   41.14    5.97
  -4  11   0   36.32    4.08
  -5  11   0  327.62   15.84
  -5 -11   0  318.65   15.16
   5 -11   0  325.85   15.31
  -5 -11   0  338.23   13.06
   5  11   0  333.67   12.26
  -6  11   0  156.09   11.55
  -6 -11   0  146.73   10.80
   6 -11   0  172.25   11.56
  -7  11   0   17.78    6.33
  -7 -11   0   17.28    5.91
   7 -11   0   26.75    6.56
   8 -11   0   24.52    6.89
  -8 -11   0   28.92    7.62
  -8  11   0   35.45    8.47
  -9  11   0   76.98   11.32
   9 -11   0   72.07   11.02
  -9 -11   0   58.59   10.45
   0 -12   0    2.49    2.02
   0  12   0    3.53    2.04
   0 -12   0    3.35    1.84
   1  12   0  126.51    7.46
   1 -12   0  135.89    7.61
  -1 -12   0  126.34    5.44
  -1  12   0  152.00    7.75
  -1 -12   0  125.71    7.39
   2  12   0   40.46    4.73
  -2 -12   0   61.01    3.69
  -2  12   0   54.54    5.04
  -2 -12   0   48.24    5.17
  -2  12   0   55.01    5.31
   2 -12   0   41.38    4.83
  -3  12   0  386.54   13.67
  -3  12   0  380.85   15.32
  -3 -12   0  409.35   15.36
   3  12   0  388.29   14.11
  -3 -12   0  400.96   12.03
   3 -12   0  422.76   15.60
   4  12   0   15.93    3.47
  -4  12   0   10.68    2.93
  -4 -12   0    9.58    3.76
   4 -12   0    5.56    3.14
  -4  12   0   14.63    4.44
  -4 -12   0   10.59    2.81
   5 -12   0   55.10    7.33
  -5  12   0   61.18    7.77
  -5 -12   0   51.03    7.03
   5  12   0   49.44    5.24
  -5 -12   0   54.32    5.49
  -6 -12   0    2.75    3.08
  -6  12   0    0.23    3.73
   6 -12   0   10.79    4.16
  -7  12   0  215.02   14.50
  -7 -12   0  218.66   14.26
   7 -12   0  228.35   14.66
  -8 -12   0    5.72    4.65
   8 -12   0   -4.14    3.74
  -8  12   0    1.25    5.08
  -9 -12   0    5.99    5.10
  -9  12   0   10.52    6.36
   9 -12   0    5.27    5.25
   0  13   0    6.97    2.70
   0 -13   0    5.43    2.15
   0 -13   0    2.38    2.17
  -1 -13   0  408.86   14.93
   1 -13   0  400.06   14.61
   1  13   0  419.22   14.97
  -1 -13   0  413.18   11.80
  -1  13   0  427.53   14.86
   2 -13   0   10.94    3.05
  -2  13   0   10.89    3.29
   2  13   0    5.38    2.67
  -2 -13   0    5.09    2.70
  -2 -13   0    9.49    1.99
  -2  13   0   12.27    3.06
  -3  13   0  111.43    7.06
  -3 -13   0  117.90    5.73
  -3  13   0  120.23    8.27
   3 -13   0  112.85    8.02
   3  13   0  110.65    7.43
  -3 -13   0  119.08    8.33
  -4 -13   0   -2.00    2.03
  -4  13   0   -0.27    2.05
  -4 -13   0   -1.81    2.25
  -4  13   0   -3.55    2.62
   4 -13   0    6.29    3.11
   4  13   0    5.18    2.81
   5  13   0  414.31   15.17
   5 -13   0  405.63   17.78
  -5  13   0  406.82   18.15
  -5 -13   0  385.23   17.37
   6 -13   0   55.33    7.89
  -6  13   0   64.66    8.68
  -6 -13   0   58.75    8.11
  -7  13   0   30.10    6.94
   7 -13   0   19.82    5.79
  -7 -13   0   19.78    5.95
   8 -13   0    1.29    5.02
  -8  13   0    6.81    5.58
  -8 -13   0    6.65    4.86
   9 -13   0  118.02   13.50
  -9 -13   0  112.80   13.03
  -9  13   0  110.02   13.15
   0 -14   0  457.54   16.26
   0  14   0  468.21   16.28
   0 -14   0  451.06   13.83
  -1 -14   0 1128.80   27.35
   1 -14   0 1117.41   30.87
  -1  14   0 1124.48   30.76
   1  14   0 1143.44   31.10
  -1 -14   0 1115.62   31.09
  -1  14   0 1180.41   29.77
  -2  14   0  253.38   10.98
  -2 -14   0  236.61    7.93
   2 -14   0  251.24   11.43
  -2 -14   0  228.36   11.07
  -2  14   0  228.34   10.67
   2  14   0  221.68   10.90
  -3 -14   0  449.18   12.64
  -3  14   0  410.91   15.02
  -3 -14   0  407.41   16.38
   3 -14   0  431.04   16.65
   3  14   0  417.86   15.63
  -3  14   0  425.01   16.61
  -4  14   0  157.75    8.51
   4  14   0  151.46    8.98
  -4 -14   0  148.30    9.76
  -4 -14   0  144.75    7.25
  -4  14   0  138.92    9.93
   4 -14   0  141.88    9.78
   5  14   0   65.38    6.51
  -5 -14   0   80.68    8.38
   5 -14   0   75.33    8.30
  -5  14   0   95.10    9.18
   6 -14   0   -0.56    3.02
  -6 -14   0   -0.28    2.97
  -6  14   0    8.06    4.44
   7 -14   0  269.36   16.33
  -7 -14   0  284.18   16.69
  -7  14   0  262.81   16.33
   8 -14   0   15.95    6.33
  -8 -14   0   28.42    7.48
  -8  14   0    7.98    6.12
  -9 -14   0    1.84    4.90
   9 -14   0    5.19    5.68
  -9  14   0   12.54    6.48
   0  15   0    7.22    2.86
   0 -15   0   18.62    3.97
  -1 -15   0  436.22   16.25
  -1  15   0  420.86   15.83
  -1  15   0  446.06   14.73
  -1 -15   0  432.60   12.70
   1 -15   0  439.15   16.10
   1  15   0  416.62   15.91
  -2 -15   0  357.69   14.73
   2 -15   0  380.73   15.01
  -2 -15   0  377.73   11.05
  -2  15   0  381.35   14.33
  -2  15   0  369.83   14.39
   2  15   0  374.26   14.92
  -3 -15   0   22.87    3.02
   3 -15   0   20.39    4.48
  -3 -15   0   25.16    4.74
  -3  15   0   29.34    5.07
  -3  15   0   19.64    3.82
   3  15   0   22.35    4.27
   4  15   0  169.03    9.85
  -4  15   0  170.84   10.95
  -4 -15   0  177.78   10.93
  -4  15   0  183.39    9.48
   4 -15   0  179.25   11.10
   5  15   0  320.73   13.69
   5 -15   0  308.64   15.39
  -5  15   0  274.00   15.16
  -5 -15   0  303.60   14.97
  -6 -15   0   28.43    6.40
  -6  15   0   29.22    6.72
   6 -15   0   19.45    5.67
  -7 -15   0   -1.41    3.66
  -7  15   0   -6.09    3.89
   7 -15   0   -4.00    3.90
  -8 -15   0    5.04    4.94
   8 -15   0   -2.68    4.38
  -8  15   0   -6.15    4.56
  -9 -15   0   25.00    8.09
  -9  15   0   26.02    8.17
   9 -15   0   38.65    8.88
   0 -16   0 1529.14   37.59
   0  16   0 1570.92   40.68
   0 -16   0 1560.36   40.92
  -1  16   0  110.84    6.93
   1 -16   0  104.99    7.70
  -1 -16   0  112.83    5.69
   1  16   0  110.37    7.84
  -1  16   0  117.90    7.94
  -1 -16   0  111.46    7.92
  -2  16   0    5.48    2.90
  -2  16   0    9.81    3.33
  -2 -16   0   11.64    3.92
   2  16   0    6.94    3.25
  -2 -16   0    8.14    2.19
   2 -16   0   11.08    3.57
   3 -16   0   22.90    4.89
  -3 -16   0   13.53    4.30
  -3  16   0   14.37    3.70
  -3  16   0   18.10    4.59
   3  16   0   13.48    4.08
  -4  16   0  395.32   17.25
   4  16   0  407.49   16.17
  -4 -16   0  401.05   17.48
   4 -16   0  369.60   16.91
  -4  16   0  409.77   15.21
   5  16   0  136.24    9.33
  -5  16   0  140.36   11.00
  -5 -16   0  150.14   10.61
   5 -16   0  138.33   10.49
   6 -16   0  142.37   11.36
  -6 -16   0  129.03   10.58
  -6  16   0  173.46   12.38
   7 -16   0   57.38    9.43
  -7  16   0   53.10    9.35
  -7 -16   0   67.19    9.72
   8 -16   0  132.79   13.47
  -8 -16   0  136.95   13.45
  -8  16   0  138.52   13.82
  -9 -16   0   16.68    6.86
  -9  16   0   20.25    7.78
   9 -16   0   19.81    7.43
   0  17   0    6.21    2.67
  -1  17   0  147.27    8.09
   1 -17   0  140.48    8.90
  -1 -17   0  149.66    9.39
  -1  17   0  150.67    9.18
   1  17   0  143.66    9.17
  -1 -17   0  137.81    6.57
  -2 -17   0  271.58    9.20
  -2  17   0  269.10   12.46
   2 -17   0  275.08   13.04
  -2 -17   0  273.94   13.18
  -2  17   0  276.47   12.15
   2  17   0  273.54   13.01
  -3 -17   0    3.65    3.45
  -3  17   0    5.46    3.12
   3 -17   0    5.26    3.33
   3  17   0    8.77    3.76
  -3  17   0    9.93    4.00
   4  17   0  114.29    8.75
   4 -17   0   90.95    8.84
  -4  17   0  101.69    8.88
  -4 -17   0  106.03    8.96
  -4  17   0  108.58    7.73
  -5 -17   0    4.52    3.51
   5  17   0    5.14    3.71
  -5  17   0    3.32    3.97
   5 -17   0   -1.21    2.81
  -6  17   0  190.78   13.37
  -6 -17   0  147.27   11.72
   6 -17   0  195.84   13.27
  -7  17   0    6.01    5.73
  -7 -17   0   14.04    5.66
   7 -17   0    7.83    4.91
  -8 -17   0   19.08    7.14
  -8  17   0   18.51    6.75
   8 -17   0   33.08    8.34
  -9 -17   0   -0.23    5.05
  -9  17   0   -5.60    5.11
   9 -17   0   -3.37    5.22
   0  18   0   47.75    6.00
   0 -18   0   66.70    5.28
   0 -18   0   56.69    6.54
  -1  18   0    8.91    3.00
  -1 -18   0    1.90    2.79
   1  18   0    7.31    3.34
  -1 -18   0    6.05    2.20
  -1  18   0    5.28    2.98
   1 -18   0    6.10    3.06
   2 -18   0  269.10   13.15
  -2  18   0  256.84   12.36
   2  18   0  256.12   12.88
  -2  18   0  260.35   11.94
  -2 -18   0  265.25   13.22
   3 -18   0   87.09    8.43
   3  18   0   93.56    8.28
  -3  18   0  105.92    8.44
  -3 -18   0   91.20    8.57
  -3  18   0   86.96    7.28
   4 -18   0  357.61   16.67
  -4  18   0  340.67   16.18
  -4  18   0  353.72   14.66
  -4 -18   0  339.38   16.06
   4  18   0  347.96   15.61
   5 -18   0   10.18    4.59
  -5 -18   0    1.52    3.47
  -5  18   0   10.26    4.97
   5  18   0    9.53    4.67
  -6 -18   0  215.21   14.09
  -6  18   0  202.35   13.87
   7 -18   0   17.88    5.80
  -7 -18   0   20.46    6.55
  -7  18   0   13.09    6.54
  -8 -18   0  149.94   14.22
   8 -18   0  127.86   13.66
  -8  18   0  145.31   14.46
  -9  18   0   13.07    7.86
  -9 -18   0    1.90    5.44
   9 -18   0    8.22    6.49
   0 -19   0    6.25    2.76
   0 -19   0    5.77    2.91
   0  19   0   -0.80    2.15
   1 -19   0    0.06    2.44
   1  19   0    2.67    2.89
  -1  19   0    2.54    2.44
  -1 -19   0   -0.15    2.61
  -1  19   0   -0.05    2.52
  -1 -19   0    3.36    2.24
  -2 -19   0   10.86    3.86
   2  19   0    9.22    3.89
   2 -19   0   17.10    4.28
  -2  19   0   18.78    4.11
  -2  19   0    9.29    3.56
   3  19   0  231.77   12.61
  -3 -19   0  214.72   12.62
   3 -19   0  231.56   12.96
  -3  19   0  220.55   11.58
  -3  19   0  233.39   12.49
  -4  19   0  133.49    9.15
   4 -19   0  140.19   10.45
   4  19   0  149.06   10.54
  -4  19   0  133.55   10.17
  -4 -19   0  150.43   10.63
   5  19   0   94.15    8.79
  -5  19   0   61.89    8.62
  -5 -19   0   92.71    9.83
   5 -19   0   86.35    9.56
  -6  19   0  180.95   13.13
   6 -19   0  196.03   13.68
  -6 -19   0  181.59   12.99
  -7 -19   0   11.11    5.36
   7 -19   0   11.95    5.54
  -7  19   0   13.98    6.92
  -8 -19   0   -0.68    4.23
  -8  19   0   17.27    7.03
   8 -19   0   12.66    6.22
   0 -20   0  178.70    8.76
   0  20   0  188.66   11.14
   0 -20   0  193.62   11.45
  -1 -20   0  192.91    8.16
   1  20   0  197.90   11.61
   1 -20   0  182.23   11.09
  -1  20   0  199.56   11.29
  -1  20   0  182.33    9.61
  -1 -20   0  181.58   11.24
  -2  20   0    4.10    2.96
   2 -20   0    4.32    3.46
   2  20   0   -0.14    2.75
  -2  20   0    7.65    3.39
  -2 -20   0    4.50    3.51
  -3 -20   0  273.49   14.22
   3 -20   0  261.87   13.99
  -3  20   0  262.65   13.35
  -3  20   0  248.15   12.79
   3  20   0  264.66   13.78
  -4 -20   0  137.82   10.36
  -4  20   0  128.68   10.23
  -4  20   0  128.81    9.24
   4  20   0  131.46   10.27
   4 -20   0  139.66   10.54
  -5  20   0   96.63   10.17
   5 -20   0  124.82   10.49
  -5 -20   0   91.46    9.75
   5  20   0   96.73    9.36
   6 -20   0    3.21    4.08
  -6  20   0    5.10    4.69
  -6 -20   0   -0.06    3.61
  -7 -20   0   16.83    6.22
  -7  20   0    9.49    6.59
   7 -20   0   17.54    6.48
  -8 -20   0   -2.02    4.25
  -8  20   0   -2.75    4.73
   8 -20   0   -6.12    4.09
   0 -21   0    2.19    2.65
   0 -21   0    4.05    3.39
   0  21   0    1.92    3.15
  -1  21   0   93.93    8.53
  -1 -21   0   93.23    8.81
   1 -21   0   85.66    8.48
   1  21   0   97.59    8.99
  -1  21   0  103.34    7.44
   2  21   0  106.53    8.98
  -2  21   0   96.42    7.76
  -2  21   0   82.76    8.07
  -2 -21   0  104.51    8.99
   2 -21   0   95.85    9.13
  -3 -21   0  350.11   17.17
   3 -21   0  385.21   17.68
  -3  21   0  389.79   16.85
  -3  21   0  370.50   16.23
   3  21   0  388.64   17.44
  -4 -21   0   42.19    7.24
  -4  21   0   44.49    7.13
   4  21   0   41.97    7.12
  -4  21   0   35.83    6.03
   4 -21   0   53.78    7.90
  -5 -21   0  132.48   10.89
  -5  21   0  122.59   10.84
   5 -21   0  135.87   11.31
   5  21   0  118.09    9.84
  -6  21   0   21.86    6.49
  -6 -21   0   14.84    5.43
   6 -21   0   14.52    5.60
  -7  21   0    5.92    5.87
   7 -21   0   12.95    5.76
  -7 -21   0   19.19    6.56
  -8  21   0    1.08    5.70
   8 -21   0   18.31    7.25
  -8 -21   0    6.37    5.05
   0 -22   0   79.29    6.33
   0  22   0   85.53    8.56
   0 -22   0   81.08    8.62
  -1 -22   0   31.64    6.10
  -1  22   0   51.89    5.64
   1  22   0   40.36    6.47
   1 -22   0   34.88    6.28
  -1  22   0   45.09    6.62
  -2  22   0    9.14    3.56
  -2 -22   0    3.10    3.45
   2 -22   0    9.02    3.62
  -2  22   0    6.31    3.71
   2  22   0    8.45    4.05
  -3  22   0  100.32    8.76
  -3 -22   0   93.73    9.42
  -3  22   0   98.03    8.79
   3  22   0  105.37    9.10
   3 -22   0   91.78    9.33
   4  22   0   12.56    4.79
   4 -22   0    8.76    4.32
  -4 -22   0    6.18    4.36
  -4  22   0    8.32    4.41
  -4  22   0    8.27    4.35
   5 -22   0    2.05    3.94
   5  22   0    1.75    3.43
  -5 -22   0    4.72    4.26
  -5  22   0    5.83    5.01
  -6 -22   0   26.17    6.93
  -6  22   0   30.07    7.03
   6 -22   0   23.01    6.25
   7 -22   0    5.35    5.14
  -7 -22   0   11.61    5.77
  -7  22   0    9.94    6.65
  -8  22   0   21.53    8.02
   8 -22   0   36.95    8.73
  -8 -22   0   43.34    9.57
   0  23   0   -2.17    2.79
   0 -23   0    1.06    2.83
   1  23   0   65.64    7.92
  -1  23   0   80.45    8.54
   1 -23   0   69.73    8.03
  -1 -23   0   61.03    7.91
  -1  23   0   74.71    6.78
  -2  23   0   92.96    7.67
  -2 -23   0   92.78    9.45
  -2  23   0   82.70    8.68
   2  23   0   93.15    9.23
   2 -23   0   76.39    8.77
   3 -23   0    8.38    3.77
   3  23   0   11.00    4.66
  -3  23   0   10.41    4.36
  -3 -23   0   11.35    4.88
  -3  23   0   13.20    4.84
  -4  23   0   11.58    4.46
  -4 -23   0   19.96    5.57
  -4  23   0   21.08    5.89
   4 -23   0   22.75    5.99
   4  23   0   13.32    4.94
   5  23   0  223.42   13.59
  -5  23   0  230.70   14.70
   5 -23   0  204.94   14.22
  -5 -23   0  226.26   14.67
  -6 -23   0   -0.89    3.89
  -6  23   0    8.62    5.18
   6 -23   0   11.16    5.24
  -7 -23   0    6.10    5.35
   7 -23   0    4.86    4.52
  -7  23   0   -1.88    5.06
   8 -23   0    0.55    4.89
  -8 -23   0    2.64    5.15
  -8  23   0   -0.79    5.45
   0 -24   0  118.03    9.78
   0  24   0  125.63   10.07
   1  24   0   60.26    8.02
  -1  24   0   53.52    7.51
   1 -24   0   54.65    7.62
  -1  24   0   54.91    6.12
  -1 -24   0   69.41    8.48
   2  24   0   10.97    4.76
  -2  24   0   21.37    4.92
  -2 -24   0   18.28    5.21
   2 -24   0   17.53    4.73
  -2  24   0   14.70    4.88
  -3  24   0   10.68    4.55
   3 -24   0    9.35    4.33
  -3 -24   0    5.11    3.98
  -3  24   0    5.45    4.14
   3  24   0    1.23    3.57
  -4  24   0  104.07   10.03
  -4 -24   0  119.91   11.39
   4 -24   0   85.77   10.24
   4  24   0   97.52    9.84
  -4  24   0  103.22    8.96
   5  24   0    3.64    4.01
  -5 -24   0   10.45    4.91
   5 -24   0   13.53    5.06
  -5  24   0    8.16    5.35
  -6 -24   0    5.22    4.81
   6 -24   0    8.72    5.14
  -6  24   0   13.27    5.87
  -7  24   0    0.68    5.90
  -7 -24   0    1.34    4.70
   7 -24   0   -1.17    4.68
   0  25   0    5.65    4.14
   0 -25   0    3.84    3.91
   1  25   0   47.24    7.52
   1 -25   0   40.85    7.12
  -1 -25   0   26.77    6.15
  -1  25   0   33.33    6.55
  -2  25   0  649.70   22.76
   2  25   0  646.05   25.33
   2 -25   0  672.99   25.85
  -2 -25   0  659.54   25.71
  -2  25   0  637.39   24.49
  -3 -25   0   13.83    5.54
  -3  25   0   12.65    4.96
   3 -25   0   19.04    5.48
  -3  25   0   17.77    5.43
   3  25   0   10.34    5.11
   4  25   0   48.13    7.83
  -4  25   0   38.87    6.92
  -4  25   0   45.50    7.52
  -4 -25   0   50.00    8.41
   4 -25   0   44.32    8.11
   5  25   0   13.54    5.16
   5 -25   0   14.51    5.97
  -5 -25   0   34.06    7.64
  -5  25   0   22.72    6.99
  -6 -25   0   13.41    6.07
   6 -25   0   11.90    5.14
  -6  25   0   12.60    6.08
   7 -25   0    0.81    5.50
  -7 -25   0   -0.64    4.54
  -7  25   0   -1.56    5.39
   0 -26   0  139.17   11.16
   0  26   0  143.15   11.14
   1 -26   0    5.69    3.85
   1  26   0    6.49    4.01
  -1  26   0    2.68    3.65
  -1 -26   0    2.37    3.46
  -2  26   0   19.73    5.16
  -2 -26   0   22.22    5.73
   2 -26   0   24.48    5.73
  -2  26   0   19.50    5.07
   2  26   0   26.39    6.27
  -3 -26   0   59.16    8.92
   3 -26   0   50.53    8.41
  -3  26   0   51.29    7.49
   3  26   0   56.44    8.24
  -3  26   0   53.14    7.68
   4  26   0   93.41   10.34
   4 -26   0  108.80   11.59
  -4  26   0  118.41    9.92
  -4  26   0  103.66   10.27
  -4 -26   0  123.77   11.85
   5  26   0    0.77    3.80
  -5  26   0    5.05    5.52
   5 -26   0   -6.25    3.87
  -5 -26   0    8.09    5.11
   6 -26   0   39.13    8.51
  -6 -26   0   36.24    8.30
  -6  26   0   40.47    8.54
  -7  26   0   -0.99    5.59
   7 -26   0    0.81    4.89
  -7 -26   0   -2.93    4.27
   0 -27   0   -3.76    2.79
   0  27   0   -3.27    3.14
  -1 -27   0    5.30    4.15
  -1  27   0    9.87    4.79
   1 -27   0   -2.98    3.38
   1  27   0    6.61    4.36
   2  27   0  184.74   13.11
  -2  27   0  156.96   10.69
  -2  27   0  207.98   13.29
   2 -27   0  205.39   13.69
  -2 -27   0  165.27   12.81
  -3  27   0   17.19    5.45
  -3 -27   0   19.82    6.10
   3 -27   0   14.13    5.19
  -3  27   0    9.09    4.94
   3  27   0   15.58    5.40
  -4 -27   0   56.15    9.23
   4 -27   0   46.49    8.78
   4  27   0   40.80    7.73
  -4  27   0   58.47    8.07
  -4  27   0   51.84    8.08
  -5  27   0   56.52    9.15
  -5 -27   0   52.48    9.46
   5  27   0   55.56    8.86
   5 -27   0   61.83   10.31
  -6 -27   0   57.87    9.96
   6 -27   0   43.13    9.43
  -6  27   0   70.68   10.25
   7 -27   0    6.27    5.26
  -7 -27   0    9.80    6.50
  -7  27   0    4.24    6.69
   0  28   0    2.88    4.04
   0 -28   0    0.11    3.51
  -1 -28   0   13.71    5.20
   1  28   0    2.69    3.80
  -1  28   0    0.72    3.51
   1 -28   0    1.02    3.69
   2 -28   0   20.15    5.77
   2  28   0   22.55    6.50
  -2  28   0   18.51    5.86
  -2 -28   0   23.94    6.86
   3  28   0  218.83   14.53
   3 -28   0  200.03   14.20
  -3 -28   0  196.76   14.32
  -3  28   0  222.02   13.36
  -3  28   0  201.19   13.52
  -4 -28   0   24.16    7.14
   4 -28   0   25.80    7.09
  -4  28   0   32.37    7.11
  -4  28   0   28.10    6.64
   4  28   0   34.82    7.54
  -5 -28   0   35.58    8.20
   5 -28   0   22.76    7.20
   5  28   0   31.83    7.49
  -5  28   0   24.71    7.59
  -6 -28   0   66.79   10.48
   6 -28   0   67.74   10.97
  -6  28   0   59.44   10.00
   0 -29   0    2.18    3.50
   0  29   0   -3.16    3.15
   1 -29   0   34.43    7.42
  -1 -29   0   38.90    7.51
  -1  29   0   29.95    6.77
   1  29   0   33.03    7.46
  -2 -29   0    4.15    5.00
  -2  29   0   -3.34    3.17
   2 -29   0    6.43    4.65
   2  29   0    1.79    3.77
  -3  29   0  128.90   11.28
   3  29   0  168.93   13.08
   3 -29   0  146.51   12.53
  -3 -29   0  140.75   12.43
  -4 -29   0   41.97    9.05
  -4  29   0   52.48    8.39
   4  29   0   49.83    8.81
   4 -29   0   50.79    9.60
  -4  29   0   52.60    8.51
  -5  29   0  119.23   12.06
  -5 -29   0   88.44   11.58
   5 -29   0   80.40   11.42
   5  29   0   94.03   11.28
  -6 -29   0    8.57    6.34
  -6  29   0    5.04    6.25
   6 -29   0    1.04    4.00
   0 -30   0    4.99    3.96
   0  30   0    0.12    3.81
   1  30   0  232.22   15.72
   1 -30   0  254.46   16.08
  -1 -30   0  236.64   15.78
  -1  30   0  262.87   16.17
   2 -30   0    3.79    4.13
   2  30   0    6.54    4.44
  -2 -30   0    4.32    4.65
  -2  30   0    4.63    4.86
  -3  30   0  118.37   11.54
   3  30   0  110.53   12.02
  -3 -30   0  101.13   11.87
   3 -30   0   76.74   10.45
   4 -30   0    6.99    5.37
  -4  30   0    6.04    5.26
  -4 -30   0    8.53    5.45
   4  30   0    0.15    4.45
  -4  30   0    2.39    4.51
  -5 -30   0   11.43    5.97
   5  30   0    3.92    5.25
  -5  30   0    4.11    5.62
   5 -30   0    6.14    5.50
  -6 -30   0   -0.26    4.79
   6 -30   0    0.81    4.90
  -6  30   0    1.84    5.68
   0  31   0   -1.93    4.06
   0 -31   0    6.57    4.61
  -1  31   0   52.98    8.91
  -1 -31   0   65.16   10.08
   1  31   0   54.60    9.00
   1 -31   0   58.49    9.54
   2  31   0    3.45    4.35
  -2  31   0    8.81    5.78
  -2 -31   0    5.48    5.17
   2 -31   0    7.85    4.69
   3 -31   0  197.49   14.79
  -3  31   0  216.74   14.73
   3  31   0  194.80   14.95
  -3 -31   0  181.96   14.60
   4 -31   0    4.99    4.20
  -4  31   0    0.04    4.06
   4  31   0    1.21    4.92
  -4 -31   0    0.35    5.27
  -5 -31   0  102.39   12.74
  -5  31   0  101.06   11.48
   5 -31   0  101.41   12.80
   5  31   0   96.44   12.02
   0  32   0    3.92    4.78
   0 -32   0    3.28    4.23
  -1  32   0   37.62    8.42
  -1 -32   0   16.87    6.45
   1 -32   0   25.48    6.85
   1  32   0   25.84    7.22
   2  32   0    0.54    4.13
  -2 -32   0   10.03    5.99
   2 -32   0    8.98    5.46
  -2  32   0    6.71    5.15
   3  32   0   75.49   10.91
  -3  32   0   72.39    9.91
   3 -32   0  106.33   12.67
  -3 -32   0   75.78   10.99
   4 -32   0   31.18    8.18
   4  32   0   50.88    9.57
  -4  32   0   40.61    7.89
  -4 -32   0   43.28    9.50
  -5  32   0    1.66    5.51
   5  32   0   -5.63    4.87
  -5 -32   0    3.79    5.41
   5 -32   0    7.54    5.09
   0  33   0    0.15    4.64
   0 -33   0    4.30    4.78
  -1 -33   0    2.74    4.31
   1 -33   0   -0.40    3.98
   1  33   0   -0.90    3.94
  -1  33   0    0.32    4.29
   2 -33   0  113.18   12.73
  -2 -33   0  116.39   13.36
   2  33   0  124.35   13.00
  -2  33   0  116.30   12.40
   3  33   0   17.82    7.55
  -3 -33   0   10.04    5.87
  -3  33   0   10.06    5.62
   3 -33   0   13.03    6.13
   4 -33   0   45.14   10.00
  -4 -33   0   73.70   11.56
  -4  33   0   55.78    9.43
   4  33   0   45.42    9.58
   5  33   0   49.72    9.80
  -5 -33   0   59.53   11.07
   5 -33   0   44.50    9.92
   0 -34   0  284.71   18.12
   0  34   0  281.58   18.11
  -1  34   0    0.38    4.46
  -1 -34   0   12.34    6.29
   1  34   0    1.28    4.95
   1 -34   0   13.87    5.55
   2  34   0   23.43    7.89
   2 -34   0   10.38    5.60
  -2  34   0    7.82    5.15
  -2 -34   0   15.46    6.76
  -3 -34   0    4.44    5.68
   3 -34   0    1.62    4.64
  -3  34   0    2.09    4.44
   3  34   0    2.20    5.64
  -4  34   0   99.46   11.62
   4  34   0  107.40   13.05
  -4 -34   0  113.86   13.74
   4 -34   0  131.49   14.72
   0 -35   0    2.11    4.33
   0  35   0   11.82    6.54
  -1  35   0   26.48    7.45
   1 -35   0   28.50    7.14
   1  35   0   31.16    7.95
  -1 -35   0   40.75    9.72
   2  35   0  208.31   16.65
   2 -35   0  193.74   15.48
  -2  35   0  194.79   15.13
  -2 -35   0  230.76   17.33
   3 -35   0    5.04    4.68
  -3 -35   0   -1.37    4.97
   3  35   0    4.08    5.57
  -3  35   0    2.14    5.17
  -4  35   0   24.87    7.46
   4  35   0   21.09    8.25
   0  36   0   27.15    7.46
   0 -36   0   38.49    8.75
   1  36   0   13.67    6.64
   1 -36   0   11.31    5.67
  -1 -36   0    0.46    4.19
  -1  36   0   -0.59    5.21
  -2 -36   0   18.19    7.54
  -2  36   0   19.55    7.72
   2 -36   0    5.58    5.90
   2  36   0   10.94    6.48
   3 -36   0   12.79    5.33
  -3 -36   0   13.22    7.17
   3  36   0   13.26    7.22
  -3  36   0   14.63    6.74
   0  37   0    3.46    5.36
   0 -37   0    2.87    4.53
  -1 -37   0   14.02    6.31
   1 -37   0   19.10    7.20
   1  37   0   -0.23    4.96
  -1  37   0   11.84    6.65
   2  37   0   82.91   12.49
   2 -37   0   62.09   11.37
  -2 -37   0   90.06   13.50
  -2  37   0  105.57   12.72
   0  38   0    1.10    5.13
 -10   0   1    5.59    6.98
  10   0  -1    3.04    5.18
  -9   0   1  269.54   17.19
   9   0  -1  236.01   16.49
  -8   0   1    2.38    4.58
   8   0  -1   -1.53    3.08
  -7   0   1   68.87    8.46
   7   0  -1   53.33    8.07
   6   0  -1   -2.31    2.72
  -6   0   1   -0.72    3.22
   5   0  -1  324.76   13.99
  -5   0   1  329.70   14.33
  -4   0   1   -1.24    2.39
   4   0  -1   -0.39    2.13
   3   0  -1   44.08    4.16
  -3   0   1   34.78    4.06
   2   0  -1   -1.55    1.46
  -2   0   1   -1.74    1.89
  -1   0   1 2427.00   53.80
   1   0   1  701.16   15.87
   1   0   1  672.75   16.49
   1   0   1  687.55   16.82
  -2   0  -1    1.37    1.77
   2   0   1   -1.18    1.69
   2   0   1   -1.59    1.04
   3   0   1  731.97   17.02
  -3   0  -1  711.53   20.43
   3   0   1  712.18   20.54
   4   0   1    2.14    2.49
   4   0   1   -0.88    1.10
  -4   0  -1   -1.34    2.25
   5   0   1  236.03   12.31
  -5   0  -1  244.86   11.90
  -6   0  -1    1.09    3.20
   6   0   1    5.20    3.31
  -7   0  -1   77.64    8.45
   7   0   1   45.02    7.93
   8   0   1    4.19    3.85
  -8   0  -1   -0.44    3.74
   9   0   1    6.27    4.81
  -9   0  -1   -1.74    4.92
  10   0   1   -6.41    4.90
 -10   0  -1    2.70    6.30
  10  -1  -1   48.08   10.05
 -10  -1   1   47.11   10.31
  10   1  -1   36.85    9.41
 -10   1   1   32.04    9.10
   9  -1  -1   79.61   11.18
  -9   1   1   83.33   10.95
  -9  -1   1   97.20   11.45
   9   1  -1   82.76   11.25
  -8  -1   1    2.89    5.11
   8  -1  -1    1.60    3.87
   8   1  -1    6.08    4.34
  -8   1   1    0.41    4.71
  -7  -1   1  268.26   15.18
   7   1  -1  322.15   16.16
  -7   1   1  277.03   15.33
   7  -1  -1  282.32   15.43
  -6   1   1  115.49    9.45
   6   1  -1  106.50    8.94
  -6  -1   1  106.84    8.92
   6  -1  -1  109.99    9.01
  -5  -1   1    4.76    3.42
  -5   1   1    7.77    3.55
   5   1  -1    3.01    3.18
   5  -1  -1    2.47    2.87
   4   1  -1   20.18    3.93
   4  -1  -1   19.00    3.72
  -4  -1   1   17.27    3.84
  -4   1   1   14.21    3.62
   3  -1  -1  170.93    7.67
   3   1  -1  167.07    7.54
  -3  -1   1  168.52    7.93
  -3   1   1  171.79    8.17
  -2   1   1  167.68    7.30
  -2  -1   1  166.61    7.09
   2  -1  -1  175.32    6.65
   2   1  -1  180.42    6.74
   1   1   1 3027.20   61.43
   1   1   1 2839.65   63.12
   1  -1   1 2865.57   61.20
   1   1   1 2823.64   61.96
   1  -1   1 2909.04   62.07
   1  -1   1 2909.62   63.70
   2  -1   1 1211.74   29.57
  -2  -1  -1 1246.66   29.79
  -2   1  -1 1248.61   30.28
   2   1   1 1235.01   29.75
   2   1   1 1223.39   27.47
   2  -1   1 1254.74   27.50
  -3  -1  -1   16.68    3.04
   3   1   1   16.24    1.81
   3  -1   1   17.37    3.35
  -3   1  -1   14.04    3.05
   3   1   1   14.50    3.13
  -4   1  -1   73.40    3.52
   4   1   1   75.94    3.67
  -4  -1  -1   68.26    5.82
  -4   1  -1   74.23    6.33
   4  -1   1   61.10    6.01
   4   1   1   72.97    6.27
  -5   1  -1  487.64   18.18
   5   1   1  484.31   18.69
  -5  -1  -1  502.48   17.91
   5  -1   1  481.67   18.61
   6   1   1    5.89    3.66
   6  -1   1   -2.02    2.53
  -6   1  -1    2.92    3.47
  -6  -1  -1    3.79    3.66
  -7   1  -1  270.76   14.88
   7   1   1  258.44   15.31
  -7  -1  -1  278.57   14.72
   7  -1   1  283.28   15.89
   8   1   1   18.88    5.96
  -8   1  -1    7.82    4.79
  -8  -1  -1    9.30    5.29
   8  -1   1   10.86    5.18
  -9  -1  -1   65.14    9.72
   9  -1   1   60.66   10.24
  -9   1  -1   62.90    9.75
   9   1   1   54.76   10.01
  10  -1   1   -6.41    4.89
  10   1   1    1.26    5.91
 -10   1  -1   14.88    6.93
 -10  -2   1    0.95    5.78
 -10   2   1   11.66    6.66
 -10  -2   1    4.52    6.46
  10  -2  -1    6.85    6.11
  -9  -2   1  218.69   15.47
   9   2  -1  219.24   15.79
  -9   2   1  228.93   16.20
   9  -2  -1  221.37   15.66
  -8  -2   1  161.23   12.61
  -8   2   1  169.16   12.97
   8  -2  -1  134.43   11.52
   8   2  -1  138.86   11.53
   7   2  -1    6.80    3.96
  -7  -2   1   11.84    5.48
   7  -2  -1    9.04    4.18
  -7   2   1    9.08    4.63
   6   2  -1   29.25    6.00
   6  -2  -1   30.63    5.87
  -6  -2   1   24.37    5.47
  -6   2   1   32.12    5.99
  -5  -2   1  109.36    8.13
  -5   2   1  114.88    8.39
   5  -2  -1  121.02    8.14
   5   2  -1  114.01    8.20
  -4   2   1   99.60    7.33
   4   2  -1   98.94    6.74
  -4  -2   1   86.84    6.62
   4  -2  -1   92.77    6.52
   3  -2  -1   97.19    5.72
   3   2  -1   88.81    5.59
  -3   2   1   98.17    6.31
  -3  -2   1   95.65    5.99
   2  -2  -1 2331.31   51.45
   2   2  -1 2406.86   51.58
  -2  -2   1 2304.68   52.70
  -2   2   1 2268.97   53.17
  -1   2   1 1706.01   39.11
  -1  -2   1 1708.54   38.75
   1  -2  -1 1730.64   37.63
  -1  -2   1 1794.85   37.84
   0   2  -1  209.99    5.85
   0  -2   1  207.12    6.10
   0   2   1  202.62    5.82
   1  -2   1  110.24    4.57
   1  -2   1  120.64    5.11
  -1   2  -1  110.62    4.03
   1   2   1  104.27    4.05
   1   2   1   96.88    4.49
   2   2   1   13.29    2.84
  -2   2  -1   16.95    2.02
  -3   2  -1   57.39    5.16
  -3   2  -1   52.02    3.04
   3   2   1   49.89    4.87
  -3  -2  -1   59.28    4.68
   3   2   1   58.96    3.24
   3  -2   1   63.04    5.11
  -4   2  -1   27.59    4.58
  -4  -2  -1   27.83    4.19
   4   2   1   27.79    4.72
   4  -2   1   27.71    4.66
   4   2   1   24.03    2.44
  -4   2  -1   25.52    2.33
   5  -2   1  351.77   15.21
   5   2   1  353.94   15.46
  -5   2  -1  331.35   14.61
  -5  -2  -1  336.42   14.09
  -6   2  -1  328.86   15.63
  -6  -2  -1  316.86   14.95
   6   2   1  370.72   16.72
   6  -2   1  335.25   16.08
   7  -2   1   27.49    6.27
   7   2   1   32.47    7.22
  -7   2  -1   33.84    6.77
  -7  -2  -1   31.60    6.42
  -8   2  -1   21.86    6.37
   8  -2   1   18.20    6.12
  -8  -2  -1   17.20    6.22
   8   2   1   13.74    5.44
  -9   2  -1    1.56    5.00
   9   2   1    2.73    4.83
  -9  -2  -1   10.81    6.07
   9  -2   1    9.08    5.51
 -10   2  -1  116.14   13.21
 -10  -2  -1   64.13   10.93
  10  -2   1  109.50   14.33
  10  -3  -1  127.05   14.24
 -10  -3   1  149.56   14.70
 -10  -3   1  132.15   14.40
 -10   3   1  126.77   14.28
  -9  -3   1   10.09    6.01
   9  -3  -1    4.48    5.29
  -9  -3   1    0.19    5.85
  -9   3   1   11.44    6.26
  -8  -3   1    9.33    5.62
   8   3  -1   11.81    4.93
   8  -3  -1    9.43    4.46
  -8   3   1   11.22    5.92
   7   3  -1  189.12   12.70
   7  -3  -1  197.12   12.75
  -7   3   1  201.78   13.27
  -7  -3   1  215.91   13.15
  -6   3   1  197.97   12.09
   6  -3  -1  213.84   12.19
   6   3  -1  207.49   12.25
  -6  -3   1  215.93   12.27
   5  -3  -1    1.90    2.95
  -5  -3   1    2.03    3.07
   5   3  -1   -1.00    2.71
  -5   3   1    1.06    3.07
  -4   3   1  110.90    7.79
   4  -3  -1  117.29    7.33
  -4  -3   1  107.80    7.40
   4   3  -1  136.14    8.02
  -3   3   1   23.07    3.74
   3   3  -1   21.33    1.91
   3  -3  -1   19.59    3.22
   3   3  -1   19.66    3.29
  -3  -3   1   17.35    3.17
  -2   3   1  326.65    8.42
  -2  -3   1  321.56   10.34
  -2   3   1  317.33   10.95
   2  -3  -1  324.22   10.12
   2   3  -1  333.96    8.89
  -2  -3   1  326.33   10.30
   1   3  -1   40.85    2.52
   1  -3  -1   37.97    2.51
  -1  -3   1   35.49    2.71
  -1   3   1   37.52    2.33
  -1  -3   1   35.82    2.67
  -1   3   1   39.59    3.11
   0  -3  -1 1304.97   27.66
   0  -3   1 1305.86   27.67
   0  -3   1 1228.26   28.41
   0   3  -1 1230.57   27.64
   0   3   1 1154.12   27.52
  -1  -3  -1    9.17    1.75
   1   3   1    6.93    1.50
   1  -3   1   10.25    1.80
  -1   3  -1   10.08    1.56
   1  -3   1    9.53    2.11
   2   3   1  112.38    4.51
   2  -3   1   97.90    5.49
  -2   3  -1   95.92    5.92
  -2   3  -1  100.14    4.22
  -2  -3  -1  107.70    4.93
   2   3   1   93.12    5.51
   3   3   1    1.61    1.27
   3  -3   1   -0.55    1.76
   3   3   1   -2.78    1.70
  -3   3  -1   -0.60    1.08
  -3   3  -1   -0.57    2.14
  -3  -3  -1    1.48    1.89
   4   3   1  645.13   16.36
  -4   3  -1  659.06   21.19
  -4  -3  -1  635.97   19.62
  -4   3  -1  654.04   16.01
   4  -3   1  656.77   20.88
   4   3   1  680.98   21.33
   5  -3   1  640.24   22.25
  -5   3  -1  635.61   22.09
  -5  -3  -1  646.50   20.96
   5   3   1  646.38   22.57
  -6   3  -1  103.35    9.19
  -6  -3  -1  103.96    8.49
   6   3   1  105.48    9.26
   6  -3   1   89.21    8.97
   7  -3   1    7.91    4.39
  -7  -3  -1   21.84    5.63
  -7   3  -1   10.78    4.89
   7   3   1   12.46    5.29
  -8  -3  -1   81.68    9.64
   8  -3   1   92.40   11.00
   8   3   1   86.20   11.06
  -8   3  -1   80.77    9.93
  -9   3  -1   41.28    8.45
  -9  -3  -1   54.21    9.24
   9   3   1   61.32   10.37
   9  -3   1   44.74    9.40
  -9  -3  -1   38.15    8.72
  10  -3   1    1.68    5.32
 -10   3  -1    3.86    6.92
 -10  -3  -1    0.83    5.26
  10  -4  -1    6.33    5.48
 -10  -4   1    4.53    5.71
 -10   4   1    6.30    6.64
  -9  -4   1   14.73    6.52
  -9  -4   1    7.01    6.13
   9  -4  -1   16.98    7.08
  -9   4   1   23.25    7.31
   8  -4  -1  227.36   14.67
  -8  -4   1  220.68   14.36
  -8  -4   1  195.64   13.92
  -8   4   1  220.76   15.17
  -7  -4   1    3.90    4.58
   7  -4  -1    4.21    4.02
   7   4  -1    6.12    4.35
  -7   4   1    7.55    4.83
  -6  -4   1  182.34   11.29
   6  -4  -1  172.99   11.19
  -6   4   1  181.34   11.74
   6   4  -1  164.96   10.97
   5   4  -1    4.19    3.39
   5  -4  -1    6.56    3.28
  -5   4   1    8.46    3.86
  -5  -4   1    6.16    3.38
  -4   4   1  404.40   15.49
   4  -4  -1  394.81   14.66
   4   4  -1  405.47   10.48
   4   4  -1  398.85   14.73
  -4  -4   1  402.08   14.51
  -3  -4   1  113.30    6.29
  -3  -4   1  112.57    6.39
   3   4  -1  100.93    4.47
  -3   4   1  103.13    6.71
  -3   4   1  102.26    3.94
   3  -4  -1  108.21    6.16
   2   4  -1  155.98    5.80
  -2   4   1  162.14    5.49
  -2  -4   1  168.09    6.75
  -2   4   1  165.37    7.41
  -2  -4   1  156.23    6.63
   2  -4  -1  168.61    6.85
   1   4  -1 1418.43   31.49
  -1   4   1 1408.54   32.62
  -1  -4   1 1405.47   32.10
  -1   4   1 1435.63   31.46
  -1  -4   1 1392.50   31.68
   1  -4  -1 1407.08   31.63
   0  -4  -1   73.51    3.39
   0   4   1   54.68    3.32
   0  -4   1   62.05    3.51
   0   4  -1   53.88    3.21
   1   4   1  868.55   20.63
   1  -4   1  834.12   20.88
   1  -4   1  846.92   21.77
  -1  -4  -1  900.00   21.13
  -1   4  -1  878.83   20.47
  -2   4  -1  167.00    7.75
   2   4   1  171.23    6.12
   2  -4   1  168.71    7.32
  -2  -4  -1  152.75    7.03
  -2   4  -1  167.28    5.90
  -2  -4  -1  168.76    6.10
   3   4   1   16.46    3.36
  -3   4  -1   19.18    3.65
   3  -4   1   16.79    3.31
  -3   4  -1   11.69    1.82
  -3  -4  -1   19.61    2.88
   3   4   1   19.68    2.38
   4  -4   1  276.49   12.10
   4   4   1  252.63   11.97
  -4   4  -1  254.12   11.92
  -4   4  -1  263.69    8.25
   4   4   1  271.74    8.68
  -4  -4  -1  261.74   10.74
  -5   4  -1   18.20    4.52
  -5  -4  -1   10.37    3.57
   5   4   1    9.70    4.54
   5  -4   1   10.86    3.60
   6   4   1  616.33   23.76
  -6  -4  -1  670.72   22.40
   6  -4   1  659.18   24.03
  -6   4  -1  623.03   23.45
  -7   4  -1   -2.75    3.48
   7   4   1    2.32    4.27
   7  -4   1    1.94    3.76
  -7  -4  -1    0.12    3.80
  -8   4  -1   46.67    8.35
  -8  -4  -1   47.70    8.56
  -8  -4  -1   37.67    7.18
   8  -4   1   34.90    7.78
   8   4   1   33.58    8.05
  -9  -4  -1   12.28    6.36
   9  -4   1   15.29    6.56
  -9   4  -1    3.04    5.32
 -10  -4  -1  140.54   15.12
  10  -4   1  184.89   15.79
 -10   4  -1  141.37   14.68
 -10  -5   1   51.62   10.18
 -10   5   1   73.39   11.64
  10  -5  -1   69.58   11.78
  -9  -5   1   -1.28    4.52
   9  -5  -1    5.43    4.99
  -9   5   1    2.14    5.22
  -9  -5   1   -0.26    5.45
   8  -5  -1    4.25    3.89
  -8   5   1   10.36    5.63
  -8  -5   1    4.80    5.34
  -8  -5   1   10.07    4.95
  -7  -5   1   46.86    7.66
  -7  -5   1   53.05    7.66
  -7   5   1   49.14    7.80
   7  -5  -1   45.85    7.43
  -6   5   1  102.60    9.49
  -6  -5   1   96.49    8.61
  -6  -5   1   88.93    8.89
   6  -5  -1   87.20    8.77
   5  -5  -1   69.65    7.05
  -5  -5   1   79.89    7.05
  -5   5   1   89.47    8.13
  -5  -5   1   82.86    7.28
   4   5  -1  637.82   16.09
  -4  -5   1  664.86   20.70
   4  -5  -1  629.54   20.20
  -4  -5   1  652.00   19.94
  -4   5   1  645.50   21.20
  -3   5   1   11.36    3.09
  -3  -5   1   14.30    2.92
  -3   5   1   11.59    1.87
   3  -5  -1   16.23    3.11
  -3  -5   1   14.53    3.02
   3   5  -1    9.09    1.95
   2   5  -1 1126.76   27.06
  -2   5   1 1150.15   26.74
   2  -5  -1 1240.70   28.32
  -2  -5   1 1186.38   28.38
  -2   5   1 1118.41   29.24
  -2  -5   1 1168.39   27.94
  -1   5   1    3.20    1.62
  -1   5   1    4.13    1.95
   1  -5  -1    3.85    1.66
   1   5  -1    2.64    1.60
  -1  -5   1    4.76    1.66
  -1  -5   1    5.47    1.77
   0  -5   1 1530.93   34.27
   0  -5   1 1505.90   34.77
   0  -5  -1 1484.42   34.16
   0   5   1 1546.15   34.40
   0   5  -1 1530.36   34.23
   1  -5   1  324.02    9.91
   1   5   1  308.84    9.62
  -1  -5  -1  295.14    9.65
  -1   5  -1  323.98    9.54
   1  -5   1  318.93   10.41
   2   5   1   95.99    4.78
  -2   5  -1  100.85    6.13
  -2  -5  -1  108.31    5.78
  -2   5  -1  104.75    4.69
  -2  -5  -1   93.68    4.31
   2  -5   1  100.54    5.77
  -3   5  -1  164.62    8.56
  -3  -5  -1  144.51    7.83
  -3  -5  -1  145.42    6.70
  -3   5  -1  157.81    5.96
   3  -5   1  157.61    8.06
   3   5   1  157.58    6.23
  -4   5  -1  452.72   17.26
  -4   5  -1  477.23   13.00
  -4  -5  -1  477.17   17.11
   4  -5   1  485.01   17.31
  -4  -5  -1  491.29   15.70
   4   5   1  490.74   13.54
  -5  -5  -1   -0.36    2.93
  -5   5  -1    0.57    3.37
   5   5   1   -5.55    2.75
   5  -5   1    2.53    2.95
  -5  -5  -1   -4.45    2.31
  -6  -5  -1   30.74    5.37
  -6   5  -1   16.63    5.10
   6  -5   1   24.22    5.72
   6   5   1   22.02    5.81
  -6  -5  -1   17.63    4.87
  -7  -5  -1    6.62    4.34
  -7  -5  -1    5.32    4.43
   7  -5   1    5.18    3.82
  -7   5  -1    4.22    4.28
  -8  -5  -1   48.01    7.88
   8  -5   1   38.41    8.29
  -8   5  -1   20.59    6.70
  -8  -5  -1   46.63    8.50
  -9  -5  -1   15.44    6.76
  -9   5  -1   19.55    7.09
   9  -5   1   21.90    6.82
  10  -5   1   18.53    7.73
 -10   5  -1   12.41    7.07
 -10  -5  -1    9.73    5.93
  10  -6  -1   20.93    8.53
 -10  -6   1   21.37    7.95
 -10   6   1    6.47    6.66
  -9  -6   1  126.93   13.08
  -9  -6   1  115.40   12.02
  -9   6   1  106.92   12.78
   9  -6  -1   98.41   12.30
  -8   6   1   43.09    8.36
  -8  -6   1   61.33    8.70
   8  -6  -1   52.20    8.40
  -8  -6   1   41.48    7.96
   7  -6  -1    6.74    3.75
  -7  -6   1    3.32    4.48
  -7  -6   1    3.33    3.76
  -7   6   1    3.94    4.27
   6  -6  -1  220.09   12.49
  -6  -6   1  227.29   12.32
  -6  -6   1  240.85   13.46
  -6   6   1  230.41   13.35
  -5  -6   1   66.42    7.11
  -5  -6   1   61.74    6.50
  -5   6   1   67.70    7.34
   5  -6  -1   69.99    7.06
  -4  -6   1  287.09   12.36
  -4   6   1  292.63   12.88
   4   6  -1  259.98    8.88
  -4  -6   1  301.41   11.84
  -4   6   1  278.84    8.48
   4  -6  -1  284.06   12.18
  -3   6   1   39.27    3.14
   3   6  -1   42.13    3.57
   3  -6  -1   42.62    4.39
  -3   6   1   33.57    4.42
  -3  -6   1   41.86    4.43
  -3  -6   1   42.14    4.06
   2  -6  -1 1016.37   24.73
  -2   6   1 1008.98   23.42
  -2  -6   1  964.95   23.94
   2   6  -1  963.04   23.73
  -2  -6   1  973.18   24.70
  -2   6   1  912.26   25.22
  -1   6   1  168.10    6.76
  -1   6   1  180.31    6.75
   1   6  -1  174.06    6.81
  -1  -6   1  164.60    6.27
   1  -6  -1  173.37    6.72
  -1  -6   1  165.52    6.68
   0   6  -1 1393.77   32.41
   0  -6   1 1405.19   32.61
   0  -6  -1 1405.99   32.51
   0  -6   1 1410.58   32.92
   0   6   1 1444.25   32.77
   1  -6   1  247.74    9.14
   1   6   1  241.75    8.53
  -1  -6  -1  238.48    8.57
   1  -6   1  248.91    8.67
  -1   6  -1  243.37    8.30
  -2  -6  -1  148.96    6.99
   2  -6   1  158.24    7.26
  -2   6  -1  137.32    7.26
   2   6   1  133.96    6.06
  -2   6  -1  138.12    5.79
  -2  -6  -1  147.55    5.27
  -3  -6  -1  111.56    6.83
  -3   6  -1  124.05    5.40
  -3  -6  -1  116.25    5.67
   3   6   1  109.93    5.36
   3  -6   1  102.48    6.74
  -3   6  -1  101.47    7.14
   4   6   1  379.21   11.62
  -4  -6  -1  373.77   14.97
  -4  -6  -1  374.81   13.03
   4  -6   1  374.77   14.82
  -4   6  -1  358.52   10.92
  -4   6  -1  365.70   15.15
  -5  -6  -1  171.53    9.26
  -5  -6  -1  163.89   10.51
  -5   6  -1  153.10   10.33
   5  -6   1  142.01    9.77
  -6  -6  -1  135.35   10.21
  -6  -6  -1  154.21    9.88
  -6   6  -1  118.07    9.90
   6  -6   1  137.91   10.17
   7  -6   1  202.55   13.59
  -7  -6  -1  222.24   14.19
  -7   6  -1  221.96   14.13
  -7  -6  -1  251.31   13.66
   8  -6   1  117.46   12.27
  -8  -6  -1  102.59   11.52
  -8   6  -1  110.61   11.75
  -9   6  -1   30.19    8.18
  -9  -6  -1   14.98    6.10
   9  -6   1   16.03    6.56
  10  -7  -1    9.31    6.52
 -10   7   1   16.08    7.64
 -10  -7   1   13.89    6.58
  -9  -7   1    6.80    4.84
  -9   7   1    7.15    6.04
   9  -7  -1    3.93    4.96
   8  -7  -1   12.03    5.23
  -8   7   1    6.32    5.26
  -8  -7   1   13.20    5.34
  -8  -7   1   19.23    6.41
  -7   7   1  309.68   16.86
   7  -7  -1  305.64   16.12
  -7  -7   1  304.74   15.65
  -7  -7   1  303.46   16.33
  -6  -7   1   23.15    5.62
   6  -7  -1   25.33    5.51
  -6   7   1   21.10    5.81
  -6  -7   1   17.44    4.91
  -5  -7   1    1.61    2.74
  -5  -7   1    2.13    3.23
  -5   7   1    4.20    3.33
   5  -7  -1    3.77    2.91
   4  -7  -1  228.35   10.71
  -4  -7   1  215.07   10.67
  -4  -7   1  224.86   10.06
   4   7  -1  222.31    8.22
  -4   7   1  233.74    7.86
  -4   7   1  219.64   11.27
  -3   7   1  154.99    6.18
  -3  -7   1  148.81    7.08
  -3   7   1  143.43    8.15
  -3  -7   1  155.91    7.98
   3   7  -1  136.75    6.47
   3  -7  -1  153.32    7.86
   2   7  -1  231.51    8.74
  -2  -7   1  232.46    8.18
  -2   7   1  237.49    9.52
  -2   7   1  233.96    8.32
   2  -7  -1  232.12    9.06
  -2  -7   1  242.32    9.16
  -1  -7   1   47.40    4.14
   1  -7  -1   51.87    4.26
  -1   7   1   51.38    4.00
   1   7  -1   46.20    4.06
  -1   7   1   56.37    4.22
  -1  -7   1   47.32    3.73
   0  -7  -1 1283.89   30.95
   0   7  -1 1301.39   30.92
   0  -7   1 1357.16   31.27
   0  -7   1 1286.29   31.05
   0   7   1 1336.43   31.20
  -1  -7  -1  495.72   14.62
  -1   7  -1  503.61   14.20
   1  -7   1  496.66   14.59
   1  -7   1  517.16   15.06
   1   7   1  514.63   14.67
  -2   7  -1   14.44    3.09
   2   7   1   14.05    2.52
  -2  -7  -1   16.31    1.85
   2  -7   1   13.03    3.11
  -2   7  -1   14.23    2.34
   2  -7   1   15.07    2.88
  -2  -7  -1   14.38    2.81
   3  -7   1  118.36    7.34
  -3  -7  -1  114.23    7.20
  -3   7  -1  129.50    7.95
   3   7   1  121.18    6.08
  -3   7  -1  108.86    5.63
  -3  -7  -1  123.64    5.85
  -4   7  -1   62.46    4.40
  -4  -7  -1   83.89    6.00
  -4  -7  -1   67.91    6.65
  -4   7  -1   60.60    6.61
   4  -7   1   66.65    6.65
   4   7   1   72.21    4.83
   5  -7   1  122.65    9.32
  -5   7  -1  147.56   10.19
  -5  -7  -1  146.73    8.48
  -5  -7  -1  116.70    9.09
   5   7   1  134.37    6.54
   6  -7   1   -2.92    2.95
  -6  -7  -1   -0.88    2.61
  -6  -7  -1   -2.05    3.07
  -6   7  -1    0.34    3.48
  -7  -7  -1  115.52   11.05
   7  -7   1   89.97   10.16
  -7   7  -1   92.53   10.13
  -7  -7  -1  106.30    9.53
  -8   7  -1   14.27    6.15
   8  -7   1   12.55    5.69
  -8  -7  -1    7.34    4.82
  -9   7  -1    4.18    5.28
  -9  -7  -1    0.29    4.94
   9  -7   1    2.65    5.26
 -10   8   1   12.78    7.21
 -10  -8   1    4.34    6.05
  10  -8  -1   -0.24    5.61
  -9  -8   1  112.10   12.27
   9  -8  -1   85.84   11.41
  -9   8   1  101.21   12.54
  -8  -8   1   33.59    7.35
   8  -8  -1   28.63    7.31
  -8  -8   1   27.82    7.16
  -8   8   1   32.52    7.55
  -7  -8   1   25.27    6.17
  -7  -8   1   23.45    6.27
   7  -8  -1   13.66    4.87
  -7   8   1   20.37    5.81
  -6  -8   1   31.83    5.98
   6  -8  -1   22.44    5.33
  -6   8   1   20.84    5.89
  -6  -8   1   28.62    5.51
  -5  -8   1   37.68    5.24
  -5   8   1   46.31    6.44
   5  -8  -1   33.81    5.69
  -5  -8   1   42.45    5.98
   5   8  -1   36.32    3.60
  -4   8   1   74.76    7.07
  -4   8   1   66.41    4.36
  -4  -8   1   76.01    6.55
   4  -8  -1   71.65    6.54
  -4  -8   1   66.55    5.65
   4   8  -1   63.01    4.63
  -3   8   1   20.95    3.90
  -3  -8   1   23.16    3.88
   3   8  -1   14.92    2.85
   3  -8  -1   13.09    3.07
  -3  -8   1   18.40    3.08
  -3   8   1   18.41    2.78
   2  -8  -1   -1.56    1.54
  -2  -8   1    0.74    1.72
  -2   8   1    4.66    2.49
   2   8  -1    2.51    1.92
  -2  -8   1   -0.36    1.59
  -2   8   1    0.90    1.54
  -1   8   1  242.85    8.98
  -1   8   1  251.20    8.70
   1   8  -1  220.81    8.86
  -1  -8   1  234.15    9.00
  -1  -8   1  247.93    8.15
   1  -8  -1  239.17    9.00
   0  -8  -1  842.02   22.11
   0  -8   1  865.16   22.33
   0   8   1  846.37   20.29
   0   8  -1  857.55   22.13
   0   8   1  869.03   22.36
   0  -8   1  884.21   21.96
  -1  -8  -1  442.55   13.40
   1  -8   1  420.05   13.27
   1   8   1  433.02   13.39
  -1   8  -1  435.89   13.06
   1  -8   1  418.63   13.46
  -2  -8  -1    4.87    2.19
  -2  -8  -1    6.53    1.46
   2  -8   1    7.32    2.78
   2  -8   1    9.71    2.71
  -2   8  -1    3.45    1.76
   2   8   1    9.94    2.43
  -3  -8  -1  232.14   10.53
  -3   8  -1  248.84   11.23
   3  -8   1  216.72   10.44
   3   8   1  242.46    9.24
  -3  -8  -1  239.61    8.40
  -3   8  -1  222.94    8.57
  -4   8  -1  102.04    8.06
   4  -8   1  114.51    7.90
  -4   8  -1  102.53    5.41
  -4  -8  -1   98.66    7.47
  -4  -8  -1   98.45    6.20
   4   8   1  100.93    5.86
  -5  -8  -1  301.20   14.65
  -5  -8  -1  346.15   13.33
  -5   8  -1  328.87   15.53
   5   8   1  315.63   11.29
   5  -8   1  329.18   15.21
  -6  -8  -1   42.81    6.07
   6  -8   1   45.81    7.22
  -6  -8  -1   48.07    7.13
  -6   8  -1   37.29    6.95
  -7   8  -1  124.76   11.55
   7  -8   1  120.47   11.54
  -7  -8  -1  125.53   10.80
  -8  -8  -1    7.14    4.71
   8  -8   1    4.83    4.58
  -8   8  -1   19.23    6.73
  -9  -8  -1   24.82    6.67
  -9   8  -1   31.05    8.13
   9  -8   1   19.10    7.03
 -10   9   1   13.42    7.46
 -10  -9   1   16.61    7.43
  10  -9  -1   -3.68    5.47
  -9   9   1   72.56   11.11
   9  -9  -1   93.24   11.85
  -9  -9   1   53.76    9.59
  -8  -9   1   -1.13    3.92
   8  -9  -1    0.55    4.18
  -8   9   1    5.61    5.01
   7  -9  -1  270.53   15.29
  -7   9   1  266.30   15.95
  -7  -9   1  286.25   14.73
  -7  -9   1  283.71   15.84
  -6   9   1    3.91    3.85
  -6  -9   1    2.34    3.66
   6  -9  -1    4.12    3.18
  -6  -9   1    2.93    3.17
   5  -9  -1   79.11    7.73
  -5   9   1   84.91    8.29
  -5  -9   1   89.83    7.79
  -5  -9   1   83.66    7.12
   5   9  -1   87.34    5.56
  -4  -9   1   22.89    4.48
  -4   9   1   26.66    3.21
  -4   9   1   27.21    5.02
   4   9  -1   21.95    3.39
   4  -9  -1   25.13    4.46
  -4  -9   1   21.78    3.83
   3   9  -1   75.12    5.33
  -3  -9   1   69.98    5.00
  -3   9   1   75.67    4.99
  -3   9   1   77.78    6.44
   3  -9  -1   70.42    5.81
  -3  -9   1   69.89    6.03
  -2  -9   1   28.54    2.99
   2  -9  -1   38.88    4.11
   2   9  -1   32.05    3.76
  -2   9   1   33.03    3.65
  -2   9   1   31.83    3.95
  -2  -9   1   31.75    3.85
  -1   9   1   11.40    2.49
   1   9  -1   12.38    2.72
  -1  -9   1   12.73    2.69
  -1   9   1   11.87    2.51
  -1  -9   1   14.02    2.28
   1  -9  -1   14.65    2.79
   0  -9   1   36.17    3.84
   0   9   1   30.32    3.58
   0   9   1   34.31    2.85
   0  -9  -1   35.88    3.63
   0   9  -1   34.46    3.69
   0  -9   1   26.09    3.16
   1  -9   1  317.80   11.34
   1  -9   1  320.40   11.25
   1   9   1  314.31   11.30
  -1   9  -1  330.56   11.03
  -1  -9  -1  306.14   11.10
   2  -9   1   36.09    4.50
   2   9   1   28.65    3.67
  -2   9  -1   32.85    3.47
  -2  -9  -1   27.62    3.70
   2  -9   1   24.87    3.73
  -3   9  -1  209.90   10.43
  -3  -9  -1  205.75    7.54
  -3  -9  -1  196.72    9.70
   3   9   1  212.14    8.96
   3  -9   1  206.96   10.06
  -3   9  -1  205.53    8.31
  -4  -9  -1    5.83    2.91
   4   9   1    4.10    2.37
  -4   9  -1    2.43    3.12
   4  -9   1    6.63    3.33
  -4   9  -1    3.20    2.01
  -4  -9  -1    4.78    2.50
   5   9   1  336.39   11.99
  -5  -9  -1  320.34   15.26
  -5  -9  -1  343.97   13.23
   5  -9   1  325.86   15.46
  -5   9  -1  344.49   15.98
  -6  -9  -1   -0.26    3.20
  -6  -9  -1    5.51    3.69
   6  -9   1    8.28    4.12
  -6   9  -1   17.70    5.16
  -7   9  -1  121.89   10.96
  -7  -9  -1  136.24   11.03
   7  -9   1  112.94   11.17
   8  -9   1   56.54    9.53
  -8   9  -1   41.59    8.42
  -8  -9  -1   40.55    8.13
  -9   9  -1    5.49    5.65
  -9  -9  -1    7.24    5.32
   9  -9   1    7.81    5.26
  -9  10   1   36.90    8.58
   9 -10  -1   43.65    9.07
  -9 -10   1   36.16    8.28
  -8 -10   1    4.11    4.33
  -8  10   1    1.51    4.50
   8 -10  -1    4.59    4.80
  -7 -10   1    3.96    4.65
   7 -10  -1    2.78    3.70
  -7  10   1    8.40    4.96
  -7 -10   1    7.90    4.93
   6 -10  -1    6.97    3.78
  -6 -10   1    8.34    4.20
  -6  10   1   -6.88    3.21
  -6 -10   1    2.05    3.79
  -5 -10   1  231.46   11.04
  -5  10   1  230.88   12.91
   5 -10  -1  240.11   12.31
   5  10  -1  222.44    9.46
  -5 -10   1  222.33   12.15
  -4  10   1   16.37    2.82
  -4 -10   1   23.66    4.66
  -4 -10   1   19.73    3.57
   4  10  -1   16.50    3.23
  -4  10   1   17.53    4.51
   4 -10  -1   13.79    3.96
  -3  10   1   26.85    4.51
   3 -10  -1   27.74    4.30
   3  10  -1   29.81    3.90
  -3 -10   1   24.57    4.05
  -3 -10   1   29.21    3.46
  -3  10   1   23.17    3.44
  -2 -10   1   93.96    6.21
   2  10  -1   91.98    6.26
  -2 -10   1   98.74    5.21
  -2  10   1  105.56    5.99
   2 -10  -1  100.24    6.32
  -2  10   1  109.45    6.73
  -1 -10   1 2840.88   65.60
  -1  10   1 2974.63   65.85
   1  10  -1 2899.04   65.58
  -1  10   1 3037.01   65.62
   1 -10  -1 2823.79   65.38
  -1 -10   1 2914.19   64.86
   0 -10  -1   50.84    4.47
   0 -10   1   53.56    4.41
   0  10   1   43.08    4.31
   0 -10   1   56.14    4.84
   0  10  -1   49.57    4.30
   0  10   1   57.47    3.52
   1 -10   1   48.96    4.66
   1 -10   1   52.31    4.62
  -1 -10  -1   52.21    4.60
  -1  10  -1   47.90    4.20
   1  10   1   45.55    4.40
   2 -10   1    8.22    2.57
  -2 -10  -1    6.36    2.35
  -2  10  -1    8.71    2.46
   2 -10   1   10.35    3.24
   2  10   1   10.86    2.84
  -3 -10  -1   10.42    2.11
  -3  10  -1   13.59    3.82
   3 -10   1   12.18    3.39
  -3  10  -1    8.98    2.58
   3  10   1    9.80    2.87
  -3 -10  -1    8.64    2.84
  -4 -10  -1    3.37    2.36
  -4 -10  -1    2.50    2.43
  -4  10  -1   -1.32    1.62
   4  10   1    3.80    2.42
  -4  10  -1    3.86    3.14
   4 -10   1    1.61    2.89
  -5  10  -1   72.25    7.96
  -5 -10  -1   65.37    5.97
   5  10   1   55.22    5.07
  -5 -10  -1   62.70    7.49
   5 -10   1   56.51    7.34
   6 -10   1   17.72    5.09
  -6 -10  -1    4.10    3.53
  -6  10  -1   14.05    5.36
  -7 -10  -1    0.50    3.50
  -7  10  -1    6.54    4.59
   7 -10   1    0.55    4.24
  -8 -10  -1   -2.58    3.51
   8 -10   1    3.35    4.27
  -8  10  -1   -0.10    4.31
   9 -10   1   68.51   10.90
  -9  10  -1   65.66   10.76
  -9 -10  -1   69.14   10.71
  -9 -11   1   40.64    8.90
  -9  11   1   46.83    9.69
   9 -11  -1   46.25    9.37
   8 -11  -1   -2.26    3.69
  -8 -11   1    3.32    4.39
  -8  11   1    4.70    4.88
  -7 -11   1   90.48    9.89
   7 -11  -1   89.76    9.92
  -7  11   1   82.33   10.04
  -6  11   1   94.10    9.70
  -6 -11   1   98.53    8.41
  -6 -11   1   98.01    9.35
   6 -11  -1  101.12    9.62
  -5 -11   1   10.78    3.36
  -5 -11   1   13.70    4.35
   5  11  -1    9.18    2.96
  -5  11   1   22.66    5.22
   5 -11  -1    7.39    3.78
  -4 -11   1  269.06   10.74
  -4  11   1  258.08   12.82
  -4 -11   1  268.03   12.49
   4  11  -1  259.38   10.74
   4 -11  -1  287.48   12.76
  -4  11   1  260.70   10.17
   3 -11  -1   20.09    3.95
   3  11  -1   13.21    3.17
  -3  11   1   17.85    3.19
  -3  11   1   15.76    3.98
  -3 -11   1   16.69    3.63
  -3 -11   1   21.70    3.21
  -2  11   1  197.34    9.22
   2  11  -1  195.63    9.27
  -2 -11   1  199.32    7.65
  -2  11   1  192.98    8.78
  -2 -11   1  200.07    9.38
   2 -11  -1  205.33    9.33
  -1  11   1  234.68   10.00
  -1  11   1  253.82    9.57
   1  11  -1  245.37   10.54
  -1 -11   1  279.07   10.82
   1 -11  -1  256.06   10.31
  -1 -11   1  267.73    9.14
   0 -11   1  133.91    7.25
   0  11  -1  133.16    7.26
   0 -11  -1  127.76    7.12
   0  11   1  136.38    7.36
   0 -11   1  139.17    6.69
   0  11   1  139.13    5.50
   1 -11   1  212.52    9.30
  -1  11  -1  240.77    9.75
  -1 -11  -1  241.93    9.95
   1  11   1  240.23    9.92
   1 -11   1  223.03    9.79
   2  11   1   11.40    2.90
   2 -11   1   12.86    3.28
   2 -11   1    5.69    2.95
  -2  11  -1   12.55    2.89
  -2 -11  -1   13.73    3.26
  -3  11  -1    0.40    1.72
  -3  11  -1    6.67    3.05
  -3 -11  -1    2.28    1.58
   3 -11   1    1.84    2.54
   3  11   1    1.06    2.17
  -3 -11  -1    0.75    1.98
  -4  11  -1   16.21    3.07
   4  11   1    8.01    2.64
  -4  11  -1    6.28    3.56
  -4 -11  -1   12.83    2.84
  -4 -11  -1   11.99    3.57
   4 -11   1   10.41    3.45
   5 -11   1  284.60   14.42
   5  11   1  303.82   11.92
  -5 -11  -1  312.68   12.11
  -5  11  -1  293.43   15.03
  -5 -11  -1  289.16   14.52
   6 -11   1    3.02    3.39
  -6 -11  -1   -0.89    2.82
  -6  11  -1    4.05    4.04
  -7  11  -1   67.09    9.40
  -7 -11  -1   52.68    8.56
   7 -11   1   68.51    9.64
  -8 -11  -1  131.54   13.06
   8 -11   1  138.58   12.12
  -8  11  -1  130.24   12.99
  -9  11  -1   -3.52    4.97
   9 -11   1   -0.77    4.22
  -9 -11  -1   -3.27    4.14
  -9  12   1   14.50    7.03
  -9 -12   1   11.22    6.12
   9 -12  -1   20.79    7.17
  -8  12   1   48.16    9.16
  -8 -12   1   38.51    8.07
   8 -12  -1   57.30    9.60
   7 -12  -1   12.50    5.21
  -7  12   1    5.30    4.92
  -7 -12   1    7.83    4.66
  -6 -12   1   23.98    5.61
   6 -12  -1   31.96    6.28
  -6 -12   1   23.87    5.03
  -6  12   1   22.70    5.94
  -5  12   1   17.72    5.41
  -5 -12   1   11.31    3.66
   5 -12  -1   12.00    4.44
   5  12  -1    9.85    3.22
  -5 -12   1   19.59    5.25
  -4 -12   1    9.53    2.91
  -4 -12   1   10.59    3.70
  -4  12   1    7.77    3.69
   4  12  -1    9.23    3.04
   4 -12  -1    6.15    3.12
  -4  12   1    7.34    2.65
   3  12  -1   14.94    3.45
  -3 -12   1   25.99    4.52
  -3  12   1   20.99    3.58
   3 -12  -1   24.84    4.40
  -3 -12   1   15.37    2.97
  -3  12   1   12.88    3.84
   2  12  -1  411.45   14.54
  -2 -12   1  394.72   14.40
  -2  12   1  401.44   13.95
  -2  12   1  385.98   13.97
   2 -12  -1  388.54   14.20
  -2 -12   1  397.12   12.19
   1  12  -1  705.76   21.11
  -1 -12   1  710.58   20.95
   1 -12  -1  690.68   20.60
  -1  12   1  695.91   19.50
  -1  12   1  695.49   20.67
  -1 -12   1  707.61   18.77
   0 -12   1  107.24    6.97
   0 -12  -1  119.78    7.04
   0 -12   1  106.23    6.07
   0  12  -1  118.55    7.04
   0  12   1  118.45    5.21
   0  12   1  118.76    7.16
   1  12   1  140.93    7.73
  -1  12  -1  134.56    7.45
   1 -12   1  132.86    7.60
   1 -12   1  140.23    7.58
  -1 -12  -1  133.56    7.63
   2 -12   1  842.84   25.22
   2  12   1  870.51   24.66
   2 -12   1  876.05   25.19
  -2  12  -1  880.06   24.12
  -2 -12  -1  849.41   24.91
  -3  12  -1   18.56    4.29
   3  12   1   27.30    4.19
  -3  12  -1   23.09    3.69
  -3 -12  -1   19.88    2.47
   3 -12   1   25.72    4.76
  -3 -12  -1   19.64    4.07
  -4 -12  -1    5.72    2.96
  -4  12  -1    6.60    2.49
  -4  12  -1   10.44    3.98
   4 -12   1    9.10    3.86
  -4 -12  -1   11.21    2.60
   4  12   1    2.66    2.41
  -5 -12  -1  114.27    8.97
   5 -12   1  108.62    8.92
   5  12   1  109.43    7.39
  -5  12  -1  108.85    9.39
  -6  12  -1  210.23   13.81
  -6 -12  -1  237.97   13.95
   6 -12   1  249.71   14.35
  -7 -12  -1    3.02    3.71
   7 -12   1    2.97    3.97
  -7  12  -1   -2.13    3.67
   8 -12   1    1.22    3.98
  -8 -12  -1    0.70    4.15
  -8  12  -1   -7.84    3.83
  -9 -12  -1   12.63    6.01
  -9  12  -1   17.86    8.11
   9 -12   1   14.89    7.01
  -9  13   1   20.95    7.50
   9 -13  -1   15.37    6.02
  -9 -13   1   11.95    5.97
  -8  13   1   26.55    7.38
   8 -13  -1   14.26    5.86
  -8 -13   1   27.46    6.83
  -7  13   1   20.53    6.81
  -7 -13   1   21.28    5.94
   7 -13  -1   26.25    6.06
   6 -13  -1  343.66   17.06
  -6 -13   1  366.27   17.62
  -6  13   1  366.85   17.96
   5 -13  -1   19.88    5.14
   5  13  -1   10.20    3.62
  -5 -13   1   14.05    3.89
  -5  13   1   12.71    5.14
  -5 -13   1    7.41    4.27
   4 -13  -1   19.55    4.50
  -4  13   1   10.21    2.96
  -4 -13   1   16.17    3.23
   4  13  -1   11.80    3.14
  -4  13   1   21.63    4.93
  -4 -13   1   15.10    4.11
  -3 -13   1   47.90    5.72
  -3  13   1   46.24    4.96
   3  13  -1   45.44    5.22
  -3 -13   1   63.77    4.82
   3 -13  -1   38.33    5.27
  -3  13   1   41.09    5.44
  -2 -13   1  229.47   10.77
   2  13  -1  232.37   10.81
  -2  13   1  227.72   10.34
   2 -13  -1  250.80   11.10
  -2 -13   1  249.16    8.98
  -2  13   1  244.52   10.69
   1 -13  -1   38.36    4.71
  -1  13   1   35.73    4.02
  -1 -13   1   40.44    3.84
  -1 -13   1   35.49    4.61
   1  13  -1   40.89    4.82
  -1  13   1   35.24    4.58
   0 -13  -1 1180.43   31.69
   0 -13   1 1202.52   30.26
   0  13   1 1237.83   28.75
   0 -13   1 1164.28   31.68
   0  13   1 1180.55   31.71
   0  13  -1 1203.20   31.78
  -1  13  -1  439.30   15.27
   1  13   1  396.51   14.96
   1 -13   1  448.54   15.58
   1 -13   1  435.52   14.85
  -1 -13  -1  432.79   15.27
   2 -13   1   17.18    3.99
   2 -13   1   15.38    3.88
   2  13   1   25.61    4.24
  -2 -13  -1   23.19    4.10
  -2  13  -1   13.56    3.27
   3 -13   1   68.52    6.88
  -3  13  -1   77.33    6.09
   3  13   1   96.02    7.02
  -3  13  -1   95.61    7.44
  -3 -13  -1   91.56    4.32
  -3 -13  -1   86.05    7.01
   4  13   1  761.56   22.98
  -4  13  -1  756.15   25.69
  -4  13  -1  775.87   22.35
  -4 -13  -1  755.48   24.80
   4 -13   1  744.36   25.27
   5  13   1   26.12    4.55
  -5 -13  -1   18.01    4.74
   5 -13   1   20.34    5.12
  -5  13  -1   21.96    5.49
  -6  13  -1   16.53    5.59
   6 -13   1   22.50    5.75
  -6 -13  -1   10.89    4.47
   7 -13   1   12.53    4.87
  -7  13  -1    3.09    4.82
  -7 -13  -1    6.79    4.22
   8 -13   1   92.16   11.51
  -8 -13  -1   89.19   11.27
  -8  13  -1  100.53   11.91
   9 -13   1   12.30    6.49
  -9 -13  -1    5.01    5.40
  -9  13  -1    6.11    6.29
  -9 -14   1    6.22    5.64
   9 -14  -1    8.34    4.90
  -9  14   1   15.79    6.92
   8 -14  -1  140.21   13.45
  -8 -14   1  166.90   13.74
  -8  14   1  169.11   14.08
  -7 -14   1    3.32    4.60
   7 -14  -1    6.16    4.08
  -7  14   1    2.38    4.69
   6 -14  -1   77.55    8.90
  -6 -14   1   99.79    9.77
  -6  14   1   92.46    9.90
  -5  14   1  222.16   13.13
   5  14  -1  208.09   10.83
  -5 -14   1  232.66   12.78
  -5 -14   1  241.48   10.86
   5 -14  -1  226.23   12.64
  -4  14   1  238.99   10.55
  -4 -14   1  221.29    9.54
  -4  14   1  228.64   12.28
   4  14  -1  232.81   11.03
  -4 -14   1  233.88   12.12
   4 -14  -1  200.22   11.44
   3 -14  -1   61.90    6.49
   3  14  -1   44.95    5.33
  -3 -14   1   54.25    6.13
  -3 -14   1   58.61    4.80
  -3  14   1   51.53    5.37
  -3  14   1   58.39    6.16
   2  14  -1  611.69   20.04
  -2 -14   1  590.92   19.85
  -2 -14   1  624.66   17.13
  -2  14   1  607.99   19.50
   2 -14  -1  609.01   19.88
  -2  14   1  619.75   19.45
   1  14  -1  545.83   18.66
  -1 -14   1  544.59   18.50
   1 -14  -1  552.98   18.40
  -1  14   1  582.15   18.76
  -1  14   1  577.61   17.09
  -1 -14   1  563.64   16.31
   0  14  -1  230.26   10.97
   0 -14   1  236.20    9.85
   0 -14  -1  239.71   10.98
   0 -14   1  247.59   11.16
   0  14   1  223.63   10.90
   0  14   1  233.28    8.61
   1 -14   1  302.06   12.69
  -1  14  -1  323.00   12.87
  -1 -14  -1  296.41    8.54
  -1 -14  -1  322.37   12.91
   1 -14   1  293.58   11.89
   1  14   1  299.33   12.69
   2 -14   1  252.01   11.71
  -2 -14  -1  250.52   11.56
   2  14   1  253.67   11.72
  -2  14  -1  253.34   11.18
   2 -14   1  234.21   11.41
   3 -14   1  326.73   14.17
  -3  14  -1  312.05   12.68
   3  14   1  311.71   13.22
  -3  14  -1  320.79   14.07
  -3 -14  -1  309.34    9.19
  -3 -14  -1  325.19   14.03
   4 -14   1    8.64    4.03
   4  14   1   12.28    3.65
  -4  14  -1    7.60    3.00
  -4 -14  -1    4.59    3.17
  -4  14  -1    5.10    3.68
  -5 -14  -1   94.42    9.21
   5 -14   1   88.23    9.03
   5  14   1   82.23    7.13
  -5  14  -1   82.01    8.90
  -6  14  -1  230.20   14.62
  -6 -14  -1  228.11   14.13
   6 -14   1  229.66   14.24
  -7  14  -1    4.68    5.20
   7 -14   1   16.17    5.49
  -7 -14  -1   16.98    5.49
  -8  14  -1   -2.14    4.46
  -8 -14  -1   11.71    5.51
   8 -14   1   -2.67    4.00
  -9  14  -1   21.04    7.45
  -9 -14  -1   15.33    6.81
   9 -14   1   25.42    8.24
  -9  15   1   -1.55    5.10
  -9 -15   1   -1.25    4.81
   9 -15  -1    3.37    5.21
  -8 -15   1   28.27    7.34
  -8  15   1   20.06    7.12
   8 -15  -1   30.97    7.29
   7 -15  -1   40.00    7.73
  -7 -15   1   46.16    8.08
  -7  15   1   37.09    7.98
   6 -15  -1   38.75    6.83
  -6 -15   1   35.39    6.83
  -6  15   1   36.92    7.30
   5 -15  -1   21.93    5.26
  -5  15   1   15.98    5.31
  -5 -15   1   11.57    4.28
   5  15  -1   10.06    3.74
  -4  15   1   75.56    7.75
   4  15  -1   67.48    6.63
  -4 -15   1   72.83    5.76
   4 -15  -1   66.97    7.55
  -4 -15   1   66.67    7.48
  -4  15   1   75.88    6.36
   3  15  -1  933.90   27.17
  -3  15   1  904.48   26.16
  -3  15   1  905.86   27.55
  -3 -15   1  892.81   27.52
  -3 -15   1  893.56   23.82
   3 -15  -1  923.74   27.85
   2  15  -1  283.68   12.62
   2 -15  -1  271.56   12.27
  -2  15   1  271.95   11.62
  -2  15   1  260.67   11.76
  -2 -15   1  264.30    9.73
  -2 -15   1  269.43   12.44
   1 -15  -1   19.66    4.04
  -1 -15   1   13.04    3.62
  -1  15   1   13.05    3.05
   1  15  -1   11.52    3.74
  -1 -15   1   10.46    2.87
  -1  15   1    8.68    3.24
   0 -15   1  909.23   25.02
   0  15   1  952.25   23.53
   0 -15   1  925.38   27.02
   0  15  -1  950.37   27.26
   0 -15  -1  890.68   26.71
   0  15   1  924.08   27.05
  -1 -15  -1  625.96   15.55
  -1 -15  -1  615.13   20.43
   1 -15   1  632.10   19.63
  -1  15  -1  632.39   20.46
   1 -15   1  588.54   20.19
   1  15   1  635.21   20.67
  -2  15  -1   17.37    3.80
   2 -15   1   16.66    4.04
   2  15   1   16.08    4.10
  -2 -15  -1   16.74    4.11
   2 -15   1   19.48    4.40
   3 -15   1    6.64    3.43
  -3 -15  -1   11.74    3.58
  -3  15  -1    9.42    3.18
  -3  15  -1   13.40    4.07
   3  15   1    6.67    3.22
  -4  15  -1   18.44    4.01
  -4 -15  -1   24.80    5.04
   4 -15   1   26.37    5.49
  -4  15  -1   22.35    5.27
   4  15   1   29.57    5.03
  -5 -15  -1    3.77    3.20
  -5  15  -1    7.06    4.41
   5  15   1   -1.42    2.96
   5 -15   1   -0.33    2.65
   6 -15   1   -3.11    3.19
  -6 -15  -1    4.21    3.40
  -6  15  -1    2.34    4.03
   7 -15   1   26.71    6.91
  -7  15  -1   36.77    8.12
  -7 -15  -1   29.28    7.04
  -8 -15  -1   35.08    8.79
   8 -15   1   30.23    8.35
  -8  15  -1   22.72    7.61
   9 -15   1   43.92    9.68
  -9  15  -1   26.29    8.14
  -9 -15  -1   46.25   10.01
  -9 -16   1  112.54   13.45
   9 -16  -1   70.30   11.78
  -9  16   1   93.53   12.74
   8 -16  -1   50.86    9.28
  -8 -16   1   50.74    9.39
  -8  16   1   43.36    9.40
  -7  16   1   23.40    6.97
  -7 -16   1   46.09    8.38
   7 -16  -1   38.34    7.49
  -6 -16   1   89.46    9.76
   6 -16  -1   79.38    9.39
  -6  16   1  100.61   10.37
  -5 -16   1  275.12   14.74
   5 -16  -1  325.14   15.72
  -5  16   1  310.07   15.85
   5  16  -1  301.12   13.85
   4  16  -1   96.37    7.77
  -4 -16   1  105.09    8.99
  -4  16   1  112.49    7.70
   4 -16  -1   97.10    8.44
  -4  16   1  101.22    8.49
  -3  16   1  141.00    9.17
   3  16  -1  138.65    9.10
  -3  16   1  138.72    8.42
  -3 -16   1  122.06    9.00
  -3 -16   1  144.11    7.15
   3 -16  -1  152.16    9.53
  -2 -16   1    9.45    3.82
  -2  16   1   19.00    3.91
   2  16  -1   14.91    4.13
  -2 -16   1   13.54    2.89
  -2  16   1   12.95    3.61
   2 -16  -1    9.74    3.41
   1 -16  -1  288.31   12.63
   1  16  -1  273.83   12.74
  -1  16   1  278.64   10.97
  -1 -16   1  272.47   10.39
  -1  16   1  278.12   12.47
  -1 -16   1  276.43   12.71
   0  16  -1  120.13    8.29
   0  16   1  137.17    8.67
   0 -16  -1  136.38    8.71
   0 -16   1  149.84    7.90
   0 -16   1  135.94    8.79
   0  16   1  158.82    6.76
  -1 -16  -1   36.22    5.20
   1  16   1   28.05    4.70
   1 -16   1   31.33    4.59
   1 -16   1   29.41    4.87
  -1  16  -1   29.59    4.72
  -2 -16  -1   49.47    5.94
  -2  16  -1   55.92    6.06
  -2  16  -1   39.83    5.36
   2  16   1   38.01    5.39
   2 -16   1   48.04    6.06
   3 -16   1  319.55   14.87
   3  16   1  316.36   14.18
  -3  16  -1  319.70   13.57
  -3  16  -1  340.68   14.78
  -3 -16  -1  341.24   14.90
   4  16   1   86.90    7.59
  -4 -16  -1   90.83    7.95
  -4  16  -1   86.28    6.94
   4 -16   1   68.25    8.06
  -4  16  -1   79.20    8.36
  -5  16  -1  172.97   11.91
  -5 -16  -1  140.50   10.53
   5  16   1  158.80    9.96
   5 -16   1  150.09   10.95
  -6 -16  -1   81.50    9.52
   6 -16   1   69.31    9.04
  -6  16  -1   81.07    9.93
  -7 -16  -1   76.15   10.13
  -7  16  -1   71.30    9.89
   7 -16   1   94.22   11.12
  -8 -16  -1   -0.59    4.39
   8 -16   1    1.95    4.00
  -8  16  -1    2.50    5.45
  -9  16  -1   77.44   12.17
   9 -16   1   58.90   10.48
  -9 -16  -1  102.65   13.22
  -9  17   1   16.55    7.15
  -9 -17   1   14.30    6.91
   9 -17  -1   -1.55    5.16
   8 -17  -1   35.64    8.03
  -8  17   1   54.19   10.10
  -8 -17   1   38.36    8.72
   7 -17  -1  231.75   15.13
  -7 -17   1  231.47   15.02
  -7  17   1  210.65   15.04
   6 -17  -1   16.24    5.12
  -6 -17   1   23.96    6.10
  -6  17   1   18.88    6.10
  -5 -17   1  100.26    9.68
   5 -17  -1   91.38    9.27
  -5  17   1   81.34    9.08
   5  17  -1   94.90    8.27
  -4  17   1   18.84    5.26
   4  17  -1   11.81    4.28
  -4  17   1   23.23    4.43
   4 -17  -1   14.88    4.76
  -4 -17   1   24.24    5.42
   3  17  -1  115.14    8.52
   3 -17  -1  112.40    8.58
  -3  17   1  101.56    8.16
  -3  17   1  112.62    7.95
  -3 -17   1  110.68    8.61
  -3 -17   1  109.55    6.53
  -2  17   1  172.14    9.28
   2 -17  -1  162.00    9.98
   2  17  -1  168.64   10.18
  -2  17   1  173.91    9.80
  -2 -17   1  174.26    7.77
  -2 -17   1  159.06   10.03
  -1  17   1    5.22    2.79
  -1 -17   1    7.98    2.66
  -1 -17   1    9.25    3.43
   1  17  -1    7.35    3.63
  -1  17   1    0.21    2.37
   1 -17  -1   14.06    3.85
   0  17  -1   12.27    3.83
   0 -17   1    8.04    2.96
   0 -17  -1   10.35    3.45
   0  17   1    8.60    3.44
   0 -17   1   14.92    4.08
   0  17   1   11.23    2.54
  -1 -17  -1  475.52   17.88
   1 -17   1  491.08   16.75
   1  17   1  466.54   17.80
  -1  17  -1  480.26   17.86
   1 -17   1  462.24   17.74
  -2  17  -1   35.44    5.28
  -2 -17  -1   40.70    5.76
   2 -17   1   38.25    5.88
  -2  17  -1   45.00    5.78
   2  17   1   36.92    5.59
  -3 -17  -1  527.51   19.96
  -3  17  -1  519.76   18.77
  -3  17  -1  525.88   19.71
   3  17   1  551.65   19.86
   3 -17   1  520.41   20.26
  -4  17  -1   18.97    4.26
   4 -17   1   11.35    4.08
  -4  17  -1   13.23    4.81
   4  17   1   10.54    4.24
  -4 -17  -1   11.60    4.09
   5 -17   1  281.48   15.50
  -5  17  -1  290.70   15.73
  -5 -17  -1  265.36   14.82
   5  17   1  288.93   13.78
  -6 -17  -1   45.07    7.82
  -6  17  -1   31.28    7.49
   6 -17   1   47.17    8.28
  -7  17  -1  112.60   12.04
  -7 -17  -1   90.84   10.80
   7 -17   1   90.55   11.19
   8 -17   1   16.08    5.93
  -8 -17  -1   23.77    7.43
  -8  17  -1   23.22    7.90
   9 -17   1    6.06    6.32
  -9 -17  -1   32.55    8.47
  -9  17  -1    7.78    6.44
  -9  18   1  145.10   15.45
  -9 -18   1  109.83   13.38
   9 -18  -1  133.43   14.71
  -8  18   1    6.80    6.40
  -8 -18   1    1.93    5.06
   8 -18  -1   12.04    5.70
  -7 -18   1   13.79    5.76
  -7  18   1   15.57    6.48
   7 -18  -1   12.82    5.55
   6 -18  -1   -1.14    3.37
  -6  18   1    0.09    4.00
  -6 -18   1    5.75    4.24
  -5 -18   1  446.16   19.44
  -5  18   1  404.46   18.97
   5 -18  -1  402.19   18.71
   5  18  -1  434.69   17.65
   4  18  -1  174.45   10.67
   4 -18  -1  162.27   10.86
  -4 -18   1  177.37   11.14
  -4  18   1  155.54   10.80
  -4  18   1  157.28    9.61
  -3  18   1   12.46    3.90
   3 -18  -1   11.72    4.51
   3  18  -1   17.86    4.62
  -3 -18   1    9.08    4.10
  -3  18   1    8.83    3.94
  -2  18   1  107.42    8.00
  -2 -18   1  118.23    8.74
  -2 -18   1  103.12    6.27
   2  18  -1  109.36    8.46
   2 -18  -1  112.04    8.54
  -2  18   1  109.24    7.59
  -1  18   1   10.76    3.87
   1  18  -1   20.21    4.68
  -1  18   1   20.78    3.77
  -1 -18   1   18.98    3.25
  -1 -18   1   21.15    4.82
   1 -18  -1   15.57    4.36
   0  18   1  194.20    8.14
   0 -18   1  193.31   11.03
   0 -18   1  200.62    9.43
   0  18   1  195.99   10.97
   0 -18  -1  206.44   11.19
   0  18  -1  186.51   10.75
  -1  18  -1  146.33    9.30
  -1 -18  -1  136.58    9.20
   1 -18   1  135.19    8.38
   1  18   1  124.91    8.86
   1 -18   1  140.37    9.41
  -2 -18  -1  134.74    9.47
   2 -18   1  137.13    9.52
  -2  18  -1  148.31    9.22
   2  18   1  147.31    9.80
  -2  18  -1  154.05    9.61
  -3  18  -1  185.17   10.94
   3  18   1  169.44   10.70
   3 -18   1  165.09   10.96
  -3 -18  -1  168.65   10.68
  -3  18  -1  160.42    9.87
  -4  18  -1    7.53    3.49
  -4  18  -1    2.55    3.54
   4 -18   1   -2.17    2.66
  -4 -18  -1    1.71    2.64
   4  18   1    3.07    3.73
  -5  18  -1  241.93   14.47
   5 -18   1  257.99   14.74
   5  18   1  228.53   12.69
  -5 -18  -1  233.12   13.99
  -6  18  -1    2.02    4.57
  -6 -18  -1    2.49    3.29
   6 -18   1   -1.58    3.74
  -7 -18  -1   46.31    8.71
  -7  18  -1   61.70    9.80
   7 -18   1   38.49    7.74
  -8 -18  -1    1.41    4.48
  -8  18  -1   -1.07    5.60
   8 -18   1    0.60    4.71
   8 -19  -1    3.74    5.37
  -8 -19   1    2.02    4.40
  -8  19   1    4.62    6.48
  -7  19   1   68.19   10.18
  -7 -19   1   44.91    8.56
   7 -19  -1   44.06    8.23
   6 -19  -1   96.92   10.37
  -6  19   1  108.93   11.32
  -6 -19   1  106.57   11.01
  -5 -19   1   27.22    6.19
   5 -19  -1   31.61    6.47
  -5  19   1   36.29    6.82
   5  19  -1   23.60    5.44
  -4  19   1  612.72   21.10
   4  19  -1  590.04   21.89
  -4  19   1  570.23   22.27
   4 -19  -1  570.79   22.53
  -4 -19   1  616.55   23.04
   3  19  -1  239.45   12.89
  -3 -19   1  235.05   13.09
   3 -19  -1  250.81   13.37
  -3  19   1  241.00   12.55
  -3  19   1  243.30   12.29
  -2 -19   1   38.56    4.34
   2  19  -1   35.49    5.93
  -2 -19   1   44.41    6.50
  -2  19   1   49.37    5.57
   2 -19  -1   50.90    6.75
  -2  19   1   45.44    6.04
  -1  19   1   22.62    3.85
   1 -19  -1   20.60    4.67
  -1  19   1   22.01    4.68
  -1 -19   1   27.98    5.45
  -1 -19   1   18.78    3.53
   1  19  -1   26.29    5.19
   0  19   1    4.95    3.03
   0  19  -1   10.09    3.59
   0 -19   1    6.43    3.28
   0 -19   1    7.73    3.13
   0 -19  -1    3.56    3.19
   0  19   1   10.11    2.64
  -1 -19  -1  249.59   12.88
   1 -19   1  279.61   13.63
   1  19   1  247.55   12.91
  -1  19  -1  274.90   13.23
   1 -19   1  260.80   11.89
  -2 -19  -1   58.87    6.99
   2 -19   1   71.28    7.60
  -2  19  -1   76.99    7.44
   2  19   1   64.58    7.24
  -2  19  -1   81.02    7.40
   3 -19   1   98.24    9.39
  -3  19  -1   84.66    7.85
  -3 -19  -1   92.04    8.09
   3  19   1   98.64    8.93
  -3  19  -1   94.85    8.36
  -4  19  -1   74.94    7.49
  -4  19  -1   86.62    8.98
   4  19   1   90.57    8.73
   4 -19   1   77.32    8.86
  -4 -19  -1   97.60    9.22
   5  19   1  398.77   17.60
   5 -19   1  441.54   20.19
  -5 -19  -1  404.65   19.27
  -5  19  -1  405.85   19.35
  -6  19  -1    5.78    4.99
  -6 -19  -1   -1.76    3.06
   6 -19   1   -3.76    3.15
   7 -19   1   69.37   10.44
  -7  19  -1   51.25    9.45
  -7 -19  -1   66.46    9.82
  -8 -19  -1   80.63   11.38
  -8  19  -1   68.58   11.43
   8 -19   1   86.94   11.89
  -8 -20   1    4.57    5.11
   8 -20  -1    8.05    5.81
  -8  20   1   13.17    7.24
   7 -20  -1   -1.59    4.02
  -7  20   1    4.46    4.47
  -7 -20   1   -1.67    4.06
  -6 -20   1   18.62    6.11
  -6  20   1   16.10    6.09
   5 -20  -1  170.16   12.23
  -5  20   1  207.11   13.21
  -5 -20   1  201.30   12.96
   5  20  -1  187.75   11.98
   4 -20  -1   77.01    8.66
  -4  20   1  104.16    8.48
  -4  20   1  107.79    9.38
  -4 -20   1   89.05    9.21
   4  20  -1  102.75    9.32
  -3 -20   1   46.47    6.99
  -3  20   1   39.56    6.21
  -3  20   1   42.91    6.23
   3  20  -1   48.94    6.78
   3 -20  -1   49.22    6.80
  -2  20   1  352.50   15.48
   2  20  -1  350.46   15.98
  -2  20   1  359.26   14.46
   2 -20  -1  329.21   15.66
  -2 -20   1  331.42   15.77
  -1  20   1  209.45   11.73
  -1 -20   1  203.04    9.23
  -1  20   1  183.90    9.37
   1  20  -1  186.44   11.49
  -1 -20   1  215.74   12.09
   1 -20  -1  196.86   11.46
   0 -20   1  193.18   11.55
   0  20   1  210.49   11.84
   0 -20  -1  173.44   11.12
   0  20   1  194.66    8.58
   0 -20   1  207.38    9.81
   0  20  -1  197.69   11.51
   1 -20   1   14.80    4.11
   1  20   1    8.61    4.00
  -1  20  -1   11.64    3.96
   1 -20   1   13.03    4.40
  -1 -20  -1   16.83    4.52
   2  20   1  398.06   17.45
  -2  20  -1  385.18   16.05
  -2 -20  -1  434.25   17.90
   2 -20   1  393.65   17.32
  -2  20  -1  391.32   16.75
  -3  20  -1  135.28    9.68
  -3 -20  -1  146.60   10.09
  -3  20  -1  140.91    9.65
   3  20   1  120.62    9.80
   3 -20   1  134.35   10.19
   4  20   1   89.89    9.14
  -4 -20  -1   86.00    9.15
   4 -20   1   83.52    9.37
  -4  20  -1  102.57    9.55
  -4  20  -1   86.85    8.18
  -5 -20  -1   15.18    5.20
  -5  20  -1   20.12    5.92
   5  20   1   13.19    4.93
   5 -20   1    8.02    4.39
  -6 -20  -1   79.86   10.14
   6 -20   1   67.91    9.47
  -6  20  -1  105.48   11.40
  -7  20  -1    5.05    5.30
   7 -20   1    0.55    4.31
  -7 -20  -1    0.56    3.69
  -8 -20  -1    0.33    4.36
   8 -20   1   13.73    6.59
  -8  20  -1   -0.62    6.01
  -8  21   1   20.07    7.89
   8 -21  -1   31.10    7.57
  -8 -21   1   24.03    7.51
  -7 -21   1    0.73    4.18
   7 -21  -1    6.94    4.82
  -7  21   1    6.01    5.69
  -6 -21   1  267.21   16.26
  -6  21   1  263.93   16.28
   6 -21  -1  259.92   16.05
  -5  21   1   44.65    7.57
   5  21  -1   42.96    6.95
  -5 -21   1   47.19    7.87
   5 -21  -1   41.72    7.65
  -4  21   1  407.42   17.99
   4 -21  -1  410.44   18.71
   4  21  -1  378.02   17.63
  -4 -21   1  389.84   18.22
  -4  21   1  359.64   16.22
  -3  21   1   75.99    7.79
  -3  21   1   63.43    7.23
   3  21  -1   73.10    8.34
   3 -21  -1   78.49    8.42
  -3 -21   1   87.31    8.79
  -2  21   1   18.14    4.32
   2  21  -1   21.35    5.38
   2 -21  -1   22.04    5.59
  -2  21   1   16.24    4.65
  -2 -21   1   16.84    5.24
   1 -21  -1    5.83    3.55
  -1  21   1    3.41    2.91
  -1 -21   1    8.34    3.63
  -1  21   1   10.05    3.06
   1  21  -1    6.04    3.47
  -1 -21   1    7.83    3.11
   0 -21   1  154.82    8.61
   0  21  -1  140.23   10.05
   0 -21   1  147.82   10.49
   0  21   1  139.37    9.97
   0 -21  -1  162.79   10.84
   1 -21   1   12.65    3.91
  -1 -21  -1   16.61    4.78
   1 -21   1   17.03    4.57
   1  21   1   19.09    4.87
  -1  21  -1   14.68    4.40
  -2 -21  -1   86.33    8.73
  -2  21  -1  100.97    8.41
   2  21   1   77.93    8.47
   2 -21   1  109.41    9.01
  -2  21  -1   98.38    8.36
  -3  21  -1  100.97    8.54
  -3  21  -1  110.72    9.02
   3 -21   1   90.68    9.31
  -3 -21  -1   92.36    9.15
   3  21   1  111.26    9.67
  -4  21  -1  310.53   14.74
   4  21   1  303.18   15.43
  -4  21  -1  300.26   15.79
  -4 -21  -1  323.07   16.24
   4 -21   1  278.95   15.62
  -5  21  -1   43.20    7.81
  -5 -21  -1   44.43    7.90
   5  21   1   35.82    6.54
   5 -21   1   39.92    7.48
  -6 -21  -1    3.25    4.18
   6 -21   1    5.22    4.07
  -6  21  -1    7.75    5.57
   7 -21   1    8.39    5.04
  -7  21  -1    7.11    5.64
  -7 -21  -1    2.31    4.66
  -8 -21  -1   65.93   10.87
  -8  21  -1   65.37   11.42
   8 -21   1   46.97    9.16
  -8  22   1   50.85   10.59
   8 -22  -1   52.29   10.16
  -8 -22   1   59.72   10.79
   7 -22  -1   -3.85    3.69
  -7  22   1    1.01    5.07
  -7 -22   1   -4.29    4.17
  -6 -22   1   16.92    5.90
  -6  22   1    6.73    4.99
   6 -22  -1   22.89    5.95
   5 -22  -1    2.22    4.22
  -5  22   1    4.11    4.47
  -5 -22   1    3.58    3.23
   5  22  -1    5.71    3.98
  -4  22   1  172.66   12.00
   4  22  -1  201.13   12.52
  -4 -22   1  178.70   12.42
   4 -22  -1  203.71   13.10
  -4  22   1  206.76   12.02
  -3 -22   1    2.61    3.46
  -3  22   1    3.20    3.24
  -3  22   1    0.46    3.59
   3  22  -1    3.27    3.61
   3 -22  -1    2.80    3.34
  -2 -22   1   39.93    6.72
   2 -22  -1   49.65    7.07
   2  22  -1   49.65    7.22
  -2  22   1   49.87    6.96
  -2  22   1   48.77    6.04
  -1 -22   1    3.02    3.18
  -1  22   1   -2.85    2.40
   1 -22  -1    4.02    3.25
  -1  22   1    8.86    3.47
   1  22  -1    0.14    3.09
   0 -22   1    7.47    4.08
   0  22  -1    3.67    3.28
   0 -22  -1    2.33    2.89
   0  22   1    0.99    2.75
   0 -22   1    0.46    2.65
   1 -22   1   16.33    5.13
   1  22   1   15.56    4.87
  -1 -22  -1   10.02    4.21
  -1  22  -1   10.98    4.17
   1 -22   1   19.04    4.62
   2  22   1  492.65   20.19
   2 -22   1  481.89   20.16
  -2  22  -1  457.17   18.22
  -2  22  -1  462.72   19.14
  -2 -22  -1  445.65   19.51
   3 -22   1   73.99    8.92
  -3  22  -1   91.88    8.73
   3  22   1   83.32    8.81
  -3 -22  -1   83.14    8.96
  -3  22  -1   91.79    8.67
   4  22   1    7.75    4.52
  -4  22  -1   11.76    5.01
  -4  22  -1    9.61    4.44
  -4 -22  -1   13.28    4.48
   4 -22   1   12.59    4.56
   5  22   1   22.79    5.92
  -5  22  -1   14.00    5.85
  -5 -22  -1   28.72    6.73
   5 -22   1   25.46    6.68
  -6  22  -1   51.76    9.27
   6 -22   1   61.39    9.66
  -6 -22  -1   70.95   10.11
  -7  22  -1   68.46   10.57
   7 -22   1   72.17   10.56
  -7 -22  -1   53.10    9.76
  -8  22  -1   13.52    7.78
   8 -22   1   22.23    6.93
  -8 -22  -1   13.43    7.02
  -8  23   1    6.71    6.71
  -8 -23   1    9.54    6.12
   8 -23  -1    5.87    5.03
  -7 -23   1   27.62    7.49
  -7  23   1   28.71    8.08
   7 -23  -1   18.91    6.82
  -6  23   1  272.54   16.94
  -6 -23   1  282.48   17.13
   6 -23  -1  310.87   17.92
  -5 -23   1   58.58    8.87
   5 -23  -1   71.30    9.62
  -5  23   1   79.18    9.50
   5  23  -1   49.50    7.61
   4 -23  -1   90.76    9.95
  -4 -23   1   89.42    9.87
  -4  23   1   84.79    9.28
  -4  23   1  100.72    8.74
   4  23  -1   78.29    8.88
  -3 -23   1    3.69    3.52
  -3  23   1    4.44    3.78
   3 -23  -1    6.64    3.95
   3  23  -1   -0.04    3.31
  -3  23   1    7.37    3.75
   2 -23  -1    0.19    2.67
  -2 -23   1    0.83    3.25
  -2  23   1    6.16    3.76
  -2  23   1    4.11    3.91
   2  23  -1    3.77    3.44
  -1 -23   1   -1.11    2.88
   1 -23  -1   -1.96    2.07
  -1  23   1    2.04    3.18
  -1  23   1    2.73    2.87
   1  23  -1   -1.35    2.42
   0 -23   1  223.40   13.13
   0 -23  -1  215.35   12.80
   0  23  -1  193.45   12.47
   0  23   1  194.11   12.43
   0 -23   1  216.32   10.79
  -1  23  -1  105.04    9.25
   1 -23   1  121.61    9.94
   1  23   1  118.68    9.59
  -1 -23  -1  128.18    9.87
   1 -23   1  114.03    8.58
  -2 -23  -1   84.62    9.06
  -2  23  -1   72.57    7.82
  -2  23  -1   82.61    8.70
   2  23   1   65.66    8.17
   2 -23   1   80.23    9.03
  -3  23  -1  133.57   10.17
   3  23   1  133.25   10.51
  -3 -23  -1  125.34   10.13
  -3  23  -1  128.13    9.87
   3 -23   1  130.09   10.67
   4 -23   1  266.20   15.66
  -4  23  -1  254.16   14.80
   4  23   1  271.48   14.98
  -4  23  -1  242.49   13.54
  -4 -23  -1  244.95   14.63
   5  23   1    1.80    3.65
  -5 -23  -1   -1.01    3.27
   5 -23   1   -1.19    3.70
  -5  23  -1   -6.72    3.70
  -6  23  -1    3.57    5.24
  -6 -23  -1    3.03    4.25
   6 -23   1    4.90    4.71
  -7  23  -1   -0.08    4.91
  -7 -23  -1    0.01    4.60
   7 -23   1   -3.95    3.33
  -8  23  -1   42.43   10.48
   8 -23   1   46.42    9.58
  -8 -23  -1   54.26   10.80
   8 -24  -1   49.01   10.57
  -8  24   1   52.63   11.21
  -8 -24   1   63.94   11.14
  -7  24   1   -0.62    5.09
  -7 -24   1    3.40    5.02
   7 -24  -1    4.55    5.05
  -6 -24   1    2.96    4.76
  -6  24   1   14.29    6.29
   6 -24  -1    2.35    4.52
   5 -24  -1   45.01    8.41
   5  24  -1   64.57    8.51
  -5  24   1   57.38    8.61
  -5 -24   1   49.58    8.62
   4  24  -1  137.29   10.82
   4 -24  -1  108.44   11.09
  -4  24   1  141.34   10.30
  -4  24   1  118.40   10.12
  -4 -24   1  127.77   11.06
  -3  24   1   91.64    9.21
   3  24  -1  112.06   10.48
  -3 -24   1  113.19   10.89
   3 -24  -1  111.93    9.78
  -3  24   1   97.29    9.09
   2 -24  -1   13.62    4.87
   2  24  -1    7.05    4.28
  -2  24   1    7.90    4.03
  -2  24   1    7.41    4.26
  -2 -24   1   13.85    5.17
  -1 -24   1  197.89   12.79
   1  24  -1  210.62   12.88
   1 -24  -1  179.39   11.85
  -1  24   1  199.52   12.66
   0  24   1    8.00    3.94
   0 -24   1    4.68    3.64
   0 -24   1    9.43    4.57
   0 -24  -1    2.33    3.40
   0  24  -1    5.66    3.62
  -1  24  -1   64.33    8.02
   1 -24   1   81.60    7.73
   1 -24   1   73.71    8.87
  -1 -24  -1   71.96    8.62
   1  24   1   82.97    8.93
  -2  24  -1  140.58    9.92
  -2  24  -1  160.56   11.24
   2  24   1  155.01   11.44
  -2 -24  -1  161.30   11.36
   2 -24   1  146.24   11.26
  -3  24  -1   47.37    7.05
  -3 -24  -1   45.49    7.61
   3  24   1   53.99    8.00
  -3  24  -1   48.04    7.15
   4 -24   1    7.82    4.16
  -4  24  -1   12.52    5.11
  -4 -24  -1   13.63    4.63
   4  24   1    5.70    4.31
  -4  24  -1    7.91    3.79
   5  24   1   -1.96    3.03
  -5 -24  -1   -4.69    3.26
   5 -24   1   -2.42    3.15
  -5  24  -1    2.51    4.77
   6 -24   1   73.92   10.63
  -6  24  -1   92.89   11.37
  -6 -24  -1   65.03   10.06
  -7  24  -1    0.29    5.07
  -7 -24  -1    5.85    5.03
   7 -24   1   -0.36    4.88
   7 -25  -1   56.92    9.90
  -7  25   1   60.71   10.42
  -7 -25   1   43.13    9.46
   6 -25  -1   34.01    7.81
  -6 -25   1   32.50    8.10
  -6  25   1   29.53    8.03
   5  25  -1   70.26    9.23
  -5 -25   1   65.99    9.62
   5 -25  -1   57.54    9.45
  -5  25   1   76.79    9.67
  -4 -25   1    1.75    3.97
   4  25  -1    2.13    3.77
   4 -25  -1    0.44    3.57
  -4  25   1    1.14    3.69
  -4  25   1    6.61    4.58
   3  25  -1   92.71    9.88
  -3  25   1   92.46    8.97
  -3  25   1  107.63    9.88
  -3 -25   1   92.38   10.13
   3 -25  -1   80.93    9.72
  -2  25   1   46.27    7.42
   2  25  -1   50.49    7.76
   2 -25  -1   42.61    7.69
  -2 -25   1   35.12    7.21
  -2  25   1   37.28    6.06
  -1 -25   1   24.32    5.92
   1 -25  -1   24.21    5.88
  -1  25   1   18.66    5.61
   1  25  -1   23.18    5.92
   0 -25   1   26.26    6.45
   0  25   1   37.85    6.91
   0 -25  -1   28.27    6.30
   0  25  -1   37.97    6.90
  -1  25  -1  223.75   11.85
   1 -25   1  262.03   15.05
  -1  25  -1  244.81   14.30
  -1 -25  -1  225.89   13.86
   1  25   1  253.87   14.45
  -2 -25  -1    5.87    3.54
   2  25   1   -4.87    2.99
  -2  25  -1    5.30    4.02
  -2  25  -1    0.20    3.11
   2 -25   1    0.70    3.83
   3  25   1  132.74   11.03
  -3  25  -1  128.32   10.04
  -3  25  -1  110.77    9.63
  -3 -25  -1  122.72   10.66
   3 -25   1  130.44   11.04
  -4  25  -1   64.29    8.03
  -4  25  -1   50.08    8.27
  -4 -25  -1   59.60    8.92
   4  25   1   55.61    8.44
   4 -25   1   62.08    9.28
   5 -25   1    1.56    4.06
  -5  25  -1   -0.74    4.57
  -5 -25  -1    1.49    3.58
   5  25   1   -0.24    3.70
  -6 -25  -1    3.51    4.51
  -6  25  -1   -0.50    5.17
   6 -25   1   14.45    6.07
  -7  25  -1   11.67    6.64
  -7 -25  -1   10.44    6.16
   7 -25   1    4.79    5.16
  -7 -26   1    7.46    5.46
   7 -26  -1    2.47    4.63
  -7  26   1    7.70    6.38
  -6  26   1   -0.98    4.62
  -6 -26   1   -0.06    4.50
   6 -26  -1    3.75    4.60
   5  26  -1  132.29   11.58
  -5 -26   1  138.32   13.23
  -5  26   1  152.53   12.30
   5 -26  -1  145.73   12.55
  -4  26   1    3.94    3.91
   4 -26  -1   15.17    5.88
   4  26  -1    4.94    4.48
  -4  26   1    7.49    4.79
  -4 -26   1    8.18    4.94
   3  26  -1   29.13    6.81
  -3  26   1   26.45    6.09
  -3  26   1   33.47    6.41
  -3 -26   1   36.39    7.38
   3 -26  -1   32.43    6.77
  -2  26   1   -0.86    3.14
   2 -26  -1    3.72    3.65
   2  26  -1    0.58    3.60
  -2 -26   1   -0.05    3.49
  -1 -26   1   47.27    8.10
   1  26  -1   44.67    7.63
   1 -26  -1   45.55    7.41
  -1  26   1   54.28    8.05
   0  26   1  139.39   11.13
   0  26  -1  132.74   10.89
   0 -26   1  152.78   11.82
   0 -26  -1  158.63   11.61
  -1  26  -1   16.83    4.80
   1  26   1   15.73    4.86
  -1 -26  -1   12.66    4.06
  -1  26  -1   15.92    4.94
   1 -26   1   18.08    5.64
   2  26   1   35.87    7.14
  -2 -26  -1   32.83    6.97
  -2  26  -1   40.63    6.48
  -2  26  -1   36.11    6.76
   2 -26   1   41.87    7.74
  -3 -26  -1   96.43   10.49
  -3  26  -1  101.44    9.53
   3 -26   1   77.63    9.77
  -3  26  -1   93.91    9.44
   3  26   1  105.42   10.73
  -4  26  -1   -5.96    3.97
   4  26   1   -3.81    3.68
  -4  26  -1    0.13    3.58
  -4 -26  -1    2.59    3.31
   4 -26   1    7.35    4.50
   5 -26   1  100.39   11.92
  -5 -26  -1  114.35   11.93
  -5  26  -1  120.73   11.99
   5  26   1  102.05   10.89
  -6  26  -1   14.27    7.36
   6 -26   1   20.36    6.97
  -6 -26  -1   28.24    7.59
  -7 -26  -1    7.71    5.91
  -7  26  -1   36.92    8.88
   7 -26   1   21.29    6.93
   7 -27  -1   38.07    8.90
  -7  27   1   43.53    9.31
  -7 -27   1   51.29   10.17
  -6  27   1   57.89    9.77
  -6 -27   1   39.81    8.82
   6 -27  -1   39.88    8.40
  -5  27   1   12.38    5.89
   5  27  -1    4.49    5.24
   5 -27  -1   21.20    6.93
  -5 -27   1   14.28    5.90
   4 -27  -1    4.15    4.16
  -4  27   1    3.65    4.36
  -4 -27   1   10.39    5.45
  -4  27   1    5.82    3.91
   4  27  -1    1.65    3.82
  -3 -27   1  130.87   12.14
  -3  27   1  112.79   10.72
   3  27  -1   92.49   10.44
  -3  27   1  108.25    9.65
   3 -27  -1  123.20   11.88
  -2  27   1    9.90    4.83
  -2 -27   1   16.59    5.88
   2  27  -1   16.30    5.72
   2 -27  -1    8.34    4.54
  -1  27   1   10.21    5.03
   1 -27  -1   20.29    5.76
  -1 -27   1   23.25    6.42
   1  27  -1   10.95    5.20
   0 -27  -1    6.76    4.34
   0  27   1   -3.39    3.09
   0 -27   1    5.63    4.31
   0  27  -1   12.39    5.26
   1  27   1  353.07   17.90
  -1 -27  -1  289.91   16.70
   1 -27   1  322.66   17.65
  -1  27  -1  347.73   17.72
   2 -27   1   20.29    6.61
  -2  27  -1   20.87    5.84
   2  27   1   19.02    5.94
  -2  27  -1   20.90    5.45
  -2 -27  -1   15.60    5.34
   3 -27   1  105.17   11.40
  -3 -27  -1  109.15   11.19
   3  27   1  115.10   11.41
  -3  27  -1  131.61   10.69
  -3  27  -1  120.98   10.21
   4  27   1   90.76   10.59
  -4  27  -1   79.71    9.57
  -4  27  -1   84.02    9.41
   4 -27   1   88.21   11.11
  -4 -27  -1   79.75   10.08
  -5 -27  -1   51.29    9.32
  -5  27  -1   54.13    8.85
   5 -27   1   44.54    9.19
   5  27   1   46.71    8.38
  -6 -27  -1   27.25    7.61
   6 -27   1   11.28    5.25
  -6  27  -1   21.81    7.91
  -7 -27  -1   33.90    9.12
  -7  27  -1   32.64    8.76
   7 -27   1   28.29    7.69
  -7  28   1    6.70    6.41
  -7 -28   1   14.43    7.00
   7 -28  -1   10.25    6.27
  -6 -28   1    5.04    5.51
   6 -28  -1   17.58    6.49
  -6  28   1   12.10    5.64
  -5 -28   1   76.79   10.75
   5  28  -1   79.87   10.34
   5 -28  -1   73.78   10.94
  -5  28   1   60.98    9.46
  -4  28   1   54.34    8.06
   4 -28  -1   58.16    9.62
   4  28  -1   60.27    9.08
  -4  28   1   76.06    8.98
  -4 -28   1   47.39    9.10
   3  28  -1   74.30    9.83
   3 -28  -1   96.54   11.07
  -3 -28   1   71.69    9.82
  -3  28   1   82.45    9.54
   2  28  -1   39.51    7.60
  -2  28   1   40.73    7.45
   2 -28  -1   39.08    7.43
  -2 -28   1   28.17    6.82
  -1  28   1   67.90    9.18
  -1 -28   1  108.21   11.33
   1  28  -1   63.96    9.11
   1 -28  -1   85.93   10.12
   0  28  -1   14.14    5.49
   0  28   1   16.45    5.94
   0 -28  -1   14.67    5.56
   0 -28   1    8.37    4.93
   1 -28   1   14.37    5.85
  -1 -28  -1    9.64    4.16
   1  28   1    3.55    4.25
  -1  28  -1   10.81    5.47
  -2 -28  -1  117.03   11.62
  -2  28  -1  134.80   11.23
   2 -28   1  135.34   12.79
   2  28   1  108.11   11.35
  -2  28  -1  115.18    9.49
   3  28   1   61.24    9.25
  -3 -28  -1   55.92    8.66
   3 -28   1   51.60    9.01
  -3  28  -1   50.89    8.06
  -3  28  -1   39.42    7.28
  -4  28  -1    9.29    5.21
   4 -28   1    5.76    5.09
  -4 -28  -1    8.42    4.44
  -4  28  -1    3.06    4.46
   4  28   1    4.49    4.56
  -5 -28  -1   81.40   11.24
  -5  28  -1   75.27   10.28
   5  28   1   72.69   10.11
   5 -28   1   76.85   11.28
   6 -28   1   10.20    5.58
  -6  28  -1   36.29    9.14
  -6 -28  -1   39.09    9.00
  -6 -29   1  113.06   13.46
   6 -29  -1  106.28   13.03
  -6  29   1  146.03   13.52
   5  29  -1   -0.60    4.58
  -5  29   1    3.55    5.25
  -5 -29   1    8.58    5.69
   5 -29  -1    2.22    4.62
  -4  29   1  156.19   11.98
   4 -29  -1  156.85   13.18
  -4  29   1  140.94   11.47
  -4 -29   1  161.58   13.45
   4  29  -1  161.87   12.92
  -3 -29   1    1.78    4.07
   3  29  -1   -0.58    3.68
  -3  29   1   -5.55    3.35
   3 -29  -1   10.23    4.92
   2 -29  -1   73.63   10.05
  -2  29   1   59.06    8.63
   2  29  -1   74.86    9.80
  -2 -29   1   62.89    9.51
  -1 -29   1    0.18    4.22
   1 -29  -1    3.15    3.96
  -1  29   1    2.45    3.94
   1  29  -1    2.09    3.90
   0 -29  -1   -0.73    3.36
   0 -29   1   10.20    5.30
   0  29   1    8.51    4.32
   0  29  -1    3.21    4.39
   1  29   1    7.89    4.66
   1 -29   1   22.80    6.59
  -1 -29  -1   10.85    5.01
  -1  29  -1   11.80    5.20
   2 -29   1   42.44    8.31
   2  29   1   40.11    8.01
  -2 -29  -1   36.47    7.17
  -2  29  -1   30.55    7.00
   3 -29   1    5.20    4.04
   3  29   1    2.60    4.75
  -3 -29  -1    2.62    3.80
  -3  29  -1    4.85    4.49
  -3  29  -1    6.90    5.19
  -4 -29  -1   93.09   11.33
  -4  29  -1  103.61   10.73
   4  29   1   93.62   11.22
   4 -29   1  102.03   12.22
  -4  29  -1  124.89   11.77
  -5 -29  -1    2.65    4.56
   5 -29   1    3.14    4.94
  -5  29  -1   11.99    6.03
   5  29   1    2.92    4.76
  -6  29  -1   14.27    7.34
  -6 -29  -1   26.70    8.06
   6 -29   1   10.81    6.59
   6 -30  -1    2.17    4.74
  -6 -30   1    7.93    5.93
  -6  30   1    5.76    5.68
   5  30  -1    5.93    5.93
  -5  30   1    0.45    5.30
   5 -30  -1    6.75    5.43
  -5 -30   1    5.39    5.58
   4 -30  -1   84.30   11.50
  -4  30   1   79.33    9.71
  -4 -30   1   81.29   11.07
   4  30  -1   80.25   10.46
  -3  30   1   39.03    7.61
  -3 -30   1   26.43    7.45
   3  30  -1   45.03    8.64
   3 -30  -1   32.18    7.83
  -2 -30   1  132.81   12.88
   2  30  -1  123.68   12.29
  -2  30   1  129.65   11.29
   2 -30  -1  105.96   11.78
  -1  30   1    0.61    4.19
   1  30  -1    4.54    4.65
  -1 -30   1   10.68    5.81
   1 -30  -1    5.31    4.09
   0 -30   1   61.22    9.75
   0  30   1   44.29    8.22
   0 -30  -1   41.83    8.16
   0  30  -1   50.93    8.70
   1  30   1   15.69    6.41
  -1 -30  -1   16.64    6.09
  -1  30  -1   18.80    6.47
   1 -30   1    7.74    5.32
   2  30   1  265.03   16.72
  -2 -30  -1  256.27   16.42
   2 -30   1  252.75   16.82
  -2  30  -1  271.71   16.38
  -3 -30  -1    5.55    3.98
  -3  30  -1    5.86    5.13
   3 -30   1   -3.08    3.39
   3  30   1   -4.74    3.89
  -3  30  -1    0.29    4.68
  -4 -30  -1    3.64    4.19
  -4  30  -1   -1.50    4.56
   4  30   1    0.70    4.61
  -4  30  -1   -0.97    3.89
   4 -30   1    0.84    4.30
  -5  30  -1   -1.00    4.91
   5 -30   1    5.03    5.32
   5  30   1    8.32    5.21
  -5 -30  -1    0.79    4.66
  -6  30  -1   44.25   10.08
  -6 -30  -1   40.05   10.12
   6 -30   1   33.25    8.72
   6 -31  -1   62.82   11.40
  -6  31   1   86.11   11.33
   5  31  -1    2.71    4.98
  -5 -31   1    3.77    5.78
   5 -31  -1   -0.68    5.02
  -4 -31   1  189.09   15.11
   4  31  -1  173.09   13.95
  -4  31   1  185.67   13.63
   4 -31  -1  149.04   14.78
   3  31  -1    9.23    5.59
  -3 -31   1   18.18    6.63
   3 -31  -1   11.40    5.93
  -3  31   1   10.00    5.50
  -2  31   1   88.82   10.46
   2 -31  -1   74.28   10.72
   2  31  -1   79.81   10.49
  -2 -31   1   80.34   11.02
   1  31  -1   44.12    8.55
   1 -31  -1   29.85    7.66
  -1  31   1   47.83    8.55
  -1 -31   1   42.42    8.77
   0  31   1  135.90   12.90
   0  31  -1  132.10   12.89
   0 -31  -1  106.78   11.67
   0 -31   1  111.51   12.13
   1 -31   1   10.69    5.85
   1  31   1   12.94    5.94
  -1  31  -1    9.53    5.55
  -1 -31  -1   24.75    6.97
  -2  31  -1  111.15   11.64
   2  31   1   93.07   11.30
   2 -31   1  102.85   12.24
  -2 -31  -1   87.20   10.99
  -3  31  -1   63.49    9.34
  -3 -31  -1   69.04   10.31
   3 -31   1   56.66    9.79
   3  31   1   65.01   10.09
  -4  31  -1   46.69    8.33
  -4  31  -1   72.80    9.86
   4  31   1   62.89   10.20
  -4 -31  -1   71.76   10.67
   4 -31   1   78.98   11.74
  -5  31  -1   22.54    8.01
   5  31   1   21.94    7.52
  -5 -31  -1   23.78    7.66
   5 -31   1   24.07    8.17
  -5 -32   1   28.38    8.49
   5 -32  -1   24.27    7.74
   5  32  -1   27.90    8.05
   4  32  -1   36.44    8.11
  -4 -32   1   45.66    9.43
   4 -32  -1   40.44    9.33
  -4  32   1   39.25    8.20
   3  32  -1    0.35    4.65
   3 -32  -1   -0.66    3.71
  -3  32   1    2.34    4.37
  -3 -32   1    6.63    5.74
  -2  32   1  197.38   14.23
   2  32  -1  181.11   14.53
  -2 -32   1  181.70   14.87
   2 -32  -1  191.76   14.56
  -1  32   1   62.37    9.71
  -1 -32   1   60.96   10.40
   1  32  -1   61.79    9.70
   1 -32  -1   53.77    9.78
   0 -32   1   89.22   11.32
   0  32  -1   90.82   11.34
   0  32   1   82.62   11.05
   0 -32  -1   69.78   10.16
   1  32   1   -0.63    4.13
   1 -32   1    7.13    5.50
  -1 -32  -1    7.87    5.15
  -1  32  -1    6.91    5.42
   2 -32   1  174.26   14.62
  -2  32  -1  154.82   13.13
   2  32   1  175.82   14.29
  -2 -32  -1  195.06   14.66
  -3 -32  -1   47.08    8.90
   3 -32   1   44.87    9.00
   3  32   1   26.48    7.37
  -3  32  -1   43.01    8.46
   4 -32   1    7.45    5.61
  -4 -32  -1   10.55    4.93
   4  32   1    7.02    6.14
  -4  32  -1   12.70    5.66
  -5  32  -1   37.31    9.11
   5  32   1   56.47   10.56
  -5 -32  -1   58.29   11.07
   5 -32   1   33.20    9.44
   5 -33  -1   -2.11    5.20
   5  33  -1    4.19    5.58
  -5 -33   1    8.07    5.95
  -4  33   1   -6.32    4.04
   4  33  -1   -2.17    4.89
  -4 -33   1    0.12    5.28
   4 -33  -1   -1.37    4.58
  -3 -33   1   94.91   12.33
   3 -33  -1  101.76   12.49
  -3  33   1   94.96   11.19
   3  33  -1   88.30   11.60
  -2 -33   1   17.95    7.03
   2  33  -1   15.25    6.41
   2 -33  -1   12.08    5.52
  -2  33   1   17.18    6.62
   1 -33  -1   26.66    7.40
   1  33  -1   18.89    6.73
  -1 -33   1   19.32    7.23
  -1  33   1    9.10    5.44
   0  33   1    7.30    5.52
   0 -33  -1    4.24    4.93
   0 -33   1   -1.18    4.50
   0  33  -1    3.55    4.89
   1  33   1  108.00   12.26
  -1 -33  -1   83.63   11.50
  -1  33  -1   92.14   11.38
   1 -33   1   90.33   12.20
   2  33   1   13.49    6.79
  -2  33  -1   18.77    6.61
  -2 -33  -1   22.54    6.69
   2 -33   1   11.64    6.48
  -3 -33  -1  110.94   12.56
  -3  33  -1   92.69   11.32
   3  33   1   88.56   11.66
   3 -33   1   96.71   12.62
  -4 -33  -1   61.21   10.20
  -4  33  -1   60.46    9.38
   4  33   1   58.84   10.60
   4 -33   1   46.59    9.28
  -4 -34   1   12.93    6.74
  -4  34   1    0.75    4.77
   4  34  -1   -1.53    5.51
   4 -34  -1    6.63    5.19
  -3  34   1    5.74    4.99
  -3 -34   1   -0.26    5.26
   3 -34  -1   11.43    5.44
   3  34  -1   10.05    6.10
  -2 -34   1    2.74    5.69
  -2  34   1   11.32    6.15
   2 -34  -1   -0.54    4.20
   2  34  -1    0.29    5.34
   1 -34  -1  127.05   13.36
  -1 -34   1  121.94   13.71
  -1  34   1  128.30   13.34
   1  34  -1  110.98   12.92
   0 -34   1    4.06    5.51
   0  34   1   -3.95    4.27
   0 -34  -1   -5.19    3.16
   0  34  -1   -1.41    4.09
   1  34   1   19.29    7.32
   1 -34   1   26.64    8.13
  -1  34  -1   19.89    6.87
  -1 -34  -1   17.85    6.50
  -2  34  -1    9.78    5.35
   2  34   1    6.76    6.00
   2 -34   1   17.53    7.65
  -2 -34  -1   17.39    6.15
  -3 -34  -1  155.51   13.64
  -3  34  -1  171.14   13.90
   3  34   1  183.73   15.15
   3 -34   1  160.57   14.10
  -4 -34  -1    8.16    4.76
  -4  34  -1    5.46    5.44
   4  34   1   -2.31    5.51
   4 -34   1    7.54    5.73
  -4  35   1    2.71    5.73
   4  35  -1   -6.29    5.61
  -4 -35   1    1.46    5.46
   4 -35  -1    1.06    5.25
  -3  35   1  205.22   15.58
   3 -35  -1  182.65   15.44
   3  35  -1  224.53   16.64
  -3 -35   1  211.03   16.90
   2 -35  -1   30.50    7.98
  -2  35   1   17.39    7.19
  -2 -35   1   38.19    9.79
   2  35  -1   33.29    9.11
  -1  35   1   -2.66    4.12
   1 -35  -1    7.72    5.10
  -1 -35   1    4.77    5.54
   1  35  -1    0.86    4.96
   0  35  -1   48.19    9.63
   0 -35  -1   30.30    8.23
   0 -35   1   52.35   10.03
   0  35   1   23.63    7.97
  -1 -35  -1  246.36   17.50
   1 -35   1  248.35   18.24
  -1  35  -1  272.94   17.98
   1  35   1  278.26   18.44
  -2 -35  -1   10.27    5.27
  -2  35  -1    6.36    5.01
   2  35   1   -2.94    5.22
   2 -35   1   -2.78    5.30
  -3 -35  -1   13.62    6.21
  -3  35  -1   27.70    7.73
   3 -35   1   14.02    5.94
   3  35   1   17.65    7.18
   3 -36  -1   22.96    7.55
   3  36  -1    6.16    5.64
  -3 -36   1    5.37    6.03
  -3  36   1   20.21    7.17
  -2 -36   1   36.14   10.04
   2 -36  -1   46.58    9.30
  -2  36   1   21.25    7.85
   2  36  -1   36.22    8.76
  -1  36   1  155.94   15.17
   1 -36  -1  156.05   15.31
  -1 -36   1  190.34   16.01
   1  36  -1  159.22   15.62
   0  36  -1    1.70    5.46
   0 -36   1    0.93    6.24
   0  36   1   -1.17    4.87
   0 -36  -1    5.68    5.06
   1 -36   1   16.52    7.96
   1  36   1   -1.58    4.84
  -1 -36  -1   -0.97    4.75
  -1  36  -1    7.28    5.53
  -2  36  -1    5.03    6.01
  -2 -36  -1   21.22    7.32
   2  36   1   11.75    6.96
   2 -36   1   17.82    7.77
   3  36   1   48.10   10.64
  -3  36  -1   56.64   10.36
  -3 -36  -1   66.58   11.29
   3 -36   1   61.89   11.39
  -2  37   1    2.62    5.29
   2  37  -1    8.66    6.30
  -2 -37   1    0.95    6.27
   2 -37  -1    5.44    5.27
  -1 -37   1    1.86    5.96
   1  37  -1    6.67    5.95
   1 -37  -1    1.60    4.62
  -1  37   1    5.68    5.93
   0 -37  -1   14.12    6.19
   0 -37   1   10.78    7.54
   0  37   1   18.59    7.41
   0  37  -1   18.54    7.38
   1 -37   1   73.86   12.69
  -1 -37  -1   69.81   11.69
  -1  37  -1   71.83   11.61
   1  37   1   42.33    9.97
   2 -37   1   12.36    7.44
  -2 -37  -1    3.31    5.03
  -2  37  -1   -0.26    5.12
   2  37   1    0.94    5.43
 -10   0   2  135.04   14.46
  10   0  -2  120.68   13.98
   9   0  -2   -3.59    4.33
  -9   0   2   -8.66    5.25
  -8   0   2   93.86   10.80
   8   0  -2  110.95   11.21
   7   0  -2   -4.89    2.39
  -7   0   2    3.21    4.15
   6   0  -2  240.10   12.87
  -6   0   2  250.60   13.73
  -5   0   2    1.31    3.22
   5   0  -2    1.37    2.39
   4   0  -2  507.92   16.56
  -4   0   2  498.22   17.75
  -3   0   2   -1.11    1.91
   2   0  -2 9998.95  204.09
  -2   0   2 9757.74  210.05
  -2   0   2 9610.94  202.45
  -1   0   2   -1.85    1.09
  -1   0   2    1.19    1.56
   0   0   2  280.76    8.41
   0   0   2  279.05    8.29
   1   0   2    1.28    1.96
   1   0   2   -1.39    1.40
   1   0   2   -0.82    1.48
   2   0   2   30.54    3.53
   2   0   2   34.92    2.98
   2   0   2   36.42    3.61
  -3   0  -2   -1.41    1.96
   3   0   2   -1.34    1.26
   3   0   2   -1.56    1.80
   4   0   2  301.30   13.18
  -4   0  -2  303.66   12.80
   4   0   2  322.02   10.02
   5   0   2    1.59    2.84
  -5   0  -2   -0.14    2.94
   6   0   2    9.86    4.65
  -6   0  -2   11.55    4.59
   7   0   2   -0.25    4.16
  -7   0  -2   -5.17    3.03
  -8   0  -2   93.70    9.98
   8   0   2  100.80   11.64
   9   0   2   -1.62    4.94
  -9   0  -2    0.74    4.62
 -10  -1   2   20.27    7.21
 -10   1   2   36.84    9.94
  10  -1  -2   27.77    8.48
 -10  -1   2   30.04    9.01
  10   1  -2   11.44    6.48
   9  -1  -2   13.09    6.02
   9   1  -2   29.28    7.64
  -9   1   2   16.98    7.22
  -9  -1   2   -0.60    5.49
  -8   1   2  411.23   20.68
  -8  -1   2  420.53   20.49
   8  -1  -2  388.24   19.40
   8   1  -2  405.07   19.98
  -7   1   2   24.78    6.51
  -7  -1   2   31.02    6.94
   7   1  -2   14.88    4.69
   7  -1  -2   18.52    5.15
   6   1  -2   53.12    6.93
  -6   1   2   60.43    7.66
  -6  -1   2   39.65    6.62
   6  -1  -2   49.10    6.77
   5   1  -2   16.03    4.13
  -5  -1   2    7.24    3.72
   5  -1  -2   11.48    3.72
  -5   1   2   12.82    4.28
  -4  -1   2 1075.85   30.74
   4   1  -2 1108.45   29.59
   4  -1  -2 1144.79   29.61
  -4   1   2 1123.43   31.31
   3   1  -2   56.21    4.85
  -3   1   2   35.77    2.74
   3   1  -2   49.09    2.74
  -3   1   2   43.05    4.83
   2  -1  -2 1305.12   29.55
   2   1  -2 1330.46   29.72
  -2   1   2 1251.14   31.64
   2   1  -2 1270.31   28.54
  -1   1   2   73.62    3.61
  -1   1   2   73.63    4.24
  -1  -1   2   71.31    3.55
   0   1   2 2426.70   54.09
   0  -1   2 2480.42   52.95
   0   1   2 2540.59   53.12
   0  -1   2 2385.94   54.45
   1   1   2  104.05    4.78
   1  -1   2  110.95    4.91
   1  -1   2   98.19    5.52
   1   1   2  110.07    4.98
   1   1   2   98.66    5.13
   1  -1   2  111.82    4.94
   2  -1   2   54.76    3.78
   2  -1   2   61.87    4.37
   2   1   2   47.39    4.18
   2   1   2   59.30    4.54
   2  -1   2   59.86    4.93
   2   1   2   60.34    3.71
   3   1   2  110.11    6.74
   3  -1   2  113.29    5.19
   3  -1   2  113.77    6.84
  -3   1  -2  102.96    6.61
  -3  -1  -2  110.42    6.53
   3   1   2  106.98    5.13
   4   1   2   63.92    6.52
   4   1   2   46.70    3.89
   4  -1   2   56.78    4.06
  -4  -1  -2   69.59    6.06
  -4   1  -2   68.68    6.35
   4  -1   2   53.87    6.03
   5   1   2   20.62    5.07
   5  -1   2   14.66    4.24
  -5  -1  -2   14.74    4.19
  -5   1  -2   15.99    4.51
  -6   1  -2  214.40   12.20
  -6  -1  -2  193.39   11.70
   6  -1   2  222.40   13.22
   6   1   2  194.15   12.60
  -7  -1  -2   60.17    7.98
   7  -1   2   62.89    9.33
  -7   1  -2   47.78    7.45
   7   1   2   58.21    8.93
  -8   1  -2   -0.34    4.36
  -8  -1  -2    9.24    5.49
   8   1   2    3.07    4.43
   8  -1   2    7.26    4.62
  -9  -1  -2   -5.68    4.59
  -9   1  -2    1.74    5.11
   9   1   2    1.68    5.20
   9  -1   2   -4.05    4.61
  10  -2  -2  114.77   13.77
 -10  -2   2  104.45   12.83
 -10  -2   2  129.44   14.26
 -10   2   2   99.09   12.99
  -9  -2   2  177.23   14.67
   9  -2  -2  173.27   13.73
   9   2  -2  206.95   15.04
  -9   2   2  195.55   15.22
   8  -2  -2   64.46    9.07
  -8  -2   2   47.26    8.57
  -8   2   2   56.28    8.71
   8   2  -2   57.07    8.59
   7   2  -2   32.13    6.41
  -7  -2   2   26.17    6.54
  -7   2   2   26.67    6.56
   7  -2  -2   29.78    5.94
   6  -2  -2  101.05    8.41
  -6   2   2   87.90    8.94
   6   2  -2   96.70    8.39
  -6  -2   2  100.46    9.06
  -5   2   2   16.82    4.60
  -5  -2   2   17.05    4.47
   5  -2  -2   15.69    3.95
   5   2  -2   15.39    4.08
   4  -2  -2    8.84    3.10
   4   2  -2    4.52    3.37
  -4   2   2   11.62    3.68
  -4  -2   2   11.66    3.73
   3   2  -2 3529.44   74.16
  -3  -2   2 3409.77   79.60
  -3   2   2 3464.02   80.29
   3  -2  -2 3452.78   76.89
  -3   2   2 3667.76   73.98
   3   2  -2 3524.05   77.17
   2   2  -2  386.08   10.33
   2  -2  -2  396.07   11.07
  -2   2   2  366.13   12.42
  -2  -2   2  406.08   11.19
  -2   2   2  400.66   10.24
  -2  -2   2  375.87   12.22
  -1   2   2  286.52    8.31
  -1  -2   2  290.70    9.19
  -1   2   2  285.76    9.08
   1   2  -2  281.48    8.33
   0   2   2 1248.09   27.89
   0   2   2 1233.09   27.86
   0  -2   2 1143.66   28.46
   0  -2   2 1244.47   27.79
   1  -2   2 3159.30   66.98
   1   2   2 3150.03   68.49
   1   2   2 3112.15   67.02
   1  -2   2 3085.74   67.14
   1   2   2 3099.26   67.17
   1  -2   2 3121.57   69.63
   2  -2   2   20.98    3.02
   2   2   2   27.24    2.75
   2  -2   2   21.92    2.58
   2  -2   2   23.39    3.44
   2   2   2   26.09    3.26
   2   2   2   22.21    2.86
  -3  -2  -2   43.27    4.38
   3  -2   2   48.21    4.89
  -3   2  -2   54.37    5.20
   3   2   2   59.38    5.37
   3   2   2   46.13    3.75
  -4   2  -2  536.51   18.79
  -4  -2  -2  533.73   17.75
   4  -2   2  547.63   18.92
   4   2   2  572.28   19.35
  -4   2  -2  558.76   14.81
   4   2   2  546.69   15.06
  -5  -2  -2  538.38   18.91
   5   2   2  528.12   20.14
   5  -2   2  556.16   20.42
  -5   2  -2  547.76   20.04
   6   2   2   17.45    5.48
   6  -2   2   25.04    6.18
  -6  -2  -2   16.52    4.74
  -6   2  -2   16.44    5.01
   7  -2   2   -0.64    3.66
  -7   2  -2   -0.82    3.59
  -7  -2  -2    5.08    4.03
   7   2   2   -1.17    4.03
  -8  -2  -2   11.98    4.94
   8   2   2    7.37    4.78
  -8   2  -2   10.84    5.73
   8  -2   2    8.36    5.20
   9  -2   2   29.09    7.63
   9   2   2   39.52    9.34
  -9   2  -2   27.19    7.57
  10  -3  -2    9.12    6.81
 -10   3   2    6.18    7.82
 -10  -3   2    6.62    7.04
 -10  -3   2    6.43    5.85
  -9  -3   2   73.59   10.47
  -9  -3   2   53.35    9.32
   9  -3  -2   48.60    8.96
  -9   3   2   75.43   10.72
   8   3  -2  382.37   19.13
  -8  -3   2  385.74   19.31
   8  -3  -2  346.64   18.26
  -8   3   2  323.34   18.56
  -7  -3   2   39.70    7.41
  -7   3   2   44.61    7.79
   7  -3  -2   42.53    7.04
   7   3  -2   35.22    6.71
   6   3  -2    4.84    3.63
  -6   3   2    1.73    3.78
   6  -3  -2    5.25    3.47
  -6  -3   2   -0.90    3.49
  -5   3   2   17.31    4.65
  -5  -3   2   17.68    4.39
   5  -3  -2   12.04    3.72
   5   3  -2   19.35    4.42
   4   3  -2  107.42    4.42
   4   3  -2   94.50    6.89
  -4  -3   2  111.96    7.45
  -4   3   2  101.73    7.69
   4  -3  -2  110.82    6.85
  -3  -3   2  322.86   11.65
   3   3  -2  309.44    8.79
  -3   3   2  266.58    8.25
   3  -3  -2  293.88   10.70
  -3  -3   2  306.40   10.86
  -3   3   2  301.09   11.98
  -2   3   2  311.90    8.87
  -2  -3   2  327.24   10.72
   2   3  -2  299.78    9.05
  -2   3   2  321.11   11.18
  -2  -3   2  317.62    9.75
   2  -3  -2  310.59    9.57
   1  -3  -2  610.66   14.39
  -1  -3   2  610.87   14.60
   1   3  -2  577.50   15.08
  -1  -3   2  612.45   16.02
  -1   3   2  616.22   15.22
  -1   3   2  595.35   15.86
   0  -3  -2   73.22    3.23
   0  -3   2   63.76    4.08
   0   3   2   76.20    3.51
   0   3  -2   56.94    3.67
   0  -3   2   73.61    3.35
   0   3   2   57.13    3.71
   1   3   2  309.40    9.93
   1  -3   2  337.10   10.06
  -1  -3  -2  326.13    9.95
   1  -3   2  353.79   11.30
  -1   3  -2  321.81    9.82
   1   3   2  349.69    9.50
   2  -3   2   77.28    5.66
  -2   3  -2   76.84    4.20
  -2  -3  -2   77.66    4.51
   2   3   2   83.04    4.48
   2  -3   2   82.91    5.23
   2   3   2   71.41    4.94
   3   3   2  395.93   14.08
   3  -3   2  389.86   13.95
  -3  -3  -2  397.05   13.00
  -3   3  -2  386.54   14.33
  -3   3  -2  407.19   11.68
   3   3   2  402.30   11.97
  -4   3  -2   43.66    3.79
   4   3   2   54.98    4.12
  -4  -3  -2   54.68    5.31
   4  -3   2   59.31    6.19
  -4   3  -2   50.11    5.87
   4   3   2   46.81    6.08
  -5   3  -2    9.23    3.88
  -5  -3  -2   10.53    3.54
   5   3   2    8.27    4.05
   5  -3   2   13.42    4.19
  -6   3  -2  184.62   11.84
  -6  -3  -2  206.16   11.39
   6  -3   2  201.04   12.58
   6   3   2  180.92   12.37
   7   3   2   63.84    9.32
  -7  -3  -2   73.23    8.03
   7  -3   2   67.88    9.34
  -7   3  -2   72.24    8.94
   8  -3   2   11.37    5.30
   8   3   2   10.87    5.32
  -8  -3  -2    7.19    4.95
  -8   3  -2    6.03    5.30
   9  -3   2   35.49    8.98
  -9   3  -2   28.03    7.64
  -9  -3  -2   20.91    6.46
 -10   4   2   12.19    7.69
  10  -4  -2   14.76    7.30
 -10  -4   2    8.44    7.20
 -10  -4   2   10.40    6.00
   9  -4  -2  151.58   13.29
  -9  -4   2  152.52   13.21
  -9  -4   2  197.36   14.76
  -9   4   2  177.92   14.89
  -8   4   2   17.26    6.46
   8  -4  -2   30.24    6.78
  -8  -4   2   20.45    6.69
  -8  -4   2   10.73    5.17
   7  -4  -2   24.01    5.37
  -7  -4   2   29.98    6.28
  -7   4   2   30.01    6.74
  -7  -4   2   30.01    6.66
  -6  -4   2   57.12    7.31
  -6  -4   2   81.35    8.26
  -6   4   2   71.66    8.41
   6  -4  -2   65.44    7.51
   6   4  -2   73.00    7.99
  -5  -4   2  211.15   11.17
   5  -4  -2  223.48   10.97
  -5   4   2  213.57   11.89
   5   4  -2  205.37   10.77
  -5  -4   2  201.47   10.86
   4   4  -2   12.91    2.22
  -4  -4   2    8.21    3.39
  -4   4   2    9.45    3.71
   4  -4  -2    4.70    2.59
  -4   4   2    7.71    1.41
  -4  -4   2    8.15    3.16
   3   4  -2  794.29   19.74
   3  -4  -2  811.10   21.94
  -3  -4   2  811.85   22.73
  -3  -4   2  856.75   22.33
  -3   4   2  850.97   19.31
  -3   4   2  775.98   23.45
  -2  -4   2  307.27    9.59
  -2   4   2  270.87   10.36
   2  -4  -2  293.58    9.31
  -2   4   2  280.61    8.53
   2   4  -2  293.78    9.00
  -2  -4   2  294.14   10.14
  -1   4   2  563.99   15.28
  -1  -4   2  582.75   15.49
  -1  -4   2  589.00   14.41
  -1   4   2  528.48   14.57
   1   4  -2  574.21   14.92
   1  -4  -2  580.05   14.16
   0  -4   2  257.94    9.04
   0   4   2  258.20    8.64
   0  -4  -2  292.54    8.07
   0   4  -2  267.36    8.62
   0   4   2  266.36    7.59
   0  -4   2  279.95    8.09
   1  -4   2  112.89    5.37
   1   4   2  123.62    4.58
   1   4   2  104.89    5.39
   1  -4   2  123.56    6.58
  -1  -4  -2  102.57    5.21
  -1   4  -2  106.36    5.28
  -2  -4  -2    3.01    1.83
   2  -4   2    4.44    2.51
   2  -4   2    0.26    1.65
  -2  -4  -2    1.88    1.62
   2   4   2    0.92    1.35
  -2   4  -2   -0.77    1.19
  -3   4  -2   19.93    3.92
  -3  -4  -2   12.81    2.72
  -3   4  -2   12.73    2.32
   3   4   2   11.42    2.45
   3  -4   2    9.85    3.03
   3   4   2    2.00    2.52
  -4  -4  -2  145.15    7.84
  -4   4  -2  150.49    9.33
  -4   4  -2  148.72    6.42
   4   4   2  147.74    9.29
   4  -4   2  148.06    9.00
   4   4   2  151.36    6.73
  -5   4  -2  968.39   29.93
   5  -4   2  893.14   29.29
  -5  -4  -2  971.76   27.80
   5   4   2  999.76   30.50
  -6   4  -2   17.81    5.24
  -6  -4  -2   15.00    4.58
   6   4   2   16.60    5.66
   6  -4   2   17.87    5.59
   7   4   2  120.31   11.74
  -7   4  -2  120.24   10.58
  -7  -4  -2  109.29    9.43
   7  -4   2  128.10   11.89
   8  -4   2    7.23    4.46
  -8   4  -2   -0.69    4.63
   8   4   2    5.88    4.58
  -8  -4  -2    7.70    4.74
  -9   4  -2   62.07   10.00
   9  -4   2   59.23   10.75
  -9  -4  -2   65.07   10.46
  10  -5  -2   -0.22    5.59
 -10  -5   2   -1.04    5.12
 -10   5   2    7.46    6.75
  -9  -5   2   98.63   11.81
   9  -5  -2   81.27   10.89
  -9   5   2   94.54   12.19
  -9  -5   2   81.12   10.65
  -8  -5   2   30.19    7.57
  -8  -5   2   23.47    7.22
   8  -5  -2   25.52    6.67
  -8   5   2   33.03    7.69
   7  -5  -2    1.95    3.02
  -7   5   2    4.59    4.53
  -7  -5   2    0.89    3.27
  -7  -5   2    1.95    4.51
  -6  -5   2   22.25    5.54
   6  -5  -2   25.97    5.43
  -6  -5   2   14.97    4.72
  -6   5   2   28.68    6.14
   5  -5  -2   27.64    4.90
  -5  -5   2   37.88    5.65
  -5  -5   2   41.49    5.57
  -5   5   2   34.93    5.81
   4  -5  -2   19.04    3.80
  -4  -5   2   16.61    3.82
  -4  -5   2   17.21    3.77
  -4   5   2   22.92    4.64
   4   5  -2   15.63    2.53
  -4   5   2   14.35    1.93
  -3   5   2  722.59   17.62
  -3   5   2  692.70   21.49
   3  -5  -2  728.78   20.07
   3   5  -2  725.31   18.35
  -3  -5   2  752.38   20.43
  -3  -5   2  694.90   20.31
  -2  -5   2  321.71   10.17
  -2   5   2  305.00    9.31
  -2   5   2  310.33   11.16
   2   5  -2  316.57    9.78
  -2  -5   2  305.12   10.39
   2  -5  -2  296.59    9.80
  -1   5   2   20.91    2.57
  -1  -5   2   26.25    3.05
  -1  -5   2   29.10    2.76
   1   5  -2   19.64    2.66
  -1   5   2   23.93    2.94
   1  -5  -2   28.53    2.66
   0  -5   2    6.24    1.88
   0   5  -2    3.75    1.82
   0   5   2    5.41    1.94
   0  -5  -2    5.13    1.68
   0  -5   2    6.93    2.30
   0   5   2    5.41    1.51
   1  -5   2    2.65    1.77
   1  -5   2    3.12    2.32
   1   5   2    1.83    1.71
  -1   5  -2    4.91    1.75
  -1  -5  -2    1.24    1.66
  -2  -5  -2  105.95    5.97
   2  -5   2  108.48    6.85
  -2   5  -2  118.26    5.41
  -2  -5  -2  108.34    4.78
   2   5   2  119.05    5.71
   2  -5   2  102.48    6.00
   3   5   2  583.93   16.22
  -3   5  -2  579.13   15.74
   3  -5   2  557.27   18.13
  -3  -5  -2  551.01   18.07
  -3  -5  -2  562.46   16.24
  -3   5  -2  583.35   19.02
  -4   5  -2   55.11    6.24
  -4   5  -2   45.10    3.68
  -4  -5  -2   50.89    4.82
  -4  -5  -2   47.62    5.72
   4  -5   2   44.08    5.67
   4   5   2   48.95    4.12
  -5   5  -2   30.16    5.75
  -5  -5  -2   20.96    4.91
  -5  -5  -2   33.04    4.73
   5  -5   2   29.03    5.73
   5   5   2   14.26    5.32
   6   5   2   54.09    8.05
  -6  -5  -2   48.94    6.42
  -6  -5  -2   61.13    7.67
  -6   5  -2   56.83    7.64
   6  -5   2   50.01    7.71
  -7   5  -2   93.97    9.94
  -7  -5  -2   96.94   10.03
  -7  -5  -2   96.98    9.07
   7  -5   2   93.63   10.63
   8  -5   2    0.83    3.99
  -8   5  -2   -3.44    4.09
  -8  -5  -2   -1.98    3.60
   9  -5   2   30.36    8.08
  -9  -5  -2   37.04    8.72
  -9   5  -2   32.75    8.50
 -10  -6   2   41.66    9.33
  10  -6  -2   57.25   11.29
 -10   6   2   60.79   11.32
  -9  -6   2  154.81   13.33
   9  -6  -2  154.41   14.13
  -9  -6   2  148.99   13.37
  -9   6   2  134.06   13.96
  -8   6   2   11.64    5.49
  -8  -6   2   -4.33    3.33
   8  -6  -2    3.11    4.31
  -8  -6   2   -4.97    4.33
   7  -6  -2   10.92    4.33
  -7  -6   2   16.84    5.93
  -7   6   2   19.27    6.08
  -7  -6   2   29.87    6.35
  -6  -6   2  144.93   10.22
  -6   6   2  134.72   10.49
   6  -6  -2  148.65   10.01
  -6  -6   2  142.79   10.29
  -5  -6   2   95.47    7.59
   5  -6  -2   70.90    7.00
  -5  -6   2   87.69    7.73
  -5   6   2   83.16    8.14
  -4  -6   2  216.41   10.22
  -4  -6   2  238.09   10.65
  -4   6   2  196.14   10.85
   4  -6  -2  233.16   10.45
  -4   6   2  229.23    7.30
   4   6  -2  213.89    8.22
  -3   6   2  203.80    9.94
   3   6  -2  198.44    7.79
  -3  -6   2  202.66    8.96
  -3   6   2  197.94    7.18
  -3  -6   2  209.62    9.04
   3  -6  -2  222.44    9.04
  -2  -6   2  204.87    7.92
  -2   6   2  197.46    7.39
   2  -6  -2  207.76    7.89
  -2  -6   2  213.34    8.21
  -2   6   2  193.89    8.56
   2   6  -2  206.80    7.79
  -1   6   2  217.51    7.94
  -1   6   2  210.12    7.90
   1  -6  -2  226.20    7.71
  -1  -6   2  234.72    8.00
  -1  -6   2  214.35    8.08
   1   6  -2  218.89    8.12
   0   6   2   15.01    2.54
   0   6   2   18.93    1.98
   0  -6  -2   20.12    2.50
   0  -6   2   20.81    3.10
   0  -6   2   23.55    2.72
   0   6  -2   12.36    2.39
  -1   6  -2  584.72   16.05
  -1  -6  -2  567.91   15.84
   1  -6   2  610.72   17.36
   1   6   2  568.56   16.11
   1  -6   2  594.08   16.22
   2  -6   2  308.16   11.27
   2  -6   2  296.98   11.93
  -2  -6  -2  306.68   11.16
  -2  -6  -2  314.46    8.99
   2   6   2  307.85   10.50
  -2   6  -2  318.56   10.31
  -3  -6  -2  134.01    6.16
  -3  -6  -2  121.01    7.54
   3  -6   2  131.19    7.60
  -3   6  -2  132.34    8.25
   3   6   2  114.54    6.22
  -3   6  -2  113.43    5.82
  -4  -6  -2  359.21   14.60
  -4   6  -2  342.51   14.68
  -4  -6  -2  316.64   11.88
   4  -6   2  322.55   14.06
   4   6   2  337.66   11.49
  -4   6  -2  343.15   11.02
   5  -6   2  303.16   14.58
  -5  -6  -2  326.92   12.89
  -5   6  -2  321.55   15.13
  -5  -6  -2  320.86   14.87
   5   6   2  294.85   10.93
  -6  -6  -2   59.23    6.50
  -6  -6  -2   44.40    6.95
  -6   6  -2   46.02    7.27
   6  -6   2   47.88    7.49
  -7   6  -2   54.04    8.58
   7  -6   2   65.27    9.55
  -7  -6  -2   60.35    8.62
  -7  -6  -2   71.19    8.02
   8  -6   2   39.03    8.02
  -8   6  -2   35.26    7.84
  -8  -6  -2   24.70    7.02
  -9  -6  -2   61.57   10.40
   9  -6   2   71.81   11.24
  -9   6  -2   54.26    9.87
 -10  -7   2   13.68    7.24
  10  -7  -2   19.97    7.69
 -10   7   2   28.15    8.96
  -9  -7   2   40.02    9.01
  -9   7   2   45.20    9.34
   9  -7  -2   28.73    7.83
  -9  -7   2   28.10    6.78
  -8  -7   2   35.39    7.38
  -8   7   2   52.33    9.23
   8  -7  -2   53.36    8.64
  -8  -7   2   41.69    8.27
  -7   7   2    6.77    4.83
   7  -7  -2    7.00    4.15
  -7  -7   2   -2.73    4.21
  -7  -7   2    3.51    3.56
   6  -7  -2   11.55    4.32
  -6  -7   2   14.00    4.99
  -6  -7   2   13.59    4.86
  -6   7   2   28.55    6.15
   5  -7  -2   40.77    5.63
  -5   7   2   25.78    5.45
  -5  -7   2   34.36    5.36
  -5  -7   2   32.27    5.45
   4  -7  -2   57.79    5.71
  -4  -7   2   57.51    5.63
  -4  -7   2   52.29    5.65
   4   7  -2   42.36    4.20
  -4   7   2   57.63    3.77
  -4   7   2   50.95    6.13
  -3  -7   2  215.45    9.47
  -3   7   2  228.88    8.04
  -3   7   2  233.18   10.51
   3   7  -2  227.60    8.68
   3  -7  -2  211.04    9.25
  -3  -7   2  204.30    9.14
  -2   7   2  202.46    7.74
   2   7  -2  185.06    7.87
   2  -7  -2  203.89    8.04
  -2   7   2  175.91    8.32
  -2  -7   2  203.18    8.12
  -2  -7   2  205.54    8.05
   1   7  -2  358.55   11.96
  -1   7   2  372.55   11.66
  -1  -7   2  388.15   12.03
  -1  -7   2  405.52   11.99
  -1   7   2  387.13   12.09
   1  -7  -2  397.66   11.68
   0   7   2  170.18    7.31
   0   7   2  160.81    5.40
   0  -7  -2  156.39    6.72
   0   7  -2  170.61    7.26
   0  -7   2  173.87    7.05
   0  -7   2  173.78    7.47
  -1   7  -2    4.91    1.89
   1   7   2    4.73    1.97
  -1  -7  -2    0.20    1.47
   1  -7   2    2.53    2.16
   1  -7   2    4.71    1.91
   2  -7   2  114.63    6.71
   2  -7   2  142.05    7.98
   2   7   2  125.20    6.43
  -2   7  -2  130.27    6.29
  -2  -7  -2  130.55    4.75
  -2  -7  -2  122.89    6.77
   3  -7   2  116.92    7.43
  -3   7  -2  106.67    7.62
  -3   7  -2   96.33    5.57
  -3  -7  -2  105.95    5.36
   3   7   2  103.89    6.11
  -3  -7  -2  111.72    7.13
  -4  -7  -2  167.49    7.91
  -4  -7  -2  147.29    9.27
   4   7   2  166.44    7.74
   4  -7   2  153.86    9.55
  -4   7  -2  154.26    7.13
  -4   7  -2  163.24   10.06
  -5   7  -2    2.92    3.82
  -5  -7  -2    4.50    3.20
   5  -7   2    4.71    3.59
  -5  -7  -2    6.90    3.30
   5   7   2    4.44    2.55
  -6  -7  -2  144.07    9.40
  -6   7  -2  147.01   11.23
   6  -7   2  129.77   10.35
  -6  -7  -2  130.15   10.11
  -7  -7  -2    7.65    3.91
  -7   7  -2    0.12    4.02
   7  -7   2   -4.21    3.84
   8  -7   2   16.39    5.68
  -8   7  -2   14.37    5.78
  -8  -7  -2   13.61    5.40
  -9   7  -2    2.08    6.12
  -9  -7  -2    2.18    4.96
   9  -7   2    1.91    5.15
  10  -8  -2  111.31   13.56
 -10  -8   2   92.85   12.78
 -10   8   2  111.12   13.81
  -9  -8   2   18.05    6.83
   9  -8  -2   25.25    7.21
  -9   8   2   30.55    8.69
   8  -8  -2   15.96    5.95
  -8   8   2   17.30    6.64
  -8  -8   2   19.01    6.27
  -8  -8   2    8.48    4.92
  -7  -8   2    8.61    5.34
  -7  -8   2    3.69    3.63
  -7   8   2    5.07    4.69
   7  -8  -2    4.21    3.95
  -6   8   2  277.91   15.10
  -6  -8   2  283.91   14.54
  -6  -8   2  269.49   13.78
   6  -8  -2  299.86   14.56
  -5   8   2    1.61    3.43
  -5  -8   2    4.68    3.22
   5  -8  -2   -1.09    2.46
  -5  -8   2    4.35    3.13
   5   8  -2   -1.08    1.67
  -4  -8   2   25.28    4.12
   4   8  -2   25.01    3.65
  -4   8   2   27.18    3.05
   4  -8  -2   27.90    4.59
  -4  -8   2   28.67    4.71
  -4   8   2   20.36    4.73
  -3  -8   2  260.80   10.87
  -3  -8   2  247.37   10.03
  -3   8   2  263.85   11.51
  -3   8   2  252.26    9.14
   3   8  -2  253.96    9.86
   3  -8  -2  263.59   10.49
   2   8  -2  206.65    8.45
  -2  -8   2  204.35    8.61
   2  -8  -2  186.21    8.06
  -2  -8   2  195.14    8.02
  -2   8   2  190.97    8.67
  -2   8   2  210.34    8.17
   1  -8  -2  148.41    6.65
  -1  -8   2  159.64    7.05
  -1  -8   2  154.33    6.83
   1   8  -2  133.45    6.82
  -1   8   2  137.20    6.77
  -1   8   2  150.13    6.46
   0   8  -2  398.21   12.79
   0  -8  -2  389.78   12.33
   0  -8   2  413.43   12.90
   0   8   2  394.05   10.41
   0   8   2  414.41   13.01
   0  -8   2  389.90   12.37
  -1   8  -2    2.67    1.64
  -1  -8  -2    6.97    2.16
   1  -8   2    5.37    2.44
   1   8   2    2.55    2.00
   1  -8   2    2.64    1.88
  -2  -8  -2   99.63    6.23
  -2  -8  -2  104.27    3.88
   2   8   2   98.54    6.00
  -2   8  -2  111.51    6.01
   2  -8   2  113.33    6.74
   2  -8   2   85.69    6.79
   3   8   2   57.10    4.75
   3  -8   2   49.37    5.46
  -3  -8  -2   56.59    4.06
  -3  -8  -2   53.48    5.58
  -3   8  -2   60.41    6.18
  -3   8  -2   63.93    4.64
  -4  -8  -2  459.41   17.52
   4  -8   2  480.25   18.00
  -4  -8  -2  482.04   14.88
   4   8   2  498.22   15.45
  -4   8  -2  458.35   18.10
  -4   8  -2  467.32   14.48
  -5  -8  -2  128.20    7.80
   5   8   2  129.51    7.16
  -5   8  -2  121.40    9.63
   5  -8   2  124.51    9.50
  -5  -8  -2  133.82    9.53
  -6  -8  -2   28.24    6.11
  -6   8  -2   20.25    6.00
   6  -8   2   40.06    7.12
   7  -8   2    3.15    4.33
  -7  -8  -2   -2.13    2.84
  -7   8  -2    2.30    4.34
  -8  -8  -2   59.10    9.27
  -8   8  -2   52.37    9.22
   8  -8   2   58.17    9.63
  -9  -8  -2   13.19    6.40
   9  -8   2    2.32    4.85
  -9   8  -2   12.61    6.75
  10  -9  -2    4.16    6.88
 -10   9   2   27.76    9.40
 -10  -9   2   22.10    7.61
   9  -9  -2    0.42    4.41
  -9  -9   2   -2.87    4.53
  -9   9   2    2.29    5.43
  -8  -9   2   95.57   10.30
  -8  -9   2   82.47   10.14
  -8   9   2   77.58   10.63
   8  -9  -2   65.09    9.44
  -7  -9   2   22.56    5.96
  -7  -9   2   22.36    6.21
  -7   9   2   19.73    6.34
   7  -9  -2    8.68    4.29
   6  -9  -2    5.14    3.75
  -6  -9   2    2.42    3.76
  -6   9   2    3.87    3.80
  -6  -9   2    7.99    3.86
   5  -9  -2  113.61    8.40
   5   9  -2  112.49    6.36
  -5  -9   2  114.18    8.59
  -5  -9   2  119.99    8.22
  -5   9   2  114.75    9.50
  -4  -9   2  472.61   16.16
  -4  -9   2  460.24   16.97
   4  -9  -2  502.19   17.19
  -4   9   2  452.19   17.89
  -4   9   2  493.77   14.27
   4   9  -2  479.85   15.23
   3   9  -2   16.39    3.12
  -3   9   2   12.76    3.47
  -3  -9   2    9.94    2.98
  -3   9   2   11.77    2.52
   3  -9  -2    6.45    2.63
  -3  -9   2    9.06    2.74
  -2  -9   2   88.12    5.50
   2   9  -2   84.71    5.64
  -2   9   2   90.20    6.13
  -2   9   2   87.00    5.56
   2  -9  -2   77.58    5.33
  -2  -9   2   86.60    5.75
   1   9  -2   60.79    4.89
  -1   9   2   60.76    4.83
   1  -9  -2   62.82    4.61
  -1   9   2   60.33    4.39
  -1  -9   2   60.70    4.75
  -1  -9   2   57.54    4.50
   0  -9   2  245.56    9.48
   0   9   2  262.19    9.96
   0  -9   2  230.03    9.43
   0   9  -2  251.32    9.69
   0   9   2  237.35    7.27
   0  -9  -2  252.90    9.47
  -1  -9  -2  115.67    6.31
   1  -9   2  129.60    6.73
  -1   9  -2  134.20    6.80
   1   9   2  132.81    6.95
   1  -9   2  123.00    7.13
  -2  -9  -2   75.38    5.77
   2  -9   2   52.55    5.21
   2  -9   2   59.66    5.84
  -2   9  -2   64.80    4.90
   2   9   2   72.65    5.46
  -3  -9  -2   58.55    5.81
   3  -9   2   60.54    6.07
  -3   9  -2   64.04    6.47
  -3  -9  -2   63.04    4.03
  -3   9  -2   59.74    4.71
   3   9   2   62.17    5.14
  -4  -9  -2   91.46    5.78
  -4   9  -2   76.87    5.28
  -4  -9  -2   85.20    7.31
  -4   9  -2   76.29    7.60
   4  -9   2   56.03    6.62
   4   9   2   77.17    5.96
   5   9   2   92.22    6.48
  -5   9  -2  104.72    9.29
  -5  -9  -2  112.50    7.30
  -5  -9  -2  116.78    9.05
   5  -9   2   96.95    8.49
  -6   9  -2  316.91   16.66
   6  -9   2  323.32   16.60
  -6  -9  -2  336.73   16.44
  -7   9  -2   55.25    8.76
   7  -9   2   45.54    8.27
  -7  -9  -2   44.58    7.76
   8  -9   2    5.71    4.72
  -8  -9  -2   11.61    5.34
  -8   9  -2   24.85    7.30
  -9  -9  -2    6.44    6.30
   9  -9   2    3.29    4.63
  -9   9  -2   -3.49    4.92
  10 -10  -2   44.22   10.33
 -10  10   2   43.69   10.87
 -10 -10   2   31.81    8.69
  -9 -10   2    2.94    5.23
   9 -10  -2   11.06    5.78
  -9  10   2   14.30    6.60
  -8  10   2    1.70    5.32
  -8 -10   2    5.63    4.80
   8 -10  -2    2.64    4.40
  -7 -10   2   38.95    7.08
  -7 -10   2   23.90    6.25
  -7  10   2   49.79    8.35
   7 -10  -2   43.86    7.65
  -6  10   2  135.95   10.86
   6 -10  -2  143.99   10.19
  -6 -10   2  143.04   10.35
  -6 -10   2  137.30    9.66
  -5 -10   2   17.38    4.21
  -5  10   2   19.57    5.08
   5 -10  -2    9.70    3.89
  -5 -10   2   14.29    4.37
   5  10  -2   10.46    3.06
   4  10  -2    9.54    3.00
  -4 -10   2   12.49    3.48
   4 -10  -2    8.42    3.35
  -4  10   2   14.13    4.34
  -4  10   2   12.38    2.69
  -4 -10   2   12.42    3.90
  -3 -10   2  176.02    8.34
   3 -10  -2  182.67    9.04
   3  10  -2  203.96    9.26
  -3  10   2  190.94    8.33
  -3  10   2  176.28    9.57
  -3 -10   2  171.29    9.01
  -2 -10   2  600.86   18.25
   2  10  -2  619.15   18.41
  -2  10   2  603.71   17.83
   2 -10  -2  610.55   18.11
  -2  10   2  582.58   18.22
  -2 -10   2  609.55   17.36
   1 -10  -2  158.47    7.63
  -1 -10   2  170.87    7.97
  -1  10   2  171.35    7.26
   1  10  -2  166.97    8.10
  -1 -10   2  180.56    7.58
  -1  10   2  156.64    7.82
   0 -10  -2   15.03    2.81
   0  10  -2    9.69    2.54
   0 -10   2   10.55    2.66
   0  10   2   12.32    1.88
   0 -10   2   10.05    2.72
   0  10   2   10.78    2.73
   1  10   2  207.86    9.30
  -1  10  -2  204.95    8.90
  -1 -10  -2  203.73    8.87
   1 -10   2  196.53    8.85
   1 -10   2  199.80    9.35
   2 -10   2  427.11   15.63
  -2  10  -2  406.78   13.87
   2 -10   2  429.96   14.99
   2  10   2  418.71   14.41
  -2 -10  -2  428.31   14.69
  -3  10  -2    2.97    3.01
   3  10   2    1.40    2.12
  -3  10  -2    5.28    2.22
  -3 -10  -2    4.84    2.92
   3 -10   2    3.21    2.88
  -3 -10  -2    3.50    1.71
   4  10   2   18.23    3.59
  -4 -10  -2   23.34    3.30
   4 -10   2   15.71    4.52
  -4  10  -2   13.12    4.28
  -4 -10  -2   18.09    4.42
  -4  10  -2   17.12    3.20
  -5  10  -2    9.88    4.40
  -5 -10  -2    9.12    3.94
   5 -10   2   11.24    4.59
   5  10   2    7.44    3.19
   6 -10   2   30.25    6.85
  -6 -10  -2   31.50    6.41
  -6  10  -2   35.28    7.14
  -7 -10  -2    9.00    4.76
   7 -10   2   12.91    5.50
  -7  10  -2   33.06    7.34
   8 -10   2   20.14    6.64
  -8  10  -2   31.56    8.01
  -8 -10  -2   36.04    8.40
   9 -10   2   36.72    9.00
  -9  10  -2   15.52    7.49
  -9 -10  -2   10.71    6.60
  -9  11   2   73.53   11.21
  -9 -11   2   55.06    9.84
   9 -11  -2   38.61    8.78
  -8 -11   2   60.33    9.32
  -8  11   2   28.67    7.96
   8 -11  -2   65.57    9.45
  -7 -11   2  193.54   12.35
   7 -11  -2  195.13   12.89
  -7 -11   2  188.35   12.96
  -7  11   2  200.71   13.86
  -6 -11   2   13.40    4.68
  -6  11   2   17.97    5.75
   6 -11  -2   22.32    5.28
  -6 -11   2   13.33    4.53
  -5 -11   2   81.29    7.90
  -5  11   2   79.60    8.36
  -5 -11   2   64.36    6.47
   5  11  -2   60.34    5.50
   5 -11  -2   62.52    7.13
  -4  11   2  244.87   12.49
  -4 -11   2  253.33   11.78
   4 -11  -2  245.80   11.72
   4  11  -2  227.38   10.38
  -4 -11   2  241.56   10.57
  -4  11   2  243.40    9.79
  -3  11   2   12.64    3.68
   3  11  -2    3.40    2.64
  -3 -11   2   10.59    2.86
  -3 -11   2    9.37    3.22
   3 -11  -2   14.01    3.51
  -3  11   2    3.42    2.31
  -2  11   2   27.77    3.77
  -2 -11   2   25.68    3.80
   2  11  -2   25.20    3.77
   2 -11  -2   20.03    3.49
  -1  11   2    8.75    2.32
   1 -11  -2    6.50    2.55
  -1 -11   2    2.11    2.15
  -1  11   2    3.37    2.32
  -1 -11   2    3.24    2.18
   1  11  -2    6.76    2.55
   0 -11   2   66.03    5.34
   0 -11  -2   56.39    4.92
   0 -11   2   57.38    5.11
   0  11  -2   52.04    4.90
   0  11   2   59.14    5.07
   0  11   2   58.03    3.43
   1  11   2   41.25    4.64
   1 -11   2   33.16    4.55
   1 -11   2   43.89    4.57
  -1  11  -2   36.58    4.23
  -1 -11  -2   40.48    4.41
  -2 -11  -2   31.69    4.36
   2 -11   2   34.56    4.83
  -2  11  -2   36.91    4.24
   2 -11   2   36.65    5.05
   2  11   2   35.08    4.53
  -3 -11  -2  462.15   16.88
  -3  11  -2  432.09   17.07
  -3 -11  -2  468.57   12.27
  -3  11  -2  448.20   14.98
   3  11   2  472.32   15.91
   3 -11   2  461.17   16.97
  -4 -11  -2   34.20    5.41
   4  11   2   28.88    4.28
  -4 -11  -2   29.62    3.47
   4 -11   2   32.75    5.72
  -4  11  -2   28.20    3.86
  -4  11  -2   31.05    5.68
   5 -11   2    6.70    4.03
   5  11   2    6.84    3.24
  -5 -11  -2    6.38    3.35
  -5  11  -2    5.80    4.11
   6 -11   2  201.78   13.36
  -6 -11  -2  208.89   13.08
  -6  11  -2  201.39   13.42
  -7  11  -2   72.31    9.76
   7 -11   2   82.76   10.34
  -7 -11  -2   89.35   10.26
  -8  11  -2    6.39    5.19
  -8 -11  -2    7.91    5.34
   8 -11   2   10.90    5.33
  -9 -11  -2   -0.55    4.95
   9 -11   2   16.53    6.66
  -9  11  -2    8.41    6.39
  -9  12   2  100.54   13.01
  -9 -12   2   74.94   10.66
   9 -12  -2   86.50   11.55
  -8  12   2    5.79    5.41
  -8 -12   2    3.61    4.65
   8 -12  -2   -1.60    4.37
  -7 -12   2   55.53    8.00
   7 -12  -2   57.53    8.25
  -7  12   2   71.95    9.58
  -6 -12   2    0.50    3.22
   6 -12  -2   -0.29    2.90
  -6 -12   2   -1.11    3.40
  -6  12   2    1.23    3.82
   5  12  -2  158.06    8.66
  -5 -12   2  149.41    9.14
  -5 -12   2  167.54   11.17
  -5  12   2  141.55   10.58
   5 -12  -2  203.81   11.49
  -4  12   2   11.29    2.93
   4 -12  -2   20.85    4.61
  -4  12   2   21.41    4.91
  -4 -12   2   11.80    3.83
   4  12  -2   19.92    3.90
  -4 -12   2   18.20    3.63
   3 -12  -2  336.15   13.30
  -3 -12   2  301.08   12.98
  -3  12   2  323.77   12.34
  -3 -12   2  316.12   11.66
  -3  12   2  332.42   13.61
   3  12  -2  313.50   12.93
  -2  12   2   38.22    4.52
  -2  12   2   32.24    4.27
   2  12  -2   34.34    4.59
  -2 -12   2   28.01    4.30
   2 -12  -2   35.30    4.41
  -2 -12   2   33.35    3.92
   1  12  -2   24.94    3.97
  -1  12   2   27.60    4.08
  -1 -12   2   24.52    3.61
   1 -12  -2   24.32    3.79
  -1  12   2   27.57    3.39
  -1 -12   2   26.36    3.96
   0 -12   2  438.81   14.78
   0  12   2  429.73   14.93
   0 -12  -2  385.11   14.07
   0  12  -2  419.09   14.58
   0  12   2  400.71   11.43
   0 -12   2  415.68   14.13
   1 -12   2 1063.28   29.40
  -1  12  -2 1052.71   28.45
   1 -12   2 1043.67   28.86
  -1 -12  -2 1087.36   28.88
   1  12   2 1090.84   29.31
   2 -12   2    4.03    2.47
  -2  12  -2    2.87    2.15
  -2 -12  -2    2.99    2.46
   2 -12   2    4.74    3.04
   2  12   2    6.18    2.86
   3  12   2   97.81    7.00
  -3  12  -2   90.61    7.62
  -3  12  -2   88.81    6.37
   3 -12   2   91.60    7.36
  -3 -12  -2   93.22    7.12
  -4  12  -2   78.61    5.88
   4 -12   2   83.80    8.09
  -4  12  -2   62.65    7.43
   4  12   2   71.42    6.38
  -4 -12  -2   76.78    7.56
  -5 -12  -2  327.72   15.49
  -5  12  -2  304.42   15.80
   5  12   2  335.34   13.50
   5 -12   2  294.99   15.25
  -6  12  -2   10.12    4.57
   6 -12   2    2.38    4.27
  -6 -12  -2    2.07    3.04
   7 -12   2   11.35    5.75
  -7  12  -2   23.72    6.81
  -7 -12  -2   12.85    4.71
   8 -12   2    0.69    4.02
  -8  12  -2    6.65    5.57
  -8 -12  -2    4.86    4.77
   9 -12   2   40.23    9.12
  -9  12  -2   46.25    9.60
  -9 -12  -2   54.77   10.27
   9 -13  -2   65.80   10.48
  -9 -13   2   57.65   10.05
  -9  13   2   51.64   10.33
  -8 -13   2   18.97    6.61
  -8  13   2   18.56    6.95
   8 -13  -2   14.23    6.17
  -7  13   2  106.05   11.33
   7 -13  -2  107.91   10.84
  -7 -13   2  107.67   10.94
  -6 -13   2   -0.20    3.03
   6 -13  -2    0.31    3.17
  -6 -13   2    3.72    3.77
  -6  13   2   -3.91    3.73
   5  13  -2  245.39   11.39
  -5  13   2  238.17   13.72
   5 -13  -2  242.13   12.97
  -5 -13   2  261.04   11.89
  -5 -13   2  255.68   13.40
   4  13  -2    1.88    3.15
  -4  13   2    3.62    2.60
  -4 -13   2    7.31    2.99
  -4 -13   2    3.30    2.97
   4 -13  -2    6.66    3.23
  -4  13   2    8.27    3.95
  -3  13   2   62.52    6.27
   3  13  -2   48.05    5.60
   3 -13  -2   51.64    5.87
  -3 -13   2   53.07    5.91
  -3 -13   2   45.67    4.75
  -3  13   2   43.34    4.96
  -2  13   2   99.12    6.76
  -2 -13   2  103.29    6.17
  -2  13   2   92.06    6.64
   2 -13  -2   92.16    6.56
   2  13  -2   93.45    7.20
  -2 -13   2   95.65    7.05
  -1  13   2 1130.52   28.92
  -1 -13   2 1149.90   29.53
  -1 -13   2 1170.09   30.97
   1 -13  -2 1122.36   30.45
  -1  13   2 1156.56   30.93
   1  13  -2 1134.35   30.92
   0 -13   2  289.30   11.83
   0  13  -2  255.97   11.30
   0 -13  -2  271.92   11.46
   0  13   2  273.27    8.62
   0  13   2  257.39   11.57
   0 -13   2  262.59   10.85
   1 -13   2   22.46    4.30
  -1  13  -2   12.58    3.17
   1  13   2   21.78    3.96
   1 -13   2   22.23    3.97
  -1 -13  -2   20.70    3.82
   2 -13   2   72.48    6.54
  -2  13  -2   58.12    5.62
   2 -13   2   66.68    6.75
   2  13   2   63.61    6.17
  -2 -13  -2   68.63    5.95
  -3  13  -2  774.74   22.94
   3  13   2  813.19   24.15
   3 -13   2  788.60   25.13
  -3  13  -2  787.25   25.47
  -3 -13  -2  787.37   24.74
   4  13   2    8.17    3.34
  -4  13  -2   10.76    4.28
   4 -13   2    7.49    4.13
  -4  13  -2   12.17    3.26
  -4 -13  -2    7.47    3.55
  -5 -13  -2   36.20    6.28
   5 -13   2   44.15    7.20
   5  13   2   32.39    5.08
  -5  13  -2   41.05    6.96
  -6  13  -2   15.56    5.83
   6 -13   2   19.41    6.17
  -6 -13  -2   16.88    4.94
  -7 -13  -2  124.30   11.01
   7 -13   2  139.23   12.18
  -7  13  -2  134.12   12.08
  -8 -13  -2    3.44    4.37
   8 -13   2   -2.20    4.29
  -8  13  -2    6.01    5.45
   9 -13   2   22.52    7.62
  -9  13  -2   22.65    7.70
  -9 -13  -2   16.57    6.74
  -9 -14   2  137.97   14.34
   9 -14  -2  157.92   13.65
  -9  14   2  151.54   15.51
  -8  14   2    0.09    4.99
   8 -14  -2   -2.61    4.23
  -8 -14   2   -0.55    4.22
  -7 -14   2  101.89   10.69
   7 -14  -2  104.15   10.81
  -7  14   2  108.62   11.41
  -6  14   2  117.73   11.06
   6 -14  -2  119.42    9.67
  -6 -14   2  109.93    9.75
   5  14  -2  131.05    8.74
  -5  14   2  155.13   10.98
  -5 -14   2  137.22   10.23
   5 -14  -2  155.02   10.55
  -5 -14   2  140.90    9.00
  -4 -14   2  348.12   13.42
  -4  14   2  356.61   15.96
  -4 -14   2  381.69   15.96
   4 -14  -2  364.28   15.54
  -4  14   2  377.77   14.05
   4  14  -2  387.49   15.06
   3 -14  -2  453.86   16.75
  -3 -14   2  442.91   16.75
   3  14  -2  450.01   16.75
  -3 -14   2  441.60   14.77
  -3  14   2  444.74   16.93
  -3  14   2  453.14   15.99
  -2  14   2  293.58   11.93
   2  14  -2  280.54   12.58
  -2 -14   2  285.20   10.88
   2 -14  -2  288.56   12.29
  -2 -14   2  279.11   12.36
  -2  14   2  294.29   12.38
  -1 -14   2  200.52    8.91
   1 -14  -2  184.76    9.61
   1  14  -2  203.01   10.22
  -1  14   2  205.85   10.21
  -1 -14   2  208.82   10.26
  -1  14   2  196.93    8.53
   0  14   2   82.17    6.56
   0 -14   2   76.79    6.02
   0  14   2   82.99    4.42
   0 -14   2   71.08    6.47
   0  14  -2   79.97    6.55
   0 -14  -2   77.66    6.32
   1 -14   2  864.40   25.35
  -1 -14  -2  851.05   25.16
  -1  14  -2  859.33   25.03
   1 -14   2  863.99   25.47
   1  14   2  840.23   25.38
   2 -14   2   17.54    4.26
   2  14   2   24.37    4.55
   2 -14   2   21.54    4.72
  -2  14  -2   20.30    3.85
  -2 -14  -2   28.35    4.70
  -3  14  -2   24.50    4.09
  -3 -14  -2   23.01    4.82
   3  14   2   23.35    4.43
   3 -14   2   19.87    4.90
  -3  14  -2   26.13    5.33
   4 -14   2    9.75    4.65
   4  14   2   17.17    4.10
  -4  14  -2   16.31    4.95
  -4 -14  -2   10.34    3.83
  -4  14  -2    9.04    3.32
  -5  14  -2  264.34   14.94
   5  14   2  295.84   13.08
  -5 -14  -2  279.04   14.62
   5 -14   2  252.13   14.54
  -6  14  -2   13.84    5.35
  -6 -14  -2    9.80    4.35
   6 -14   2   16.06    5.86
   7 -14   2   64.74    9.92
  -7 -14  -2   56.95    8.79
  -7  14  -2   69.74   10.24
  -8 -14  -2   80.01   10.81
   8 -14   2   35.91    8.73
  -8  14  -2   55.86    9.85
   9 -14   2   38.49    8.80
  -9 -14  -2   35.66    8.73
  -9  14  -2   48.90   10.06
  -9 -15   2  104.26   12.72
  -9  15   2  105.38   13.69
   9 -15  -2  119.56   13.40
  -8 -15   2   78.97   11.20
   8 -15  -2   64.42    9.99
  -8  15   2   99.24   12.17
  -7  15   2   32.17    7.62
   7 -15  -2   41.48    8.00
  -7 -15   2   45.07    8.29
  -6  15   2    1.64    4.12
   6 -15  -2   -1.74    2.88
  -6 -15   2   -2.79    2.76
   5 -15  -2  178.85   11.32
  -5  15   2  163.42   11.39
  -5 -15   2  152.81    9.36
   5  15  -2  154.97    9.49
  -5 -15   2  145.49   10.31
  -4 -15   2   31.42    5.71
   4  15  -2   30.54    5.19
   4 -15  -2   36.33    5.94
  -4  15   2   36.78    5.87
  -4 -15   2   44.30    4.93
  -4  15   2   21.95    4.24
  -3 -15   2   32.20    5.32
   3  15  -2   34.36    5.27
   3 -15  -2   32.31    5.38
  -3  15   2   36.18    5.40
  -3 -15   2   41.05    4.45
  -3  15   2   28.53    4.74
  -2  15   2  152.12    8.44
  -2  15   2  155.23    9.06
   2 -15  -2  143.83    8.87
  -2 -15   2  146.36    9.07
  -2 -15   2  147.04    7.69
   2  15  -2  143.67    9.20
  -1 -15   2  214.85    9.59
  -1  15   2  229.95   11.12
   1  15  -2  228.64   11.31
  -1 -15   2  230.10   11.14
   1 -15  -2  224.49   10.90
  -1  15   2  234.94    9.42
   0 -15   2  503.58   18.04
   0 -15   2  534.83   17.35
   0 -15  -2  510.53   17.95
   0  15   2  537.82   14.57
   0  15  -2  517.62   18.22
   0  15   2  539.94   18.66
   1  15   2   45.58    5.60
   1 -15   2   41.65    5.36
  -1 -15  -2   40.94    5.18
  -1  15  -2   42.34    5.31
   1 -15   2   45.75    5.48
  -2 -15  -2  163.29    9.48
  -2  15  -2  139.67    8.68
   2 -15   2  141.23    9.36
   2  15   2  165.66    9.65
   2 -15   2  144.68    9.31
   3  15   2  324.95   13.93
   3 -15   2  303.01   14.30
  -3 -15  -2  306.19   14.09
  -3  15  -2  321.53   13.21
  -3  15  -2  280.82   13.90
  -4  15  -2   69.78    6.29
   4  15   2   75.40    7.22
   4 -15   2   72.05    8.32
  -4 -15  -2   73.32    7.74
  -4  15  -2   55.12    7.39
   5  15   2   44.58    6.00
  -5 -15  -2   48.04    7.14
   5 -15   2   48.64    7.75
  -5  15  -2   53.09    7.83
   6 -15   2   15.70    5.94
  -6 -15  -2   11.15    4.84
  -6  15  -2   16.06    6.07
  -7 -15  -2    9.39    4.61
  -7  15  -2   11.65    5.91
   7 -15   2   12.14    5.25
  -8 -15  -2    7.66    5.48
  -8  15  -2    3.54    4.84
   8 -15   2    7.09    5.72
  -9  15  -2    4.73    6.03
   9 -15   2    7.04    5.73
  -9 -15  -2    3.97    6.13
  -9  16   2   17.39    8.04
  -9 -16   2   11.96    7.13
   9 -16  -2   -1.47    5.32
  -8 -16   2    8.92    5.88
  -8  16   2    5.63    5.70
   8 -16  -2   21.41    6.65
  -7 -16   2  137.52   12.35
   7 -16  -2   99.19   10.94
  -7  16   2  121.55   12.34
  -6  16   2  323.18   17.27
  -6 -16   2  289.61   15.62
   6 -16  -2  262.64   15.17
   5 -16  -2   22.40    5.47
  -5 -16   2   27.46    5.83
   5  16  -2   22.90    4.95
  -5  16   2   15.49    5.24
  -4 -16   2  334.79   12.94
  -4  16   2  337.96   15.53
  -4 -16   2  300.98   14.69
  -4  16   2  320.43   13.55
   4 -16  -2  337.94   15.28
   4  16  -2  306.84   14.20
  -3 -16   2   36.37    4.41
   3  16  -2   33.13    5.62
  -3  16   2   33.42    5.06
  -3 -16   2   30.44    5.30
  -3  16   2   36.83    5.58
   3 -16  -2   42.38    6.00
   2 -16  -2  302.44   13.38
  -2  16   2  291.73   13.13
  -2 -16   2  317.81   11.73
  -2 -16   2  314.63   13.89
   2  16  -2  295.65   13.76
  -2  16   2  306.72   12.47
  -1 -16   2    0.09    2.41
  -1  16   2    0.59    1.93
   1 -16  -2    4.65    3.02
   1  16  -2    2.07    2.50
  -1  16   2    0.63    2.41
  -1 -16   2    0.60    2.41
   0 -16   2  416.54   14.89
   0 -16  -2  404.51   15.91
   0 -16   2  411.37   16.03
   0  16   2  437.70   16.55
   0  16   2  429.32   12.46
   0  16  -2  401.12   15.99
   1 -16   2   21.12    4.65
  -1  16  -2   20.66    4.26
   1 -16   2   18.84    4.26
  -1 -16  -2   16.71    4.09
   1  16   2   24.52    4.76
   2 -16   2   63.31    6.92
   2 -16   2   74.52    7.28
  -2  16  -2   77.09    6.64
  -2 -16  -2   67.63    6.89
   2  16   2   90.47    7.54
   3 -16   2   11.91    4.52
  -3  16  -2   16.91    4.81
  -3  16  -2   11.87    3.62
  -3 -16  -2   10.87    4.01
   3  16   2   13.41    4.27
   4 -16   2  254.22   13.83
   4  16   2  268.54   12.93
  -4  16  -2  232.26   11.61
  -4  16  -2  233.54   13.41
  -4 -16  -2  252.85   13.17
   5  16   2   27.97    5.53
  -5  16  -2   24.92    6.53
  -5 -16  -2   26.62    5.87
   5 -16   2   29.09    6.79
  -6 -16  -2  125.14   10.59
   6 -16   2  133.51   11.70
  -6  16  -2  155.03   12.38
  -7  16  -2   29.64    8.03
   7 -16   2   25.66    7.56
  -7 -16  -2   39.24    7.86
  -8 -16  -2  129.29   13.54
  -8  16  -2  155.16   14.83
  -9  17   2   14.11    7.10
   9 -17  -2    5.95    5.69
  -9 -17   2   10.85    6.34
  -8 -17   2  218.38   15.63
  -8  17   2  221.08   16.42
   8 -17  -2  242.64   16.32
  -7 -17   2   78.54   10.12
  -7  17   2   44.81    9.16
   7 -17  -2   52.33    8.59
   6 -17  -2   21.79    6.05
  -6  17   2   29.06    7.23
  -6 -17   2   28.51    6.52
  -5 -17   2   31.55    6.38
  -5  17   2   15.66    5.44
   5 -17  -2   30.76    5.78
   5  17  -2   22.99    5.14
  -4 -17   2  552.07   17.73
  -4  17   2  496.60   18.37
   4  17  -2  539.12   19.82
   4 -17  -2  519.99   20.29
  -4  17   2  514.20   20.29
  -4 -17   2  521.58   20.40
  -3  17   2   22.22    4.69
   3 -17  -2   23.69    4.75
   3  17  -2   11.57    4.08
  -3 -17   2    5.12    3.57
  -3  17   2    9.46    3.66
  -3 -17   2    6.85    3.08
   2  17  -2   44.09    6.03
  -2 -17   2   35.09    4.45
  -2  17   2   42.71    5.22
   2 -17  -2   43.35    5.79
  -2 -17   2   38.21    5.85
  -2  17   2   38.91    5.46
  -1  17   2   81.56    5.72
  -1 -17   2   75.33    7.27
   1  17  -2   88.52    7.70
   1 -17  -2   72.63    6.97
  -1  17   2   74.00    7.16
  -1 -17   2   76.86    6.19
   0  17   2  411.86   16.28
   0  17  -2  389.51   15.98
   0 -17  -2  396.80   15.93
   0 -17   2  386.73   14.47
   0  17   2  389.89   12.05
   0 -17   2  411.12   16.24
   1 -17   2  250.49   12.48
  -1  17  -2  264.30   12.60
   1 -17   2  275.45   12.27
   1  17   2  245.11   12.56
  -1 -17  -2  252.10   12.50
  -2  17  -2  609.76   20.90
   2 -17   2  622.73   21.61
  -2 -17  -2  594.20   21.22
   2  17   2  626.27   21.79
   2 -17   2  605.58   21.60
  -3  17  -2    6.75    4.01
   3 -17   2    1.52    3.16
   3  17   2    4.11    3.56
  -3 -17  -2    1.96    3.08
  -3  17  -2    6.90    3.37
   4  17   2  104.39    8.78
  -4 -17  -2  128.59    9.68
  -4  17  -2   96.63    7.73
   4 -17   2   79.03    8.75
  -4  17  -2   94.20    9.17
  -5 -17  -2   52.08    7.57
  -5  17  -2   42.86    7.64
   5 -17   2   58.29    8.42
   5  17   2   48.10    6.54
  -6 -17  -2  132.45   10.76
   6 -17   2  141.52   12.11
  -6  17  -2  127.29   12.04
  -7 -17  -2   25.52    6.49
  -7  17  -2   35.34    8.65
   7 -17   2   15.62    6.25
  -8 -17  -2   11.28    5.25
  -8  17  -2   -0.05    5.25
   8 -17   2    2.83    4.68
  -9 -18   2    9.86    6.88
  -9  18   2    2.38    6.91
   9 -18  -2    2.80    6.07
  -8  18   2   25.16    7.83
  -8 -18   2   26.10    6.90
   8 -18  -2   15.74    6.25
  -7 -18   2   16.10    5.59
  -7  18   2    2.35    5.49
   7 -18  -2    6.86    4.79
  -6 -18   2  156.60   12.08
  -6  18   2  155.85   12.30
  -5 -18   2   35.12    6.55
   5  18  -2   29.69    5.79
  -5  18   2   45.45    7.22
   5 -18  -2   25.86    6.07
  -4  18   2   17.94    4.90
   4 -18  -2   10.24    4.19
   4  18  -2   15.21    4.41
  -4  18   2    8.61    3.61
  -4 -18   2   11.88    4.20
  -3  18   2  203.36   11.21
   3 -18  -2  203.16   11.67
  -3 -18   2  198.96   11.83
  -3  18   2  188.21   10.75
   3  18  -2  214.11   11.99
  -3 -18   2  205.00    9.62
  -2 -18   2  119.04    8.86
   2  18  -2  122.95    9.19
   2 -18  -2  134.13    9.19
  -2  18   2  116.36    7.83
  -2  18   2  112.32    8.32
  -2 -18   2  114.36    7.22
  -1  18   2  195.45    8.85
   1  18  -2  185.93   11.21
  -1 -18   2  189.80    9.43
  -1  18   2  181.58   10.59
   1 -18  -2  176.52   10.47
  -1 -18   2  200.45   11.16
   0 -18  -2  441.56   17.33
   0 -18   2  451.68   15.91
   0  18  -2  447.35   17.52
   0  18   2  445.38   13.32
   0 -18   2  411.99   17.02
   0  18   2  423.59   17.29
  -1 -18  -2   58.41    6.77
   1 -18   2   60.38    6.95
   1  18   2   72.60    7.39
  -1  18  -2   62.41    6.94
   1 -18   2   62.04    6.38
  -2  18  -2  393.17   16.23
   2 -18   2  388.45   16.68
   2 -18   2  393.93   16.50
  -2 -18  -2  394.69   16.61
   2  18   2  382.64   16.61
  -3  18  -2   95.99    7.91
   3 -18   2  110.70    9.28
  -3 -18  -2  104.29    8.54
   3  18   2   95.33    8.86
  -3  18  -2  102.67    8.73
   4 -18   2  461.49   20.24
  -4 -18  -2  460.87   19.71
  -4  18  -2  484.76   18.18
  -4  18  -2  477.90   20.11
   4  18   2  456.33   18.80
  -5  18  -2    3.36    4.29
  -5 -18  -2    6.66    3.52
   5  18   2    6.73    4.27
   5 -18   2    7.94    5.05
   6 -18   2  201.36   14.41
  -6 -18  -2  173.03   12.49
  -6  18  -2  182.74   13.67
  -7  18  -2   -2.11    4.98
  -7 -18  -2    1.44    3.51
   7 -18   2    9.51    5.75
   8 -18   2   89.09   12.00
  -8  18  -2   64.38   10.76
  -8 -18  -2   62.93   10.22
  -9 -19   2    1.37    5.71
  -9  19   2   12.07    7.98
   9 -19  -2    8.06    5.93
  -8 -19   2  143.65   13.84
   8 -19  -2  125.13   13.34
  -8  19   2  142.22   14.31
   7 -19  -2   19.50    6.30
  -7 -19   2   20.79    6.58
  -7  19   2   22.44    7.45
  -6 -19   2   42.26    7.96
  -6  19   2   30.35    7.59
   6 -19  -2   34.06    7.39
   5 -19  -2  116.50    9.82
  -5 -19   2  112.25    9.68
  -5  19   2  108.94   10.30
   5  19  -2  110.14    9.33
  -4  19   2  105.70    9.33
  -4 -19   2  112.86    9.31
   4  19  -2   87.86    8.60
  -4  19   2  106.89    8.49
   4 -19  -2  119.81    9.44
   3  19  -2   -0.65    3.00
  -3  19   2    2.60    3.35
  -3 -19   2    2.10    3.25
   3 -19  -2    2.90    3.18
  -3 -19   2    1.59    2.77
  -3  19   2   -0.92    2.70
  -2  19   2   14.53    3.81
  -2 -19   2   14.05    4.45
  -2  19   2   11.67    4.08
  -2 -19   2   16.65    3.55
   2 -19  -2   11.53    4.05
   2  19  -2   17.21    5.01
   1 -19  -2   21.92    4.77
   1  19  -2   29.82    5.55
  -1 -19   2   27.60    4.32
  -1  19   2   24.46    3.87
  -1 -19   2   22.41    4.77
  -1  19   2   29.02    5.28
   0  19  -2  144.51    9.62
   0  19   2  130.88    9.29
   0 -19  -2  129.04    9.21
   0 -19   2  121.51    8.15
   0  19   2  134.40    6.56
   0 -19   2  134.10    9.37
   1 -19   2   25.90    4.84
  -1 -19  -2   28.43    5.43
   1 -19   2   31.92    5.82
  -1  19  -2   17.49    4.58
   1  19   2   25.68    5.29
   2  19   2  644.62   23.23
  -2 -19  -2  648.23   23.23
   2 -19   2  677.22   23.14
   2 -19   2  643.88   23.35
  -2  19  -2  645.35   22.62
  -3  19  -2   38.45    6.61
  -3 -19  -2   32.75    5.92
   3 -19   2   34.36    6.54
  -3  19  -2   31.43    5.51
   3  19   2   36.86    6.27
   4 -19   2  429.82   19.67
  -4  19  -2  404.15   18.66
  -4  19  -2  425.61   17.34
   4  19   2  440.07   18.48
  -4 -19  -2  442.52   19.04
  -5  19  -2   70.75    9.31
   5  19   2   53.34    7.29
   5 -19   2   67.87    9.36
  -5 -19  -2   58.03    8.33
   6 -19   2   33.58    8.10
  -6 -19  -2   61.40    8.88
  -6  19  -2   54.87    9.02
  -7 -19  -2  117.93   12.04
   7 -19   2   92.92   11.82
  -7  19  -2   94.03   11.90
  -8 -19  -2    4.87    3.90
  -8  19  -2    1.34    5.72
   8 -19   2    8.50    5.58
  -8 -20   2    0.73    4.92
  -8  20   2   -1.17    5.68
   8 -20  -2    5.15    5.34
  -7 -20   2   67.56   10.12
  -7  20   2   82.45   11.24
   7 -20  -2   56.53    8.96
   6 -20  -2    8.13    4.56
  -6  20   2    2.28    4.75
  -6 -20   2    6.25    4.64
  -5 -20   2  109.19   10.40
   5  20  -2   78.34    8.58
  -5  20   2   98.12   10.05
   5 -20  -2  100.43    9.99
   4 -20  -2   36.15    6.52
  -4  20   2   35.01    6.46
  -4 -20   2   61.61    7.85
   4  20  -2   45.99    6.92
  -4  20   2   35.73    5.79
  -3  20   2  111.27    8.88
   3 -20  -2  124.99    9.72
  -3  20   2  128.97    9.18
   3  20  -2  120.57    9.70
  -3 -20   2  103.48    9.13
   2  20  -2   56.83    7.44
   2 -20  -2   56.52    7.28
  -2 -20   2   46.31    6.85
  -2 -20   2   55.05    5.54
  -2  20   2   46.06    6.54
  -2  20   2   66.58    6.42
   1  20  -2  108.22    9.11
  -1  20   2   95.11    6.56
  -1 -20   2   96.13    8.40
   1 -20  -2   98.05    8.22
  -1  20   2   81.72    8.19
  -1 -20   2  106.12    7.16
   0 -20  -2   19.18    4.75
   0  20   2   19.38    4.99
   0  20  -2   19.65    5.09
   0 -20   2   21.15    5.14
   0 -20   2   13.40    4.11
   1 -20   2  316.52   13.75
   1  20   2  278.26   14.29
   1 -20   2  293.27   14.37
  -1 -20  -2  251.30   13.56
  -1  20  -2  262.26   13.77
  -2  20  -2    9.97    3.70
   2  20   2    9.93    4.68
   2 -20   2   12.53    4.68
  -2 -20  -2    6.91    3.80
   2 -20   2   12.09    4.32
  -3 -20  -2   10.87    3.81
  -3  20  -2    7.53    3.67
  -3  20  -2    0.26    3.62
   3  20   2    4.73    4.44
   3 -20   2    6.63    4.13
  -4  20  -2    4.62    3.57
   4  20   2    3.42    3.94
  -4  20  -2    3.48    4.09
   4 -20   2    0.90    4.10
  -4 -20  -2    6.57    3.58
  -5 -20  -2   68.28    9.03
   5  20   2   81.74    8.68
  -5  20  -2   73.49    9.41
   5 -20   2   68.80    9.81
   6 -20   2    6.95    5.54
  -6 -20  -2    2.04    3.11
  -6  20  -2    5.66    5.19
  -7  20  -2   62.74   10.59
  -7 -20  -2   84.97   10.83
   7 -20   2   57.07    9.65
   8 -20   2   10.30    5.76
  -8 -20  -2   14.89    5.85
  -8  20  -2   16.88    7.13
  -8  21   2    2.71    6.08
  -8 -21   2    3.64    5.45
   8 -21  -2   16.81    6.52
  -7 -21   2   46.18    9.19
  -7  21   2   36.44    8.72
   7 -21  -2   36.24    7.80
  -6 -21   2    9.71    4.99
  -6  21   2   28.91    7.52
   6 -21  -2   28.48    6.68
   5 -21  -2  191.16   12.90
  -5  21   2  197.78   13.21
  -5 -21   2  187.94   12.93
   5  21  -2  186.25   12.11
  -4  21   2  267.25   13.80
  -4  21   2  275.99   14.70
  -4 -21   2  291.98   15.44
   4 -21  -2  296.53   15.51
   4  21  -2  270.24   14.81
  -3 -21   2   91.02    9.20
   3 -21  -2   93.98    9.14
  -3  21   2  107.72    8.47
   3  21  -2  102.68    9.66
  -3  21   2   97.62    8.46
  -2  21   2   53.70    7.05
  -2 -21   2   58.11    7.63
  -2 -21   2   61.86    5.98
  -2  21   2   56.61    6.21
   2 -21  -2   41.75    6.88
   2  21  -2   52.54    7.43
   1 -21  -2   50.92    6.87
  -1  21   2   48.71    6.73
  -1  21   2   44.60    5.03
  -1 -21   2   49.88    5.42
   1  21  -2   41.48    6.75
  -1 -21   2   48.14    7.05
   0 -21   2   45.38    5.79
   0  21  -2   53.14    7.19
   0 -21  -2   53.08    7.27
   0 -21   2   51.35    7.15
   0  21   2   58.23    7.28
   1  21   2    9.99    4.06
  -1  21  -2    7.89    4.07
   1 -21   2    9.96    4.11
   1 -21   2    6.56    4.03
  -1 -21  -2   13.24    4.20
   2  21   2  107.81    9.71
   2 -21   2  102.78    9.73
  -2 -21  -2  100.53    8.52
  -2  21  -2   98.58    8.64
   2 -21   2  101.07    8.77
  -3  21  -2   48.76    7.39
   3 -21   2   62.41    8.35
   3  21   2   48.71    7.12
  -3  21  -2   49.21    6.85
  -3 -21  -2   49.95    7.03
  -4  21  -2   35.45    7.06
   4  21   2   34.71    6.42
   4 -21   2   22.36    6.26
  -4  21  -2   15.77    5.02
  -4 -21  -2   18.95    5.20
   5  21   2   21.30    5.87
   5 -21   2   28.26    7.43
  -5 -21  -2   28.85    6.76
  -5  21  -2   36.35    7.74
   6 -21   2   24.53    7.41
  -6  21  -2   19.77    6.96
  -6 -21  -2   23.69    6.79
  -7 -21  -2  128.82   13.14
  -7  21  -2  131.44   13.84
   8 -21   2   19.24    7.37
  -8  21  -2   13.66    6.98
  -8 -21  -2    5.09    4.62
   8 -22  -2    2.87    5.04
  -8 -22   2    1.32    5.43
  -8  22   2    2.62    5.96
  -7 -22   2   25.02    7.14
  -7  22   2   25.49    8.23
   7 -22  -2   13.59    5.74
  -6 -22   2   30.06    7.16
   6 -22  -2   28.94    7.03
  -6  22   2   23.56    7.23
   5 -22  -2  140.12   11.38
  -5 -22   2  146.01   11.52
  -5  22   2  141.79   11.27
   5  22  -2  145.19   10.88
  -4  22   2    6.03    4.35
   4  22  -2    3.05    3.80
  -4 -22   2    1.37    3.71
   4 -22  -2    7.50    3.97
  -4  22   2   -0.48    3.19
  -3  22   2  165.39   11.11
   3  22  -2  176.17   11.87
  -3 -22   2  166.92   11.79
   3 -22  -2  180.28   11.70
  -3  22   2  171.76   10.79
  -2 -22   2    4.07    3.42
  -2  22   2    7.96    3.73
   2 -22  -2    6.05    3.32
  -2  22   2    6.98    4.11
   2  22  -2   -0.07    2.86
   1 -22  -2  156.12   10.51
  -1  22   2  138.78   10.16
  -1 -22   2  149.31   10.73
   1  22  -2  122.79    9.85
  -1 -22   2  137.14    8.65
   0  22   2    1.33    3.20
   0 -22  -2    0.31    3.13
   0 -22   2   -1.85    2.95
   0 -22   2    5.58    3.60
   0  22  -2   -1.30    2.94
   1 -22   2  519.69   21.41
   1  22   2  537.23   21.61
  -1 -22  -2  546.07   21.61
   1 -22   2  571.88   20.51
  -1  22  -2  580.45   22.05
   2  22   2    8.23    3.74
   2 -22   2   13.09    5.12
   2 -22   2    7.68    4.51
  -2  22  -2    7.52    4.33
  -2 -22  -2    6.45    3.93
  -3  22  -2    8.86    4.87
  -3  22  -2    7.89    4.00
   3  22   2   11.12    4.63
   3 -22   2   13.37    5.14
  -3 -22  -2    8.02    3.63
  -4 -22  -2   89.72    9.63
  -4  22  -2   94.17    9.92
  -4  22  -2   86.06    8.72
   4 -22   2   90.32   10.40
   4  22   2   87.05    9.27
   5 -22   2   63.88    9.83
  -5  22  -2   74.58    9.70
  -5 -22  -2   62.26    8.75
   5  22   2   45.63    7.50
  -6 -22  -2    3.08    3.95
   6 -22   2   -2.17    4.92
  -6  22  -2   -1.94    4.90
  -7  22  -2   76.96   11.47
  -7 -22  -2   66.71   10.47
  -8 -22  -2   10.03    5.19
   8 -22   2   11.35    6.28
  -8  22  -2   26.14    8.15
  -8  23   2   -2.14    5.76
  -8 -23   2    4.20    5.66
   8 -23  -2    0.19    4.88
   7 -23  -2  119.45   12.88
  -7 -23   2  111.38   12.49
  -7  23   2  103.96   12.48
   6 -23  -2    3.15    3.48
  -6 -23   2    6.62    4.67
  -6  23   2    4.49    4.89
  -5 -23   2   73.86    9.48
   5 -23  -2   68.85    9.28
  -5  23   2   77.99    9.29
   5  23  -2   64.34    8.35
   4 -23  -2    8.93    4.46
  -4  23   2   15.27    5.50
   4  23  -2    8.48    4.34
  -4  23   2   19.04    5.21
  -4 -23   2   14.09    5.60
  -3 -23   2    2.20    3.97
   3  23  -2    6.46    3.82
  -3  23   2   -2.32    3.59
  -3  23   2    3.60    3.73
   3 -23  -2    7.32    3.73
   2  23  -2   25.46    5.94
  -2 -23   2   33.26    6.65
  -2  23   2   27.38    5.15
  -2  23   2   25.87    5.78
   2 -23  -2   36.88    6.69
   1 -23  -2  299.36   15.22
   1  23  -2  324.86   16.16
  -1 -23   2  312.82   16.03
  -1  23   2  290.44   15.32
  -1 -23   2  294.57   12.96
   0 -23  -2  178.21   11.79
   0 -23   2  191.17   12.25
   0  23  -2  205.87   12.61
   0  23   2  180.25   11.94
   0 -23   2  172.99   10.25
   1  23   2    4.51    3.55
  -1  23  -2    4.34    3.79
   1 -23   2   10.40    4.37
  -1 -23  -2    7.95    3.78
   1 -23   2    3.28    3.66
  -2  23  -2  114.01    9.78
   2 -23   2  117.26   10.25
   2  23   2  129.25   10.14
   2 -23   2  124.08    9.91
  -2 -23  -2  136.50   10.39
  -3 -23  -2  234.08   14.08
   3 -23   2  213.50   14.19
  -3  23  -2  239.38   13.85
  -3  23  -2  268.40   14.44
   3  23   2  250.87   14.44
   4 -23   2   -7.33    3.50
  -4 -23  -2   -0.07    2.35
   4  23   2   -3.37    3.02
  -4  23  -2   -0.60    3.98
  -4  23  -2    3.29    3.51
   5  23   2   27.29    6.59
  -5  23  -2   28.91    7.48
   5 -23   2   37.16    8.39
  -5 -23  -2   36.10    7.31
  -6 -23  -2   18.00    6.05
   6 -23   2    7.48    5.80
  -6  23  -2    6.22    5.86
   7 -23   2   91.78   12.40
  -7  23  -2   64.93   11.01
  -7 -23  -2   79.44   11.28
  -8 -24   2   -1.27    5.49
  -8  24   2   -3.26    5.71
   8 -24  -2   -0.20    5.11
  -7  24   2    3.99    6.40
  -7 -24   2   36.52    8.73
   7 -24  -2   18.77    5.97
  -6  24   2  175.42   13.69
  -6 -24   2  172.76   13.64
   5  24  -2   20.27    6.15
  -5  24   2   27.59    6.97
   5 -24  -2   24.49    6.87
  -5 -24   2   29.86    7.00
  -4 -24   2   29.30    6.90
  -4  24   2   25.50    5.89
   4  24  -2   38.78    6.95
  -4  24   2   28.06    6.60
   4 -24  -2   25.61    6.38
  -3  24   2   49.14    7.11
   3 -24  -2   58.65    8.25
  -3  24   2   54.97    7.61
  -3 -24   2   44.28    7.72
   3  24  -2   49.61    7.71
   2 -24  -2    9.08    3.75
   2  24  -2    1.38    3.21
  -2  24   2    4.76    3.48
  -2 -24   2   -2.79    2.72
  -2  24   2    2.61    3.81
   1  24  -2   46.23    7.35
   1 -24  -2   41.52    7.02
  -1  24   2   41.72    7.08
  -1 -24   2   49.82    7.76
   0  24   2   33.75    6.59
   0 -24   2   57.93    6.62
   0 -24   2   49.84    7.68
   0  24  -2   44.23    7.17
   0 -24  -2   49.00    7.57
   1 -24   2  152.64   11.47
   1 -24   2  150.90   10.36
  -1 -24  -2  129.19   10.30
   1  24   2  140.51   10.96
  -1  24  -2  142.99   10.96
  -2  24  -2   74.08    8.63
   2 -24   2   67.58    7.92
  -2 -24  -2   71.03    8.70
   2  24   2   67.79    8.53
   2 -24   2   67.02    9.06
  -3 -24  -2    9.02    3.77
   3  24   2   11.08    4.81
  -3  24  -2   12.38    5.00
   3 -24   2   19.77    6.11
  -3  24  -2   15.27    5.66
   4  24   2   40.08    7.39
  -4  24  -2   30.74    7.02
  -4  24  -2   45.00    7.21
   4 -24   2   19.58    6.69
  -4 -24  -2   40.10    7.22
  -5 -24  -2   83.18   10.23
  -5  24  -2   50.50    8.86
   5 -24   2   47.86    9.10
   5  24   2   80.10    9.35
  -6  24  -2    5.69    6.09
  -6 -24  -2    5.91    4.05
   6 -24   2    5.58    5.83
   7 -24   2    5.63    5.12
  -7  24  -2    6.80    6.93
  -7 -24  -2    1.18    4.06
   7 -25  -2    8.59    5.56
  -7  25   2   -2.65    5.57
  -7 -25   2    7.91    5.61
  -6  25   2   12.45    6.09
  -6 -25   2    9.04    5.52
   6 -25  -2   16.16    5.96
  -5  25   2    6.08    5.17
   5 -25  -2   23.46    6.46
  -5 -25   2   15.99    6.04
   5  25  -2   36.11    7.31
  -4  25   2  133.65   10.88
   4 -25  -2  118.84   11.67
   4  25  -2  152.49   11.77
  -4 -25   2  132.31   11.62
  -4  25   2  149.86   11.09
  -3  25   2    5.15    4.40
   3 -25  -2   -0.59    3.53
  -3 -25   2    2.63    3.94
  -3  25   2    4.44    4.14
   3  25  -2    2.16    3.23
   2  25  -2   -1.82    2.84
  -2  25   2    0.43    3.25
   2 -25  -2    4.90    3.64
  -2 -25   2    2.95    3.78
   1  25  -2   15.90    5.54
   1 -25  -2    7.52    4.04
  -1 -25   2    9.47    4.65
  -1  25   2    8.82    4.76
   0 -25  -2  153.32   11.39
   0 -25   2  139.53   11.19
   0 -25   2  164.60   10.09
   0  25   2  140.73   11.17
   0  25  -2  144.12   11.29
   1  25   2    7.43    4.44
  -1  25  -2    0.14    3.30
   1 -25   2    5.49    4.42
  -1 -25  -2    9.91    4.25
   1 -25   2    6.62    4.26
  -2  25  -2  118.80    9.50
  -2  25  -2  116.97   10.10
   2  25   2  126.78   10.63
  -2 -25  -2  117.07   10.04
   2 -25   2  106.43   10.82
   3 -25   2   -3.91    4.27
  -3  25  -2    2.89    4.18
  -3 -25  -2    4.50    3.70
  -3  25  -2    1.86    3.45
   3  25   2    1.60    3.73
   4  25   2    3.81    4.16
  -4  25  -2    0.18    4.09
   4 -25   2    5.54    5.25
  -4 -25  -2    0.26    2.96
  -4  25  -2    2.79    4.07
   5  25   2    5.08    4.46
  -5  25  -2    6.09    5.40
  -5 -25  -2    2.28    3.55
   5 -25   2   -0.15    5.04
   6 -25   2   36.21    9.23
  -6  25  -2   37.57    8.87
  -6 -25  -2   32.54    7.68
  -7  25  -2   29.10    9.03
  -7 -25  -2   58.72    9.97
   7 -25   2   27.59    7.70
  -7  26   2    3.96    6.01
   7 -26  -2    6.45    5.16
  -7 -26   2    4.07    5.35
  -6 -26   2  192.35   14.65
   6 -26  -2  214.47   15.39
  -6  26   2  172.43   14.16
   5  26  -2   -2.22    3.57
  -5 -26   2    0.95    4.26
   5 -26  -2    1.62    3.88
  -5  26   2    0.71    4.57
   4  26  -2   72.56    9.21
  -4  26   2   59.86    8.19
  -4 -26   2   57.65    9.08
   4 -26  -2   59.53    8.98
  -4  26   2   62.31    8.19
  -3  26   2   45.26    7.11
  -3 -26   2   69.71    9.20
   3  26  -2   41.64    7.64
  -3  26   2   46.82    7.50
   3 -26  -2   59.65    8.84
  -2  26   2  200.95   13.17
  -2 -26   2  194.61   13.48
   2 -26  -2  176.60   12.68
   2  26  -2  204.19   13.54
   1  26  -2    6.79    4.45
  -1  26   2    5.73    4.48
   1 -26  -2    8.21    4.11
  -1 -26   2    6.19    4.73
   0 -26   2   15.09    5.55
   0 -26  -2    8.79    4.43
   0  26  -2    8.39    4.26
   0  26   2   16.05    5.40
   1 -26   2   22.37    5.65
  -1 -26  -2   16.52    5.29
   1 -26   2   19.38    6.32
   1  26   2    9.33    4.78
  -1  26  -2   18.46    6.04
  -2 -26  -2   89.18    9.87
   2  26   2   83.24    9.60
  -2  26  -2   66.25    8.59
   2 -26   2   70.88    9.54
  -2  26  -2   87.49    8.92
   3 -26   2    0.39    4.47
   3  26   2    2.97    4.63
  -3  26  -2   11.90    5.13
  -3  26  -2    0.21    3.22
  -3 -26  -2    3.67    4.09
  -4  26  -2   19.97    5.67
  -4 -26  -2   16.91    5.71
   4 -26   2   15.53    6.47
   4  26   2   30.78    7.34
  -4  26  -2   15.60    5.56
   5 -26   2    2.47    5.53
   5  26   2    7.66    4.90
  -5  26  -2    8.50    5.96
  -5 -26  -2   10.46    4.75
  -6  26  -2   16.81    6.82
   6 -26   2   14.45    6.88
  -6 -26  -2   14.83    5.71
   7 -26   2    1.06    4.82
  -7 -26  -2    4.62    4.03
  -7  26  -2    5.92    6.63
   7 -27  -2   17.91    7.09
  -7 -27   2   21.35    7.67
  -7  27   2    6.89    6.93
  -6 -27   2   12.79    6.05
  -6  27   2    9.94    6.41
   6 -27  -2    8.29    5.67
  -5  27   2   69.39    9.31
   5  27  -2   88.99   10.56
   5 -27  -2   62.29    9.71
  -5 -27   2   63.96    9.81
  -4 -27   2   61.67    9.70
  -4  27   2   79.83    9.09
   4  27  -2   62.91    8.99
   4 -27  -2   66.31    9.56
  -4  27   2   52.07    7.90
   3 -27  -2    1.32    3.65
  -3  27   2    0.48    3.81
   3  27  -2   -5.63    3.21
  -3 -27   2   -0.81    3.65
   2  27  -2   27.20    6.61
  -2 -27   2   21.38    6.32
   2 -27  -2   29.79    6.81
  -2  27   2   30.43    6.78
  -1 -27   2   99.10   10.81
   1 -27  -2   82.97    9.72
  -1  27   2   80.52    9.80
   1  27  -2   77.97    9.72
   0  27  -2  333.99   17.74
   0  27   2  320.83   17.39
   0 -27  -2  313.16   17.10
   0 -27   2  299.14   16.96
   1 -27   2   33.91    7.54
  -1 -27  -2   33.08    7.04
  -1  27  -2   53.48    8.24
   1 -27   2   38.66    6.62
   1  27   2   35.93    7.46
   2 -27   2  541.11   24.03
  -2  27  -2  531.80   21.49
  -2  27  -2  570.48   23.57
  -2 -27  -2  500.60   22.95
   2  27   2  560.78   23.94
  -3  27  -2  277.43   15.44
   3  27   2  303.26   17.21
  -3 -27  -2  268.93   16.39
  -3  27  -2  282.94   16.16
   3 -27   2  296.92   17.70
  -4  27  -2   19.02    5.71
   4 -27   2   26.11    7.66
   4  27   2   13.37    5.72
  -4 -27  -2   22.30    5.96
  -4  27  -2   30.53    7.00
   5  27   2   57.88    9.17
  -5  27  -2   71.23   10.13
  -5 -27  -2   57.77    9.44
   5 -27   2   75.16   11.39
   6 -27   2   65.31   11.39
  -6 -27  -2   63.40   10.06
  -6  27  -2   86.36   11.47
  -7 -28   2   23.81    7.83
   7 -28  -2    7.20    5.24
  -7  28   2    3.30    6.68
   6 -28  -2   56.92   10.32
  -6  28   2   67.69   10.56
  -6 -28   2   64.13   10.84
   5 -28  -2   39.86    8.72
  -5  28   2   52.83    8.96
  -5 -28   2   67.31   10.26
   5  28  -2   64.79    9.38
  -4 -28   2   19.23    6.38
   4  28  -2    6.14    4.52
   4 -28  -2   13.26    5.70
  -4  28   2    5.77    4.83
  -3 -28   2    4.23    4.73
   3  28  -2   16.93    5.89
   3 -28  -2    2.04    3.92
  -3  28   2   -0.14    3.79
   2  28  -2    1.35    3.57
   2 -28  -2    4.69    4.21
  -2  28   2   -1.32    3.65
  -2 -28   2    1.62    4.19
   1  28  -2   17.34    5.95
  -1  28   2    1.10    4.07
   1 -28  -2   10.75    4.77
  -1 -28   2    7.42    4.72
   0 -28  -2   86.71   10.14
   0 -28   2   85.11   10.32
   0  28   2   73.50    9.68
   0  28  -2   73.24    9.56
  -1  28  -2   96.91   10.84
   1  28   2   97.75   10.79
  -1 -28  -2   95.94   10.84
   1 -28   2  110.20   11.67
   2  28   2   78.16    9.90
  -2 -28  -2   87.30   10.43
   2 -28   2   86.60   10.99
  -2  28  -2   68.14    8.64
  -2  28  -2   78.02    9.86
  -3  28  -2   10.61    5.42
  -3  28  -2   21.85    6.19
   3 -28   2   14.72    6.43
   3  28   2   20.42    6.11
  -3 -28  -2   13.34    4.42
  -4  28  -2   73.40    9.28
  -4 -28  -2   50.06    8.82
  -4  28  -2   75.55    9.57
   4 -28   2   53.79   10.01
   4  28   2   71.70   10.07
   5  28   2   22.55    7.10
  -5 -28  -2   13.94    5.73
   5 -28   2   20.36    7.90
  -5  28  -2   15.30    6.51
  -6 -28  -2   32.90    7.80
   6 -28   2   42.53    9.65
  -6  28  -2   45.29    9.45
   6 -29  -2   -6.77    3.92
  -6 -29   2    5.75    5.32
  -6  29   2   -4.34    5.40
  -5 -29   2  162.69   14.32
   5 -29  -2  181.91   14.40
   5  29  -2  178.74   13.95
  -5  29   2  179.28   13.70
   4  29  -2   11.64    5.44
   4 -29  -2    4.29    4.72
  -4  29   2    1.56    4.56
  -4 -29   2    5.63    4.77
   3 -29  -2   13.19    5.87
   3  29  -2   11.26    5.32
  -3  29   2    9.27    5.53
  -3 -29   2    4.69    4.86
  -2  29   2   10.72    5.56
   2  29  -2    5.71    4.81
   2 -29  -2   20.96    6.29
  -2 -29   2   20.75    6.77
   1 -29  -2   65.76    9.21
  -1 -29   2   79.11   10.42
  -1  29   2   66.55    9.24
   1  29  -2   66.22    9.21
   0 -29   2   31.04    7.18
   0 -29  -2   20.92    6.07
   0  29  -2   25.67    7.07
   0  29   2   30.58    7.35
  -1  29  -2   17.34    5.95
   1 -29   2   12.60    5.76
  -1 -29  -2   16.43    5.93
   1  29   2    6.73    5.06
  -2 -29  -2  162.45   12.79
   2  29   2  139.42   12.90
  -2  29  -2  147.58   12.25
   2 -29   2  147.92   12.82
  -2  29  -2  138.98   11.10
  -3 -29  -2  131.84   11.57
   3  29   2  125.24   12.51
   3 -29   2  105.69   12.53
  -3  29  -2  130.44   12.01
  -3  29  -2  111.75   10.78
   4  29   2   -2.74    4.10
   4 -29   2    7.26    5.73
  -4 -29  -2    1.41    3.36
  -4  29  -2   -4.77    4.56
  -4  29  -2    3.12    4.08
   5 -29   2   -4.04    5.61
  -5  29  -2    2.08    5.37
   5  29   2    9.97    5.88
  -5 -29  -2    1.83    3.51
   6 -29   2   17.89    8.40
  -6  29  -2   21.17    7.78
  -6 -29  -2   20.84    7.03
   6 -30  -2   -8.13    4.49
  -6  30   2   -6.19    5.69
  -6 -30   2   -3.26    5.36
   5 -30  -2   42.05    8.96
   5  30  -2   18.94    6.79
  -5 -30   2   19.07    7.03
  -4 -30   2   12.06    6.22
  -4  30   2    1.26    4.55
   4  30  -2    0.00    4.82
   4 -30  -2    4.63    4.86
  -3 -30   2  208.95   15.15
  -3  30   2  198.06   14.21
   3  30  -2  223.27   15.65
   3 -30  -2  224.25   15.44
  -2  30   2   10.21    5.29
  -2 -30   2   17.36    6.38
   2  30  -2   19.78    6.79
   2 -30  -2   18.39    6.48
   1 -30  -2  290.94   17.16
  -1  30   2  300.73   17.59
   1  30  -2  306.39   17.78
  -1 -30   2  286.51   17.83
   0 -30  -2    6.89    4.91
   0  30  -2    4.94    4.30
   0  30   2    0.25    4.22
   0 -30   2    2.82    4.79
   1 -30   2   42.20    8.90
   1  30   2   19.45    6.32
  -1  30  -2   41.20    7.99
  -1 -30  -2   49.54    8.82
   2  30   2   11.64    6.21
  -2 -30  -2   18.49    5.84
   2 -30   2   18.89    6.75
  -2  30  -2   28.96    7.16
  -3  30  -2   12.81    5.74
   3 -30   2   12.31    7.09
  -3 -30  -2   19.67    6.26
  -3  30  -2   32.57    7.38
   3  30   2   21.53    6.91
  -4  30  -2   29.18    7.04
   4  30   2   33.46    8.54
  -4  30  -2   23.99    7.26
   4 -30   2   35.45    9.48
  -4 -30  -2   28.20    6.89
  -5  30  -2   32.87    8.28
   5  30   2   54.59    9.66
   5 -30   2   42.51   10.53
  -5 -30  -2   41.83    8.83
   6 -31  -2   -1.78    5.09
  -6 -31   2    9.34    6.62
   5 -31  -2  145.33   14.64
  -5 -31   2  172.25   15.80
   5  31  -2  172.69   14.01
   4 -31  -2   13.91    6.59
  -4  31   2   10.75    5.73
  -4 -31   2   -0.17    4.80
   4  31  -2   -3.20    4.60
  -3  31   2   15.27    6.54
   3  31  -2    8.86    5.35
   3 -31  -2   17.43    6.40
  -3 -31   2   13.24    6.24
   2  31  -2    2.69    4.18
  -2 -31   2   -0.10    4.93
  -2  31   2    5.52    5.24
   2 -31  -2    0.14    4.14
  -1 -31   2  130.62   13.26
   1 -31  -2  138.93   12.02
  -1  31   2  130.24   12.69
   1  31  -2  155.15   13.04
   0 -31   2    2.64    4.89
   0 -31  -2    1.27    4.20
   0  31  -2    4.88    4.91
   0  31   2   -0.95    4.35
   1 -31   2    3.41    4.90
  -1  31  -2    2.62    4.00
   1  31   2    0.72    4.19
  -1 -31  -2   13.55    5.22
  -2  31  -2    9.74    4.63
  -2 -31  -2   15.36    5.79
   2  31   2   -2.35    3.86
   2 -31   2   -3.29    4.79
  -3  31  -2   82.27   10.17
   3 -31   2  112.17   13.44
   3  31   2  106.57   12.11
  -3  31  -2  109.83   10.76
  -3 -31  -2   92.16   11.15
  -4  31  -2   26.16    7.52
   4 -31   2   26.73    8.71
  -4 -31  -2   28.68    7.44
  -4  31  -2   33.14    7.51
   4  31   2   31.98    8.42
  -5  31  -2   10.72    6.43
   5  31   2    7.13    5.96
  -5 -31  -2   -0.87    4.19
   5 -31   2    0.72    6.49
  -5 -32   2   16.57    6.31
   5  32  -2   11.15    6.61
   5 -32  -2   20.99    6.85
  -4  32   2    4.30    4.92
   4 -32  -2    8.61    5.54
  -4 -32   2   -2.67    4.89
   4  32  -2    7.70    5.75
  -3  32   2   81.93   10.68
   3 -32  -2   77.83   11.04
   3  32  -2   87.18   11.25
  -3 -32   2   83.72   11.54
   2  32  -2    5.40    5.17
  -2 -32   2    4.19    5.82
   2 -32  -2    6.37    5.02
  -2  32   2    5.97    5.37
  -1 -32   2   33.62    8.66
   1  32  -2   47.58    9.08
   1 -32  -2   45.29    8.96
  -1  32   2   35.59    8.30
   0 -32   2  105.15   12.37
   0 -32  -2  108.15   12.12
   0  32   2  102.87   11.92
   0  32  -2  116.15   12.46
  -1  32  -2  254.88   16.79
  -1 -32  -2  248.63   16.77
   1  32   2  266.14   17.18
   1 -32   2  278.57   18.06
  -2 -32  -2   32.37    7.89
  -2  32  -2   30.69    7.55
   2 -32   2   36.07    9.22
   2  32   2   41.16    8.91
  -3  32  -2   28.38    7.34
   3 -32   2   15.19    7.58
  -3 -32  -2   24.68    7.13
   3  32   2   20.73    7.22
  -4 -32  -2   92.36   11.86
   4  32   2  108.28   12.98
  -4  32  -2   98.76   11.42
   4 -32   2  117.20   14.43
  -4  32  -2  117.46   12.23
  -5 -32  -2   60.46   10.89
  -5  32  -2   90.48   11.83
   5 -32   2   75.73   13.35
   5  32   2   79.24   11.36
   5 -33  -2   65.11   11.10
  -5 -33   2   55.89   11.05
   5  33  -2   43.39    9.03
  -4 -33   2   45.03    9.90
  -4  33   2   31.41    7.82
   4 -33  -2   30.48    8.11
   4  33  -2   42.45    9.17
   3 -33  -2    0.34    4.36
   3  33  -2    3.80    5.05
  -3  33   2    1.63    4.77
  -3 -33   2    7.29    5.69
   2  33  -2   60.98   10.02
  -2  33   2   49.97    8.97
  -2 -33   2   78.56   11.53
   2 -33  -2   41.91    8.71
  -1  33   2    4.71    5.23
   1 -33  -2    0.85    5.01
   1  33  -2    5.72    5.08
  -1 -33   2   -0.83    4.82
   0  33  -2   84.88   11.25
   0 -33  -2  103.53   12.11
   0 -33   2   94.58   12.27
   0  33   2   93.90   11.72
  -1  33  -2   12.27    5.50
   1 -33   2   17.91    7.33
  -1 -33  -2   12.98    5.68
   1  33   2   13.84    6.02
  -2 -33  -2   70.29   10.59
   2  33   2   68.81   10.92
  -2  33  -2   99.56   11.84
   2 -33   2   83.54   12.19
  -3 -33  -2   72.26   10.68
   3 -33   2   55.12   11.18
   3  33   2   67.54   11.17
  -3  33  -2   69.10   10.05
  -4  33  -2   85.81   11.13
  -4  33  -2   74.21   10.45
   4 -33   2   96.46   13.62
   4  33   2   89.32   12.28
  -4 -33  -2   76.16   11.27
   4  34  -2   35.77    8.84
  -4  34   2   50.63    9.01
  -4 -34   2   46.50   10.25
   4 -34  -2   55.87   10.36
  -3 -34   2    8.01    6.37
  -3  34   2    2.88    5.36
   3  34  -2    2.14    5.32
   3 -34  -2   21.82    7.05
   2  34  -2  190.76   15.38
  -2 -34   2  165.71   15.62
   2 -34  -2  171.93   14.55
  -2  34   2  175.16   14.41
   1  34  -2    1.05    5.11
  -1  34   2    1.93    4.92
  -1 -34   2    3.77    5.80
   1 -34  -2   -1.11    3.85
   0  34   2    0.70    4.85
   0 -34  -2    7.42    5.08
   0 -34   2    8.49    6.47
   0  34  -2    2.69    5.06
   1  34   2    0.96    5.02
   1 -34   2   10.12    6.99
  -1  34  -2   -1.27    4.47
  -1 -34  -2    4.29    5.17
  -2 -34  -2   44.39    9.09
   2  34   2   30.69    8.41
   2 -34   2   41.59    9.90
  -2  34  -2   24.12    7.05
   3 -34   2    7.21    7.29
  -3 -34  -2    3.11    4.48
  -3  34  -2    1.96    5.11
   3  34   2    4.32    5.56
  -4  34  -2   47.72    9.27
  -4 -34  -2   51.95   10.04
   4 -34   2   45.89   10.81
   4  34   2   40.53   10.03
   4  35  -2  124.79   14.07
  -4  35   2  126.76   13.24
  -3 -35   2   30.22    8.89
   3  35  -2   25.29    7.95
  -3  35   2   19.03    7.01
   3 -35  -2   20.88    7.24
   2 -35  -2   13.68    5.97
   2  35  -2   12.28    6.21
  -2 -35   2    9.51    6.36
  -2  35   2    6.61    5.67
   1 -35  -2   18.65    6.51
  -1  35   2   11.93    6.69
   1  35  -2    4.47    5.42
  -1 -35   2   11.84    7.11
   0 -35  -2  139.00   14.16
   0  35   2  114.49   13.18
   0  35  -2  111.91   13.20
   0 -35   2  125.18   14.55
   1  35   2   -3.58    4.64
   1 -35   2    2.93    6.02
  -1  35  -2    4.35    5.56
  -1 -35  -2   -2.59    4.53
   2  35   2   56.30   10.50
   2 -35   2   81.21   12.82
  -2  35  -2   65.76   10.91
  -2 -35  -2   72.21   11.16
  -3  35  -2    7.98    5.57
  -3 -35  -2   16.81    6.22
   3 -35   2    2.58    6.93
   3  35   2    0.36    5.74
  -3 -36   2   25.00    8.28
   3  36  -2   37.28    9.55
  -3  36   2   34.76    8.58
   3 -36  -2   25.87    8.18
   2 -36  -2   75.92   11.86
  -2  36   2   87.83   12.07
   2  36  -2   95.53   12.52
  -2 -36   2   81.31   12.65
  -1 -36   2    9.07    6.69
  -1  36   2   11.28    6.27
   1 -36  -2    1.69    4.83
   1  36  -2    3.97    5.72
   0 -36   2    1.86    5.93
   0  36  -2   -0.07    4.96
   0  36   2    8.41    5.94
   0 -36  -2    5.87    4.82
   1 -36   2   24.07    9.35
  -1  36  -2   23.29    7.33
   1  36   2   16.50    7.21
  -1 -36  -2   33.06    8.65
   2 -36   2   38.63   10.40
  -2  36  -2   58.92   10.35
  -2 -36  -2   73.71   11.78
   2  36   2   60.15   10.80
  -2  37   2    5.61    5.61
   2  37  -2    0.47    5.28
   2 -37  -2    1.85    5.05
  -2 -37   2    5.18    6.75
   1 -37  -2   76.33   12.08
  -1 -37   2   72.44   12.19
   1  37  -2   87.33   12.39
  -1  37   2   89.96   12.37
   0  37  -2   99.42   13.05
   0  37   2  115.22   13.81
   0 -37   2  116.85   14.71
   0 -37  -2  107.46   13.23
  -1  37  -2   20.67    7.52
  -1 -37  -2    2.96    5.74
   1 -37   2    1.62    6.37
   1  37   2    5.95    6.04
 -10   0   3   -0.05    6.63
  10   0  -3   -5.21    4.56
   9   0  -3   38.75    8.38
  -9   0   3   32.93    8.19
   8   0  -3   -1.79    3.74
  -8   0   3    2.56    5.74
  -7   0   3  121.53   10.78
   7   0  -3  105.77    9.70
  -6   0   3    1.39    3.55
   6   0  -3    4.95    3.44
   5   0  -3  297.30   12.65
  -5   0   3  277.85   13.79
  -4   0   3    1.07    2.92
   4   0  -3   -5.27    2.00
  -3   0   3 1021.73   27.74
  -3   0   3  993.49   23.55
   3   0  -3  998.32   25.08
  -2   0   3   -1.40    1.25
   2   0  -3    0.63    1.15
  -2   0   3   -2.60    1.58
  -1   0   3 1053.27   24.73
  -1   0   3 1009.87   25.76
   0   0   3   -1.27    1.78
   0   0   3   -3.91    1.41
   1   0   3 6193.90  130.57
   1   0   3 6210.45  130.78
   1   0   3 6198.08  134.71
   2   0   3   -0.94    1.46
   2   0   3   -1.56    1.83
   2   0   3   -0.71    1.45
   3   0   3  791.03   23.58
   3   0   3  845.84   23.96
   3   0   3  855.88   21.81
   4   0   3    2.91    3.00
  -4   0  -3    1.40    2.61
   4   0   3   -2.03    1.55
  -5   0  -3   85.01    7.65
   5   0   3   78.35    8.29
  -6   0  -3    0.46    3.57
   6   0   3    2.10    3.86
   7   0   3  232.94   15.11
  -7   0  -3  220.85   13.39
  -8   0  -3   -6.07    3.76
   8   0   3   -2.42    4.57
   9   0   3    3.55    6.65
  -9   0  -3   15.52    6.25
  10  -1  -3    6.35    5.46
 -10   1   3   13.05    7.73
 -10  -1   3   14.92    7.93
 -10  -1   3    0.02    5.26
  -9   1   3  223.62   16.64
   9  -1  -3  218.08   15.41
   9   1  -3  277.02   16.87
  -9  -1   3  259.71   17.58
  -8  -1   3   32.52    8.27
   8   1  -3   51.49    8.37
  -8   1   3   33.68    8.25
   8  -1  -3   41.84    7.79
   7   1  -3   46.82    7.12
   7  -1  -3   30.34    6.17
  -7   1   3   35.00    7.44
  -7  -1   3   41.49    7.64
   6   1  -3   11.83    4.21
   6  -1  -3   13.82    4.36
  -6  -1   3    7.33    4.66
  -6   1   3    8.53    4.35
   5   1  -3  303.51   12.68
   5  -1  -3  278.21   12.34
  -5  -1   3  287.97   13.82
  -5   1   3  285.29   13.94
   4   1  -3   53.71    3.49
  -4   1   3   41.10    5.52
  -4  -1   3   49.88    5.68
  -3   1   3 1025.56   28.24
  -3  -1   3  984.48   27.87
   3   1  -3 1032.59   25.63
  -3   1   3 1027.27   23.89
   3   1  -3 1023.11   24.13
   3  -1  -3 1070.48   25.63
  -2  -1   3    9.70    2.60
   2  -1  -3    7.16    1.58
  -2   1   3   13.81    2.90
  -2  -1   3    8.50    1.91
   2   1  -3   10.72    1.73
  -2   1   3    4.48    1.81
  -1   1   3    2.50    1.58
  -1   1   3    4.28    2.10
  -1  -1   3    2.83    1.99
  -1  -1   3    2.69    1.62
   0  -1   3  412.50   12.07
   0   1   3  433.01   12.38
   0  -1   3  395.32   12.41
   0   1   3  409.26   12.09
   1  -1   3  720.80   17.91
   1   1   3  604.72   17.59
   1   1   3  797.15   19.30
   1   1   3  705.37   18.68
   1  -1   3  697.64   18.73
   2   1   3   10.81    2.38
   2   1   3   16.83    2.94
   2   1   3   11.69    2.73
   2  -1   3   10.79    2.90
   2  -1   3    8.00    2.25
   2  -1   3   12.85    2.70
  -3  -1  -3   89.29    6.38
   3  -1   3   90.68    6.54
   3   1   3   86.81    6.54
   3  -1   3   91.50    5.78
   3   1   3   98.77    5.72
   3  -1   3   87.91    6.77
  -4  -1  -3   20.77    4.23
  -4   1  -3   35.34    5.02
   4   1   3   27.34    5.04
   4  -1   3   24.46    4.86
   4   1   3   23.31    3.30
   4  -1   3   24.59    3.45
  -5   1  -3  735.65   24.53
   5  -1   3  742.98   25.29
   5   1   3  731.36   25.30
  -5  -1  -3  751.92   24.09
  -6  -1  -3    7.95    4.15
   6   1   3    5.51    4.22
   6  -1   3    6.75    4.20
  -6   1  -3    7.51    4.29
   7  -1   3   -3.69    4.03
  -7   1  -3    4.92    4.38
   7   1   3    7.44    5.05
  -7  -1  -3    2.70    4.04
   8   1   3    8.43    6.10
  -8   1  -3    0.60    4.74
  -8  -1  -3    7.65    5.47
   8  -1   3   12.58    6.16
   9   1   3   50.36   10.65
   9  -1   3   40.06   10.44
  -9   1  -3   73.21   10.07
 -10  -2   3  125.93   14.32
  10  -2  -3  126.86   13.92
 -10   2   3  125.27   14.82
 -10  -2   3   92.27   12.14
   9  -2  -3   20.32    6.35
  -9  -2   3   17.05    5.83
  -9  -2   3   26.79    7.96
  -9   2   3   25.46    7.92
   8  -2  -3   16.31    5.64
  -8  -2   3    6.52    5.86
   8   2  -3   26.80    6.50
  -8   2   3   10.08    5.86
  -7  -2   3   91.41    9.88
   7   2  -3   90.55    9.24
   7  -2  -3  105.64    9.03
  -7   2   3  106.84   10.85
  -6  -2   3    1.20    3.89
   6   2  -3    0.30    2.96
  -6   2   3    3.18    4.29
   6  -2  -3   -0.47    2.91
  -5  -2   3   39.85    5.84
  -5   2   3   23.24    5.26
   5   2  -3   36.12    5.19
   5  -2  -3   29.45    4.63
   4   2  -3  957.31   26.04
   4  -2  -3  961.41   25.88
  -4  -2   3  929.25   27.73
   4   2  -3  970.94   22.67
  -4   2   3  974.48   22.14
  -4   2   3  952.63   28.34
   3   2  -3  885.86   22.65
  -3   2   3  837.63   24.87
  -3  -2   3  841.33   24.51
   3   2  -3  883.30   21.28
  -3   2   3  915.92   21.09
   3  -2  -3  894.11   22.41
   2   2  -3   71.49    4.23
  -2  -2   3   82.84    5.50
  -2   2   3   75.05    5.60
  -2  -2   3   73.68    4.03
   2  -2  -3   67.35    3.84
  -2   2   3   68.29    4.28
  -1  -2   3  156.66    7.16
  -1  -2   3  178.18    6.83
  -1   2   3  167.12    6.71
  -1   2   3  163.18    6.95
   0  -2   3   77.64    5.01
   0  -2   3   77.58    3.57
   0   2   3   67.37    4.86
   1   2   3 3120.18   67.72
   1   2   3 3096.01   68.88
   1  -2   3 3045.29   67.56
   1  -2   3 3077.56   70.16
   1   2   3 3088.66   67.07
   1  -2   3 3127.73   67.09
   2  -2   3   42.84    4.67
   2   2   3   42.10    4.12
   2  -2   3   49.99    4.30
   2  -2   3   50.11    4.11
   2   2   3   45.05    4.05
   2   2   3   45.33    3.94
   3  -2   3  300.92   10.66
   3  -2   3  297.85   11.96
  -3  -2  -3  299.02   11.51
   3   2   3  295.33   12.15
   3  -2   3  284.13   12.20
   3   2   3  295.68   10.52
   4  -2   3  407.24   16.13
   4   2   3  430.68   13.56
  -4   2  -3  395.69   15.81
  -4  -2  -3  438.52   15.55
   4   2   3  437.39   16.54
  -5   2  -3    7.99    3.88
   5  -2   3    6.16    3.84
  -5  -2  -3   11.50    4.01
   5   2   3   14.73    5.22
   6  -2   3    6.48    3.88
  -6   2  -3    7.73    4.41
   6   2   3   10.59    4.88
  -6  -2  -3   12.41    4.67
  -7   2  -3   30.31    6.76
   7  -2   3   55.76    9.05
   7   2   3   37.16    7.89
  -7  -2  -3   38.03    6.64
  -8  -2  -3  110.52   10.81
  -8   2  -3  103.84   10.92
   8  -2   3  105.74   12.52
   8   2   3   98.69   12.19
   9   2   3    3.75    6.54
  -9   2  -3   16.37    7.07
   9  -2   3   29.25    8.92
 -10   3   3   94.57   13.16
 -10  -3   3   68.13   10.77
  10  -3  -3   97.37   12.64
 -10  -3   3   81.49   12.57
   9  -3  -3   64.84   10.13
  -9  -3   3   70.28   10.67
  -9   3   3   53.92   10.44
  -9  -3   3   46.13    8.73
  -8  -3   3   41.04    7.78
  -8   3   3   38.98    8.61
   8  -3  -3   36.93    7.35
  -8  -3   3   40.53    8.25
  -7   3   3   10.45    5.22
   7   3  -3   -1.46    3.31
   7  -3  -3    3.66    3.88
  -7  -3   3   12.25    5.35
   6   3  -3   87.76    8.22
  -6   3   3  101.18    9.64
  -6  -3   3  101.83    9.32
   6  -3  -3   93.58    8.01
   5  -3  -3  259.28   11.62
  -5   3   3  240.71   12.96
   5   3  -3  242.50   11.49
  -5  -3   3  242.47   12.56
  -4  -3   3   36.02    5.29
   4   3  -3   34.32    3.23
  -4   3   3   28.81    5.11
  -4   3   3   17.46    2.76
  -4  -3   3   39.44    4.84
   4  -3  -3   30.19    4.27
   3   3  -3    0.51    1.52
  -3   3   3    0.55    1.27
   3  -3  -3    2.24    1.88
  -3   3   3    6.08    2.76
  -3  -3   3    1.73    2.39
  -3  -3   3    3.31    2.05
   2   3  -3  337.88   10.40
  -2   3   3  303.40   11.51
  -2   3   3  347.27   10.34
   2  -3  -3  333.77    9.68
  -2  -3   3  334.01    9.87
  -2  -3   3  342.28   11.79
   1   3  -3    2.17    1.93
   1  -3  -3    4.71    1.28
  -1   3   3    0.79    1.79
   0   3   3  393.97   11.37
   0  -3   3  395.81   12.56
   0  -3  -3  395.21   10.30
   0  -3   3  399.35   12.06
   0  -3   3  401.71   10.39
   0   3   3  396.57   12.18
   1   3   3  175.41    7.61
   2  -3   3  555.30   17.95
   2   3   3  564.72   16.70
   2  -3   3  561.06   16.09
   2   3   3  580.87   16.35
   2   3   3  557.46   16.03
   2  -3   3  580.03   16.82
   3  -3   3  159.37    9.00
   3  -3   3  148.57    8.18
  -3  -3  -3  142.10    7.53
   3   3   3  154.70    7.27
  -3   3  -3  143.10    6.76
   3   3   3  134.98    8.33
  -4   3  -3  274.18    9.82
  -4  -3  -3  248.23   11.13
  -4   3  -3  267.01   12.46
   4   3   3  263.34   10.09
   4   3   3  252.17   12.54
   4  -3   3  260.57   12.38
  -5   3  -3   87.12    8.27
   5  -3   3   63.88    7.52
   5   3   3   62.44    5.01
  -5  -3  -3   78.01    7.04
   5   3   3   76.00    8.33
  -6   3  -3  183.56   12.02
  -6  -3  -3  200.69   11.57
   6  -3   3  184.10   12.37
   6   3   3  188.31   12.67
   7   3   3   -5.97    3.43
  -7   3  -3    9.06    4.63
  -7  -3  -3   -3.03    3.45
   7  -3   3    0.33    4.39
   8  -3   3   38.41    8.60
  -8   3  -3   24.68    6.96
   8   3   3   29.09    8.24
  -9  -3  -3    6.05    4.28
   9  -3   3    0.58    6.22
  -9   3  -3   -5.27    5.42
 -10  -4   3   65.49   11.70
 -10   4   3   69.61   12.04
  10  -4  -3   65.21   10.76
 -10  -4   3   68.19   10.91
  -9  -4   3    9.38    5.17
  -9   4   3    1.38    5.56
   9  -4  -3    0.13    4.48
  -9  -4   3    2.70    6.12
  -8  -4   3  100.83   10.72
   8  -4  -3  108.30   10.91
  -8  -4   3  133.17   12.31
  -8   4   3  132.03   12.54
  -7  -4   3   -1.99    3.16
  -7   4   3    6.21    4.48
   7  -4  -3    3.69    3.77
  -7  -4   3   -3.74    3.79
  -6  -4   3   45.57    6.90
  -6  -4   3   45.01    6.74
   6  -4  -3   31.28    5.66
  -6   4   3   42.61    7.06
  -5  -4   3  142.29    9.57
  -5   4   3  136.92    9.91
  -5  -4   3  133.75    8.82
   5  -4  -3  153.09    8.91
  -4  -4   3 1612.17   41.85
   4  -4  -3 1609.73   39.73
  -4  -4   3 1662.26   40.44
  -4   4   3 1537.72   42.63
   4   4  -3 1649.80   36.91
  -3   4   3   58.54    5.56
   3   4  -3   58.32    4.11
  -3  -4   3   63.06    4.75
  -3  -4   3   54.48    5.16
  -3   4   3   59.22    3.76
   3  -4  -3   57.65    4.44
  -2   4   3   15.39    3.25
  -2  -4   3   18.82    2.48
  -2  -4   3   19.32    3.17
  -2   4   3    9.40    2.36
   2   4  -3    6.86    2.38
   2  -4  -3   12.57    2.11
   1  -4  -3  294.62    8.22
  -1  -4   3  285.73    8.49
  -1  -4   3  293.06   10.34
   1   4  -3  294.80    9.86
  -1   4   3  298.74    9.78
  -1   4   3  300.07    9.86
   0  -4  -3  818.01   18.85
   0  -4   3  784.36   18.83
   0  -4   3  760.58   21.03
   0   4   3  784.35   20.43
   0   4  -3  799.79   20.35
   0   4   3  766.64   19.46
   1   4   3 2391.74   53.13
  -1  -4  -3 2410.62   52.69
   1   4   3 2285.16   53.15
   1  -4   3 2351.13   52.68
   1  -4   3 2374.95   55.59
  -1   4  -3 2410.66   53.13
   2   4   3  582.74   16.43
   2  -4   3  607.59   17.69
  -2   4  -3  622.32   16.94
   2   4   3  589.34   17.17
  -2  -4  -3  594.29   17.56
   2  -4   3  597.99   19.01
   3   4   3   27.33    3.74
   3  -4   3   35.36    4.69
  -3   4  -3   35.33    3.70
   3   4   3   28.75    4.51
  -3  -4  -3   39.03    4.16
   3  -4   3   30.50    4.78
   4   4   3  511.22   18.64
   4  -4   3  494.55   18.04
   4   4   3  495.92   15.47
  -4   4  -3  471.89   14.81
  -4  -4  -3  487.29   16.44
  -4   4  -3  518.65   18.72
   5   4   3   20.65    3.41
   5   4   3   21.87    5.81
  -5  -4  -3   17.12    4.24
   5  -4   3   22.19    5.21
  -5   4  -3   13.01    4.77
  -6  -4  -3  125.41    8.98
   6  -4   3   98.74    9.92
   6   4   3  128.98   10.56
  -6   4  -3   91.79    9.46
   7   4   3   37.06    8.06
  -7   4  -3   34.78    7.32
   7  -4   3   30.37    7.52
  -7  -4  -3   18.63    5.65
  -8  -4  -3  170.25   13.15
  -8   4  -3  149.80   12.65
   8  -4   3  171.74   14.07
   9  -4   3   24.62    8.92
  -9  -4  -3   21.92    6.43
  -9   4  -3   18.63    7.45
 -10  -5   3  127.80   14.22
 -10  -5   3  125.33   13.54
  10  -5  -3  131.47   14.02
 -10   5   3  131.40   15.19
  -9  -5   3   26.16    8.38
  -9  -5   3   35.62    7.94
  -9   5   3   25.76    8.16
   9  -5  -3   44.77    8.70
  -8   5   3    7.22    5.25
   8  -5  -3    1.65    4.03
  -8  -5   3   -5.00    4.53
  -8  -5   3    7.56    4.72
   7  -5  -3    5.71    3.69
  -7  -5   3   12.44    4.66
  -7   5   3   12.64    5.42
  -7  -5   3   14.00    5.62
  -6  -5   3  181.39   11.40
  -6   5   3  199.50   12.76
   6  -5  -3  184.59   11.01
  -6  -5   3  196.48   11.96
  -5  -5   3   33.97    5.44
  -5   5   3   32.34    6.06
  -5  -5   3   34.05    5.63
   5  -5  -3   42.58    5.44
  -4   5   3  474.30   17.74
  -4   5   3  460.62   12.59
  -4  -5   3  462.75   15.79
  -4  -5   3  427.78   16.16
   4   5  -3  460.63   13.40
   4  -5  -3  447.77   15.40
  -3  -5   3   15.93    3.11
  -3   5   3   17.26    2.37
  -3   5   3   23.15    4.16
   3  -5  -3   22.38    3.15
  -3  -5   3   16.92    3.54
   3   5  -3   19.03    2.79
  -2   5   3  598.79   18.06
  -2   5   3  591.91   16.41
   2   5  -3  608.86   16.72
  -2  -5   3  639.09   16.43
  -2  -5   3  616.38   17.98
   2  -5  -3  614.39   16.00
   1  -5  -3   34.72    2.80
  -1  -5   3   21.07    2.40
   1   5  -3   18.78    2.78
  -1  -5   3   22.74    3.17
  -1   5   3   18.00    2.80
  -1   5   3   16.30    2.68
   0   5   3    5.65    1.74
   0  -5   3    7.39    1.80
   0   5   3    5.11    1.98
   0  -5   3    6.22    2.42
   0   5  -3    5.09    2.03
   0  -5  -3    4.23    1.50
  -1   5  -3    5.78    2.16
   1   5   3    5.67    1.93
  -1  -5  -3    2.59    1.71
   1   5   3    7.65    2.21
   1  -5   3    6.73    2.04
   1  -5   3   12.03    3.11
   2  -5   3  706.35   21.54
   2  -5   3  681.30   19.80
   2   5   3  701.94   18.22
   2   5   3  708.00   19.57
  -2   5  -3  701.39   19.13
  -2  -5  -3  704.27   19.89
  -3  -5  -3  108.53    6.05
   3  -5   3   98.82    6.83
   3   5   3   94.87    6.03
  -3   5  -3  100.22    5.73
  -3  -5  -3  104.51    6.98
   3  -5   3  103.47    7.64
  -4  -5  -3  386.61   13.92
   4  -5   3  412.52   16.03
   4   5   3  412.82   13.65
  -4   5  -3  409.10   13.12
  -4  -5  -3  385.61   15.58
  -4   5  -3  387.16   16.22
  -5   5  -3    1.54    3.59
  -5  -5  -3   -0.28    2.85
   5   5   3    3.18    2.45
  -5  -5  -3    1.17    2.76
   5  -5   3    0.15    2.56
   5   5   3   -3.73    3.02
  -6   5  -3   88.60    9.07
   6  -5   3   84.02    9.41
  -6  -5  -3   83.17    8.84
  -6  -5  -3   85.74    7.74
  -7  -5  -3   26.79    6.62
   7  -5   3   13.30    5.73
  -7   5  -3   18.42    6.11
  -8  -5  -3   51.70    8.88
   8  -5   3   43.48    9.14
  -8   5  -3   64.49    9.50
  -9  -5  -3    0.72    3.44
  -9   5  -3   -5.45    4.98
   9  -5   3    2.47    6.61
 -10  -6   3   24.97    7.08
 -10  -6   3   19.34    8.61
  10  -6  -3   11.60    6.99
 -10   6   3   20.71    8.53
  -9  -6   3    7.75    4.90
  -9  -6   3    4.20    6.55
  -9   6   3   21.01    7.52
   9  -6  -3    9.33    5.27
  -8   6   3   81.31   10.96
   8  -6  -3   94.04   10.34
  -8  -6   3   93.97   10.82
  -8  -6   3   77.01    9.65
   7  -6  -3    4.63    3.69
  -7  -6   3    8.00    4.18
  -7  -6   3    4.19    4.48
  -7   6   3   15.01    5.96
  -6  -6   3   27.39    5.72
  -6  -6   3   21.51    5.54
   6  -6  -3   30.11    5.46
  -6   6   3   25.22    6.21
   5  -6  -3    8.63    3.17
  -5  -6   3   13.29    4.20
  -5   6   3   14.39    4.52
  -5  -6   3   11.77    3.95
  -4  -6   3  871.40   25.09
  -4  -6   3  865.10   25.73
   4  -6  -3  903.57   25.04
  -4   6   3  876.64   21.79
   4   6  -3  907.86   22.78
  -4   6   3  865.93   27.32
   3  -6  -3  167.21    7.50
  -3   6   3  148.82    6.65
  -3   6   3  163.32    9.09
   3   6  -3  159.03    7.31
  -3  -6   3  158.79    7.69
  -3  -6   3  159.01    8.33
  -2  -6   3   12.30    2.74
  -2   6   3    5.58    1.95
  -2   6   3   13.91    3.01
   2  -6  -3    8.30    2.07
  -2  -6   3   10.15    2.24
   2   6  -3   11.26    2.40
  -1   6   3   92.28    5.41
  -1  -6   3   89.13    5.73
  -1  -6   3   97.68    4.94
  -1   6   3   95.86    5.35
   1   6  -3   99.15    5.62
   1  -6  -3  100.66    4.75
   0   6   3  512.24   15.47
   0   6   3  515.60   13.66
   0   6  -3  546.29   15.53
   0  -6   3  534.04   14.44
   0  -6   3  507.86   15.94
   0  -6  -3  535.95   14.33
   1  -6   3   22.68    2.99
  -1  -6  -3   17.48    2.67
   1   6   3   15.28    2.83
  -1   6  -3   14.67    2.68
   1   6   3   16.98    2.20
   1  -6   3   13.26    3.25
   2   6   3   28.11    3.65
   2   6   3   32.80    2.97
  -2  -6  -3   29.20    3.79
   2  -6   3   43.52    5.09
   2  -6   3   27.27    3.80
  -2   6  -3   37.85    3.80
  -3  -6  -3  235.96    8.97
  -3  -6  -3  236.23   10.69
   3  -6   3  238.78   11.73
  -3   6  -3  245.44    9.47
   3   6   3  228.31    9.62
   3  -6   3  241.42   10.87
  -4   6  -3   45.03    6.23
  -4  -6  -3   47.99    6.09
  -4   6  -3   32.34    3.90
   4   6   3   39.69    4.50
   4  -6   3   32.87    5.45
  -4  -6  -3   47.72    4.77
   5  -6   3  116.82    8.94
  -5  -6  -3  102.83    8.65
  -5  -6  -3   95.66    7.21
  -5   6  -3   95.39    8.62
   5   6   3  102.92    6.57
   6  -6   3   99.15   10.13
  -6  -6  -3   94.39    7.94
  -6  -6  -3   83.76    9.20
  -6   6  -3  107.12   10.01
  -7  -6  -3   20.95    5.58
   7  -6   3   16.18    6.14
  -7   6  -3   26.34    6.81
  -8   6  -3  144.55   13.08
  -8  -6  -3  119.51   12.33
   8  -6   3  134.51   13.73
  -9   6  -3    3.79    5.50
   9  -6   3   21.93    8.22
  -9  -6  -3   15.82    5.37
 -10   7   3   43.39   10.32
 -10  -7   3   49.12    9.94
  10  -7  -3   66.44   11.09
   9  -7  -3  169.05   13.55
  -9  -7   3  166.02   13.54
  -9  -7   3  166.69   14.17
  -9   7   3  175.72   15.20
  -8  -7   3    5.40    5.58
  -8  -7   3   19.82    5.57
  -8   7   3   11.08    5.80
   8  -7  -3   16.65    5.73
  -7  -7   3   -3.69    4.16
  -7   7   3   -4.26    4.08
  -7  -7   3    2.69    3.10
   7  -7  -3    0.77    3.28
  -6   7   3    5.93    4.12
  -6  -7   3    9.31    4.24
  -6  -7   3    6.40    4.12
   6  -7  -3    2.59    3.61
  -5  -7   3   82.40    7.25
  -5   7   3   75.73    8.09
   5  -7  -3   76.79    6.78
  -5  -7   3   83.35    7.49
   5   7  -3   67.85    5.41
  -4   7   3  106.33    5.47
  -4  -7   3  108.68    7.82
   4  -7  -3  113.31    7.21
  -4   7   3  104.20    8.32
  -4  -7   3  102.75    7.40
   4   7  -3  118.64    6.54
  -3   7   3  213.72   10.53
  -3   7   3  218.05    8.35
   3  -7  -3  219.36    9.15
   3   7  -3  212.49    8.85
  -3  -7   3  214.17    9.74
  -3  -7   3  230.68    9.54
   2   7  -3   16.13    2.81
  -2  -7   3   13.15    2.55
  -2   7   3   14.10    3.16
   2  -7  -3   12.88    2.49
  -2  -7   3    9.58    2.71
  -2   7   3   13.01    2.48
  -1   7   3   49.60    4.11
   1  -7  -3   41.79    3.54
  -1  -7   3   48.19    4.39
   1   7  -3   49.97    4.34
  -1  -7   3   45.73    3.83
  -1   7   3   45.01    3.96
   0   7   3   29.39    3.52
   0  -7  -3   28.44    3.02
   0  -7   3   26.88    3.66
   0   7   3   29.07    2.54
   0  -7   3   30.45    3.21
   0   7  -3   25.90    3.39
  -1   7  -3  773.63   21.00
   1  -7   3  726.71   22.01
   1   7   3  766.98   21.26
   1   7   3  788.29   18.42
  -1  -7  -3  747.11   20.27
   1  -7   3  783.09   20.69
   2  -7   3   63.05    5.32
   2  -7   3   57.23    5.95
   2   7   3   66.93    5.19
  -2  -7  -3   58.59    5.05
  -2   7  -3   51.77    4.53
  -3  -7  -3   75.19    4.91
   3  -7   3   64.13    6.16
  -3  -7  -3   76.50    6.28
   3  -7   3   86.01    7.35
  -3   7  -3   77.21    5.41
   3   7   3   75.05    5.61
   4   7   3    1.23    2.13
  -4  -7  -3    0.22    2.37
  -4  -7  -3    3.04    2.34
  -4   7  -3    0.43    3.17
  -4   7  -3    2.21    2.00
   4  -7   3    2.90    3.15
   5  -7   3  279.17   14.15
  -5  -7  -3  289.06   14.28
  -5   7  -3  289.69   14.65
  -5  -7  -3  270.69   11.64
   5   7   3  276.39   11.32
   6  -7   3   -0.69    3.38
  -6  -7  -3   -0.40    2.56
  -6   7  -3    2.99    3.83
  -7   7  -3    7.61    5.30
   7  -7   3   11.99    5.76
  -7  -7  -3    7.87    3.92
   8  -7   3    5.16    5.59
  -8   7  -3    5.54    5.17
  -8  -7  -3    6.14    4.15
   9  -7   3   25.83    8.57
  -9   7  -3   14.14    6.39
  -9  -7  -3   11.16    5.29
  10  -8  -3    6.94    5.70
 -10   8   3   27.37    9.48
 -10  -8   3    3.45    6.32
  -9  -8   3   28.04    7.99
   9  -8  -3   23.62    6.85
  -9  -8   3   19.01    6.47
  -9   8   3   37.82    8.86
  -8   8   3   18.54    6.62
   8  -8  -3   20.53    6.38
  -8  -8   3   18.45    6.84
  -8  -8   3   11.28    5.15
  -7  -8   3    8.43    4.26
  -7   8   3   12.52    5.72
   7  -8  -3   10.02    4.30
  -7  -8   3   10.70    5.13
  -6  -8   3   12.34    4.70
   6  -8  -3    8.93    4.30
  -6  -8   3    9.97    4.42
  -6   8   3    7.40    4.50
  -5  -8   3   71.38    7.22
  -5   8   3   77.26    8.20
   5   8  -3   60.98    5.29
   5  -8  -3   60.43    6.57
  -5  -8   3   72.62    7.05
  -4  -8   3  325.54   13.20
  -4  -8   3  338.38   13.42
   4  -8  -3  312.07   12.69
  -4   8   3  323.59   14.48
   4   8  -3  315.15   11.67
  -4   8   3  333.76   10.88
  -3   8   3  104.32    5.80
  -3  -8   3  102.39    6.61
   3   8  -3  102.54    6.57
  -3   8   3  105.82    7.38
  -3  -8   3  106.04    6.96
   3  -8  -3  100.10    6.15
  -2   8   3  250.33    9.32
  -2   8   3  227.61    9.86
  -2  -8   3  222.09    9.02
   2   8  -3  213.36    9.18
   2  -8  -3  229.96    8.79
  -2  -8   3  228.39    9.56
   1   8  -3  500.69   15.40
   1  -8  -3  503.98   14.39
  -1  -8   3  480.51   15.30
  -1   8   3  483.65   15.12
  -1   8   3  487.59   14.42
  -1  -8   3  511.86   14.80
   0   8  -3    5.78    2.24
   0   8   3    5.53    1.60
   0  -8  -3   -0.05    1.50
   0  -8   3    5.78    2.50
   0  -8   3    5.09    2.13
   0   8   3    3.03    1.91
   1   8   3  463.13   14.95
  -1  -8  -3  466.24   14.36
   1  -8   3  470.77   14.54
  -1   8  -3  458.43   14.67
   1  -8   3  442.58   15.59
   2  -8   3  305.51   12.15
  -2   8  -3  344.12   12.06
   2  -8   3  323.55   13.62
  -2  -8  -3  340.94    9.40
  -2  -8  -3  334.78   12.49
   2   8   3  340.58   12.43
   3  -8   3  293.25   12.69
  -3  -8  -3  313.86   10.05
  -3   8  -3  293.76   11.28
  -3  -8  -3  311.25   12.84
   3   8   3  303.16   11.90
   3  -8   3  285.34   13.60
  -4  -8  -3   30.05    3.88
   4   8   3   30.97    4.30
  -4  -8  -3   35.43    5.41
  -4   8  -3   28.77    5.68
  -4   8  -3   34.90    4.14
   4  -8   3   27.53    5.25
  -5   8  -3   10.30    4.61
  -5  -8  -3   14.05    4.20
   5  -8   3    4.43    3.65
   5   8   3    2.45    2.79
  -5  -8  -3    7.27    3.18
  -6   8  -3   16.93    5.66
  -6  -8  -3   18.92    5.18
   6  -8   3   21.95    6.49
   7  -8   3  104.89   11.63
  -7   8  -3  118.38   11.72
  -7  -8  -3  124.25   10.64
   8  -8   3    8.10    5.79
  -8  -8  -3    3.05    3.62
  -8   8  -3   -6.56    4.53
   9  -8   3   15.09    7.69
  -9  -8  -3    6.06    4.17
  -9   8  -3   -0.28    5.37
 -10  -9   3    0.23    5.89
  10  -9  -3   -5.04    4.94
 -10   9   3   11.68    7.62
  -9   9   3  216.26   16.80
   9  -9  -3  219.46   15.29
  -9  -9   3  200.59   15.17
  -8  -9   3   -0.35    3.48
  -8  -9   3   -6.09    4.35
   8  -9  -3    0.08    4.40
  -8   9   3   -3.05    4.68
  -7   9   3   17.56    5.80
   7  -9  -3    5.45    3.99
  -7  -9   3   12.60    5.14
  -7  -9   3    4.87    3.91
  -6   9   3   91.61    9.62
  -6  -9   3   70.34    7.89
   6  -9  -3   78.34    8.34
  -6  -9   3   84.16    8.66
  -5   9   3  200.59   12.39
  -5  -9   3  192.42   10.80
   5   9  -3  202.72    9.36
  -5  -9   3  197.62   11.06
   5  -9  -3  229.37   11.52
  -4   9   3   27.82    5.45
   4   9  -3   25.64    3.96
  -4  -9   3   15.68    3.93
  -4   9   3   21.88    3.20
   4  -9  -3   27.58    4.43
  -4  -9   3   28.16    4.59
  -3   9   3  336.17   13.97
  -3  -9   3  394.92   13.55
   3   9  -3  346.01   12.71
   3  -9  -3  358.40   12.82
  -3  -9   3  374.99   13.31
  -3   9   3  340.08   12.04
  -2  -9   3   35.95    4.01
  -2   9   3   34.59    4.40
  -2  -9   3   34.39    4.11
   2   9  -3   40.94    4.36
  -2   9   3   31.52    3.88
   2  -9  -3   35.91    3.87
  -1   9   3  277.42   10.84
  -1  -9   3  274.46   10.29
   1   9  -3  284.45   10.94
   1  -9  -3  293.53   10.25
  -1   9   3  288.64    9.97
  -1  -9   3  274.79   10.78
   0  -9  -3   89.10    5.42
   0   9   3   91.09    4.18
   0   9  -3   85.34    5.70
   0  -9   3   96.59    5.70
   0  -9   3   85.57    6.01
   0   9   3   80.10    5.65
  -1   9  -3  589.20   17.64
  -1  -9  -3  586.43   17.35
   1  -9   3  557.41   18.46
   1  -9   3  569.23   17.27
   1   9   3  574.13   17.84
   2  -9   3  279.77   11.58
   2  -9   3  312.42   13.16
   2   9   3  301.95   11.72
  -2   9  -3  271.34   10.92
  -2  -9  -3  275.05   11.28
   3   9   3  298.48   11.87
  -3   9  -3  283.46   11.16
   3  -9   3  286.50   12.56
  -3  -9  -3  283.78   12.36
   3  -9   3  291.54   13.66
  -3  -9  -3  281.39    9.14
   4  -9   3   21.32    4.96
  -4   9  -3    8.29    4.34
  -4  -9  -3   12.04    2.89
  -4   9  -3   16.88    3.25
   4   9   3   13.17    3.43
  -4  -9  -3    6.09    3.25
   5   9   3  139.73    8.25
  -5   9  -3  140.39   10.43
  -5  -9  -3  142.76    9.98
   5  -9   3  162.63   11.15
  -6   9  -3   -1.26    3.65
   6  -9   3    2.52    3.94
  -6  -9  -3   -2.26    2.48
  -7  -9  -3    4.54    3.45
  -7   9  -3    8.94    5.36
   7  -9   3    5.57    4.77
  -8   9  -3   42.99    9.04
   8  -9   3   31.69    8.20
  -8  -9  -3   29.57    7.61
  -9   9  -3   72.01   11.24
   9  -9   3   71.31   12.15
  -9  -9  -3   86.72   11.74
  10 -10  -3   -1.55    5.19
 -10  10   3   10.56    7.36
 -10 -10   3    5.40    6.04
   9 -10  -3   34.49    7.51
  -9 -10   3   37.16    8.49
  -9  10   3   52.02    9.90
  -8  10   3    7.68    5.50
   8 -10  -3    7.96    4.90
  -8 -10   3   11.70    5.64
  -8 -10   3    9.53    5.07
  -7  10   3   -0.10    4.20
   7 -10  -3    6.62    4.48
  -7 -10   3    5.06    4.09
  -7 -10   3   11.05    5.11
  -6  10   3    2.82    4.31
  -6 -10   3    8.45    4.23
   6 -10  -3    5.95    4.25
  -6 -10   3    3.31    3.83
  -5 -10   3    8.89    3.81
  -5 -10   3   11.08    4.06
   5 -10  -3   14.29    4.06
   5  10  -3   13.49    3.54
  -5  10   3    7.62    3.92
   4 -10  -3    3.51    2.71
  -4  10   3    4.73    3.34
  -4 -10   3    8.48    3.36
  -4 -10   3    3.89    2.71
  -4  10   3    5.57    2.18
   4  10  -3    1.85    2.50
   3  10  -3  290.34   11.77
  -3  10   3  292.97   11.28
  -3 -10   3  313.91   12.39
  -3  10   3  297.12   13.03
  -3 -10   3  305.80   12.03
   3 -10  -3  357.61   12.53
   2 -10  -3  140.27    7.09
  -2 -10   3  119.60    6.99
   2  10  -3  132.87    7.43
  -2  10   3  131.32    7.16
  -2  10   3  142.49    7.72
  -2 -10   3  134.31    7.46
  -1 -10   3    4.31    2.06
  -1 -10   3    2.35    2.27
   1 -10  -3    2.69    2.02
  -1  10   3   -0.41    1.84
  -1  10   3    1.54    1.92
   1  10  -3    0.66    1.81
   0  10  -3   37.29    4.36
   0  10   3   40.57    2.98
   0 -10  -3   49.91    4.54
   0 -10   3   44.93    4.49
   0  10   3   41.64    4.65
   0 -10   3   49.67    4.94
   1 -10   3    7.46    3.11
  -1  10  -3    4.33    2.23
   1 -10   3    3.96    2.24
  -1 -10  -3    2.96    2.09
   1  10   3    5.70    2.56
   2 -10   3    9.28    3.64
   2 -10   3    7.85    2.98
   2  10   3   11.81    3.12
  -2  10  -3    9.20    2.63
  -2 -10  -3    4.29    2.45
  -3  10  -3  385.48   13.75
  -3 -10  -3  386.78   15.14
  -3 -10  -3  408.52   11.14
   3 -10   3  362.14   16.00
   3 -10   3  378.43   15.27
   3  10   3  370.37   14.25
  -4 -10  -3    8.78    3.46
  -4  10  -3    2.43    3.47
   4 -10   3    5.14    3.28
  -4  10  -3    3.86    2.30
   4  10   3    4.14    2.50
   5  10   3   97.04    7.15
  -5 -10  -3   91.82    8.75
  -5  10  -3   96.86    9.56
   5 -10   3   97.22    9.37
   6 -10   3    0.63    3.80
  -6 -10  -3    1.52    2.91
  -6  10  -3    4.49    4.45
   7 -10   3  119.54   12.13
  -7 -10  -3  119.38   11.58
  -7  10  -3  130.55   12.55
   8 -10   3   64.00   10.78
  -8  10  -3   43.22    9.10
  -8 -10  -3   45.83    8.65
   9 -10   3   15.50    7.70
  -9  10  -3   17.25    7.60
  -9 -10  -3    8.98    5.51
   9 -11  -3   85.34   11.34
  -9  11   3   65.47   11.56
  -9 -11   3   60.50    9.99
  -8  11   3   31.39    8.22
   8 -11  -3   22.52    6.52
  -8 -11   3   24.97    7.00
  -8 -11   3   24.92    6.99
  -7 -11   3   23.24    6.20
   7 -11  -3   19.54    5.79
  -7 -11   3   26.61    6.49
  -7  11   3   17.87    6.46
  -6  11   3  276.42   15.68
  -6 -11   3  264.29   13.72
   6 -11  -3  281.90   14.32
  -6 -11   3  268.88   14.30
  -5  11   3  271.11   14.60
  -5 -11   3  264.53   12.81
   5 -11  -3  293.03   13.58
  -5 -11   3  292.24   14.10
   5  11  -3  276.04   11.74
   4 -11  -3   63.73    6.31
   4  11  -3   56.78    5.83
  -4 -11   3   57.49    6.06
  -4 -11   3   66.37    6.52
  -4  11   3   73.26    7.49
  -4  11   3   59.28    5.12
  -3  11   3  353.20   14.27
  -3  11   3  367.99   12.95
   3 -11  -3  324.25   12.90
   3  11  -3  356.81   13.29
  -3 -11   3  338.58   13.25
  -3 -11   3  327.13   12.76
  -2 -11   3  363.00   13.25
  -2 -11   3  373.72   13.03
  -2  11   3  343.81   13.09
   2  11  -3  356.82   13.31
  -2  11   3  344.19   12.93
   2 -11  -3  348.47   12.66
  -1 -11   3    0.57    2.20
  -1  11   3    1.98    2.06
  -1 -11   3    0.75    1.96
   1 -11  -3   -0.77    1.88
  -1  11   3    0.00    1.92
   1  11  -3   -2.04    1.60
   0 -11   3  180.16    9.08
   0  11   3  196.93    9.45
   0  11   3  182.38    6.47
   0 -11   3  187.73    8.76
   0  11  -3  166.45    8.72
   0 -11  -3  185.06    8.65
  -1  11  -3   10.25    3.00
   1  11   3    8.20    2.98
   1 -11   3    2.72    2.29
   1 -11   3    5.60    3.21
  -1 -11  -3    9.02    2.66
   2  11   3  116.94    7.35
   2 -11   3  100.39    7.91
  -2 -11  -3  102.77    6.95
   2 -11   3  124.31    7.73
  -2  11  -3  100.72    6.80
   3 -11   3    7.42    3.53
  -3  11  -3    9.60    2.99
   3  11   3   12.88    3.44
  -3 -11  -3   10.66    3.22
   3 -11   3    9.66    3.97
  -4 -11  -3   17.95    4.57
  -4  11  -3   18.85    3.60
   4  11   3   15.52    3.99
  -4  11  -3   21.57    5.52
   4 -11   3   17.93    4.81
  -5  11  -3  104.93   10.06
   5 -11   3  101.54    9.85
  -5 -11  -3   99.47    8.56
   5  11   3  116.02    8.05
   6 -11   3  135.23   11.25
  -6 -11  -3  117.62   10.11
  -6  11  -3  123.20   11.06
   7 -11   3    2.26    4.97
  -7  11  -3    1.33    4.90
  -7 -11  -3    4.36    3.89
  -8 -11  -3   45.15    8.90
   8 -11   3   43.07    9.27
  -8  11  -3   44.60    9.64
  -9  11  -3   77.17   11.82
   9 -11   3   79.92   12.67
  -9 -11  -3   72.97   11.54
  -9  12   3   35.02    9.37
  -9 -12   3   23.01    7.45
   9 -12  -3   23.24    6.93
  -8  12   3  105.89   12.40
  -8 -12   3  109.91   11.50
   8 -12  -3  101.24   11.07
  -7 -12   3   19.21    5.88
  -7  12   3    9.09    5.70
   7 -12  -3   24.45    5.69
  -7 -12   3   10.75    4.89
   6 -12  -3   24.29    5.40
  -6 -12   3   11.21    4.52
  -6 -12   3   16.00    4.90
  -6  12   3   17.84    5.72
  -5 -12   3   14.59    4.52
  -5  12   3    8.30    4.33
  -5 -12   3   12.00    4.06
   5  12  -3    4.47    3.29
   5 -12  -3    8.37    3.87
  -4 -12   3  771.36   23.83
  -4  12   3  756.77   21.66
   4  12  -3  751.21   22.81
  -4 -12   3  756.17   22.88
   4 -12  -3  683.68   22.82
  -4  12   3  738.87   24.85
  -3  12   3    8.10    3.37
  -3  12   3    8.49    2.83
   3 -12  -3    7.08    3.02
   3  12  -3    6.06    3.15
  -3 -12   3    4.58    2.73
  -3 -12   3    9.92    3.18
   2 -12  -3   78.56    5.92
  -2  12   3   81.66    6.25
  -2  12   3   81.04    6.27
  -2 -12   3   71.99    5.92
   2  12  -3   88.02    6.68
  -2 -12   3   77.08    6.14
  -1 -12   3   75.45    5.84
  -1 -12   3   73.48    5.89
   1 -12  -3   64.96    5.52
  -1  12   3   72.26    5.99
   1  12  -3   77.59    6.61
  -1  12   3   63.00    5.00
   0  12  -3 1463.72   37.58
   0  12   3 1467.00   37.86
   0 -12  -3 1495.44   37.17
   0 -12   3 1415.35   37.75
   0 -12   3 1480.52   37.16
   0  12   3 1514.21   33.94
   1 -12   3   22.41    4.37
  -1  12  -3   27.87    4.21
   1 -12   3   21.57    3.98
  -1 -12  -3   25.75    4.08
   1  12   3   26.44    4.34
   2  12   3   29.83    4.49
   2 -12   3   17.97    4.38
  -2  12  -3   22.44    3.92
  -2 -12  -3   17.30    3.74
   2 -12   3   18.92    4.14
   3 -12   3   98.69    7.77
   3  12   3   88.57    6.94
  -3  12  -3   80.38    6.23
   3 -12   3   90.90    8.45
  -3 -12  -3   89.74    7.33
  -4 -12  -3  334.48   15.23
  -4  12  -3  321.43   15.72
  -4  12  -3  318.93   12.76
   4 -12   3  300.57   14.88
   4  12   3  330.56   13.85
   5 -12   3   74.38    8.77
   5  12   3   66.51    6.84
  -5 -12  -3   71.70    7.99
  -5  12  -3   56.71    7.99
   6 -12   3   20.41    6.19
  -6  12  -3   27.48    6.79
  -6 -12  -3   20.96    5.28
   7 -12   3   13.67    6.04
  -7 -12  -3    5.88    4.68
  -7  12  -3    7.50    5.86
  -8  12  -3   97.30   11.94
  -8 -12  -3   97.01   11.74
   8 -12   3   79.80   11.85
  -9  12  -3    0.00    5.83
  -9 -12  -3   -2.67    3.79
   9 -12   3   -2.46    5.75
   9 -13  -3    4.80    5.25
  -9  13   3    2.37    6.24
  -9 -13   3    1.61    5.37
  -8 -13   3  111.20   11.83
  -8  13   3   91.08   11.96
   8 -13  -3   96.06   11.08
  -7 -13   3    4.66    4.78
  -7 -13   3   -2.25    3.49
   7 -13  -3    2.34    3.29
  -7  13   3    3.90    4.96
  -6 -13   3   55.91    7.68
   6 -13  -3   62.61    7.90
  -6  13   3   55.88    8.29
  -6 -13   3   63.08    7.32
  -5  13   3    5.18    4.11
  -5 -13   3    0.05    2.85
   5 -13  -3    7.27    3.68
   5  13  -3   -1.39    2.84
  -5 -13   3    5.03    3.63
  -4  13   3   24.97    4.03
  -4  13   3   31.14    5.68
  -4 -13   3   32.62    5.27
   4  13  -3   20.57    4.55
   4 -13  -3   30.34    5.06
  -4 -13   3   35.15    4.84
  -3 -13   3   39.60    5.25
  -3 -13   3   38.78    4.54
  -3  13   3   36.11    4.80
  -3  13   3   42.82    5.63
   3  13  -3   35.03    4.95
   3 -13  -3   36.25    4.92
  -2 -13   3  714.04   22.31
   2  13  -3  752.32   22.79
  -2 -13   3  751.61   21.83
  -2  13   3  750.86   22.22
  -2  13   3  755.47   22.63
   2 -13  -3  725.08   22.13
  -1 -13   3  296.60   12.23
   1  13  -3  303.52   12.64
  -1  13   3  306.31   10.86
   1 -13  -3  273.86   11.75
  -1 -13   3  295.96   11.98
  -1  13   3  314.00   12.82
   0  13  -3  162.12    8.98
   0  13   3  150.89    6.02
   0 -13   3  137.36    8.59
   0 -13  -3  171.67    8.65
   0  13   3  131.94    8.35
   0 -13   3  156.18    8.65
  -1 -13  -3   71.92    6.05
   1  13   3   76.94    6.91
  -1  13  -3   72.09    6.05
   1 -13   3   70.84    6.59
   1 -13   3   79.54    6.36
   2 -13   3 1475.54   38.78
   2 -13   3 1422.62   39.64
  -2  13  -3 1405.62   37.47
  -2 -13  -3 1442.56   38.33
   2  13   3 1520.21   38.77
  -3 -13  -3    9.62    3.40
   3  13   3    7.95    3.48
   3 -13   3   22.47    4.86
   3 -13   3    8.95    4.08
  -3  13  -3   12.60    3.39
   4 -13   3   10.70    4.39
  -4  13  -3   12.35    4.71
  -4 -13  -3    8.19    3.83
  -4  13  -3    9.01    3.33
   4  13   3    8.14    3.66
  -5  13  -3    4.82    4.07
   5  13   3    0.40    3.11
   5 -13   3    2.70    3.93
  -5 -13  -3   -2.27    2.62
  -6 -13  -3  146.61   11.13
  -6  13  -3  153.38   12.37
   6 -13   3  147.87   12.15
  -7  13  -3   -4.00    4.40
  -7 -13  -3    2.17    3.53
   7 -13   3    0.07    4.78
  -8  13  -3   83.17   11.57
   8 -13   3   77.73   11.92
  -8 -13  -3   63.21   10.15
   9 -13   3   10.09    7.85
  -9  13  -3    6.65    6.62
  -9 -13  -3    0.45    4.43
  -9 -14   3    2.56    5.45
   9 -14  -3   12.35    6.20
  -9  14   3   16.44    7.85
   8 -14  -3   78.20   10.39
  -8 -14   3   86.08   10.55
  -8  14   3   77.95   11.37
  -7  14   3  149.98   12.70
  -7 -14   3  113.43   11.44
   7 -14  -3  119.44   10.43
  -6  14   3   50.04    8.22
  -6 -14   3   43.39    6.78
   6 -14  -3   44.48    6.92
  -6 -14   3   52.33    7.61
  -5  14   3   96.24    9.33
  -5 -14   3   91.43    8.68
  -5 -14   3   95.36    7.72
   5  14  -3   82.64    7.48
   5 -14  -3   70.10    7.88
   4  14  -3  476.73   18.08
   4 -14  -3  527.26   18.90
  -4 -14   3  519.77   17.71
  -4  14   3  520.55   17.38
  -4 -14   3  477.02   18.71
  -4  14   3  508.94   19.73
  -3  14   3   46.09    5.89
  -3 -14   3   46.16    5.25
  -3  14   3   55.20    5.75
  -3 -14   3   45.91    5.73
   3 -14  -3   51.41    5.77
   3  14  -3   53.87    6.07
  -2 -14   3    8.50    3.24
   2  14  -3   10.45    3.64
   2 -14  -3    6.83    3.05
  -2  14   3    1.54    2.31
  -2  14   3    8.71    3.12
  -2 -14   3    2.92    2.82
  -1  14   3   17.59    3.88
  -1  14   3   13.64    2.99
   1  14  -3   14.88    3.74
   1 -14  -3   11.13    3.26
  -1 -14   3    7.09    3.13
  -1 -14   3   10.77    3.53
   0 -14   3  648.20   20.87
   0  14   3  663.26   16.99
   0  14  -3  666.54   21.16
   0 -14  -3  681.92   21.03
   0 -14   3  651.41   20.83
   0  14   3  662.98   21.54
  -1  14  -3   13.72    3.75
  -1 -14  -3   18.61    4.09
   1 -14   3   22.33    4.37
   1  14   3   19.58    4.20
   1 -14   3   22.84    4.29
   2 -14   3   57.91    6.46
   2  14   3   69.86    6.77
  -2 -14  -3   72.91    6.68
  -2  14  -3   63.82    6.18
   2 -14   3   67.92    7.10
  -3  14  -3   44.79    5.49
  -3 -14  -3   54.36    6.38
   3 -14   3   54.07    7.11
   3  14   3   59.42    6.52
   3 -14   3   49.99    6.71
  -4 -14  -3  217.86   12.11
   4 -14   3  233.54   13.12
  -4  14  -3  208.79   10.66
   4  14   3  229.87   11.71
  -4  14  -3  188.22   12.38
  -5  14  -3   23.39    6.31
  -5 -14  -3   25.74    5.57
   5 -14   3   22.99    5.60
   5  14   3   23.04    5.14
  -6 -14  -3   77.46    9.45
  -6  14  -3   87.48   10.32
   6 -14   3   67.09    9.74
   7 -14   3   97.04   11.67
  -7  14  -3  118.49   12.43
  -7 -14  -3  117.41   11.79
  -8 -14  -3   78.28   10.89
  -8  14  -3   74.99   11.19
   8 -14   3   71.49   11.26
  -9  15   3   58.45   11.47
   9 -15  -3   42.86    8.68
  -9 -15   3   62.84   11.20
  -8 -15   3    7.09    5.31
  -8  15   3   11.06    6.74
   8 -15  -3   10.47    5.10
   7 -15  -3   48.93    7.84
  -7  15   3   42.10    8.50
  -7 -15   3   57.14    8.72
  -6 -15   3  115.40   10.41
  -6 -15   3  124.95    9.70
   6 -15  -3   93.51    9.30
  -6  15   3  110.12   11.02
   5 -15  -3  166.35   10.96
   5  15  -3  178.36   10.60
  -5  15   3  150.43   11.19
  -5 -15   3  146.66   10.69
  -5 -15   3  184.44   10.33
   4 -15  -3  170.40   10.34
  -4  15   3  173.60   11.23
  -4 -15   3  175.49    9.81
  -4  15   3  157.54    9.20
   4  15  -3  156.09   10.17
  -4 -15   3  154.88   10.14
   3 -15  -3   56.99    6.10
   3  15  -3   40.48    6.01
  -3 -15   3   71.10    6.22
  -3 -15   3   60.17    6.39
  -3  15   3   54.64    5.98
  -3  15   3   53.03    6.18
  -2  15   3  141.95    8.37
  -2 -15   3  166.41    9.60
  -2 -15   3  158.60    8.61
   2 -15  -3  153.62    9.03
  -2  15   3  135.57    8.76
   2  15  -3  137.28    9.22
  -1 -15   3   45.50    5.51
  -1  15   3   54.46    6.06
   1 -15  -3   39.42    5.24
   1  15  -3   53.29    5.84
  -1  15   3   46.26    4.48
  -1 -15   3   41.43    4.90
   0 -15   3   72.81    6.71
   0 -15  -3   70.77    6.19
   0 -15   3   68.20    6.43
   0  15   3   70.36    4.23
   0  15  -3   78.38    6.69
   0  15   3   56.16    6.23
   1  15   3  418.99   16.34
  -1  15  -3  401.73   15.64
   1 -15   3  391.95   15.70
  -1 -15  -3  392.51   15.41
   1 -15   3  408.42   15.82
   2 -15   3   66.94    6.85
   2 -15   3   58.61    6.64
   2  15   3   58.86    6.48
  -2 -15  -3   58.58    6.34
  -2  15  -3   49.44    5.74
  -3 -15  -3   94.51    8.00
   3 -15   3  131.67    9.34
   3  15   3  112.91    8.44
   3 -15   3  116.28    9.43
  -3  15  -3  116.58    8.13
   4 -15   3   44.77    7.16
  -4 -15  -3   59.95    7.19
  -4  15  -3   46.80    5.80
  -4  15  -3   55.53    7.68
   4  15   3   52.13    6.56
   5 -15   3  217.48   13.92
  -5 -15  -3  244.84   13.65
   5  15   3  217.28   12.23
  -5  15  -3  228.38   14.01
   6 -15   3   29.33    7.58
  -6 -15  -3   35.45    7.28
  -6  15  -3   38.02    8.02
   7 -15   3    6.67    5.93
  -7  15  -3    5.76    5.32
  -7 -15  -3    7.63    4.43
  -8  15  -3   25.11    8.06
   8 -15   3   10.99    7.05
  -8 -15  -3   15.51    6.07
  -9  16   3   10.32    6.95
  -9 -16   3    1.93    4.89
   9 -16  -3   -0.86    5.32
  -8 -16   3   76.53   10.71
  -8  16   3  103.98   12.81
   8 -16  -3  105.08   11.65
  -7 -16   3  305.79   16.77
   7 -16  -3  295.90   16.58
  -7  16   3  283.41   17.69
   6 -16  -3   42.68    7.10
  -6 -16   3   54.33    7.95
  -6  16   3   30.09    7.33
   5 -16  -3  199.85   11.85
  -5 -16   3  177.73   11.58
  -5 -16   3  176.93   10.30
  -5  16   3  176.08   12.17
   5  16  -3  166.62   10.61
  -4  16   3  101.18    8.94
  -4  16   3   80.81    7.09
  -4 -16   3   95.39    8.70
   4 -16  -3  108.18    8.57
  -4 -16   3  103.46    7.57
   4  16  -3  101.03    8.64
  -3 -16   3  240.27   12.32
  -3  16   3  231.67   11.92
   3  16  -3  257.55   12.73
   3 -16  -3  221.87   11.63
  -3  16   3  258.61   12.04
  -3 -16   3  236.79   10.93
  -2  16   3   55.21    6.26
   2  16  -3   58.79    6.66
  -2 -16   3   59.31    5.68
   2 -16  -3   63.55    6.51
  -2  16   3   61.56    5.90
  -2 -16   3   60.62    6.61
  -1 -16   3  244.82   11.18
   1 -16  -3  231.97   11.58
  -1 -16   3  258.20   12.21
  -1  16   3  257.20   12.26
   1  16  -3  259.28   12.44
  -1  16   3  253.57   10.05
   0 -16   3   -0.17    2.61
   0  16  -3   -0.59    2.28
   0 -16  -3    0.10    2.33
   0  16   3    1.46    1.90
   0 -16   3    0.68    2.71
   0  16   3    1.37    2.56
   1  16   3  350.69   15.32
   1 -16   3  392.62   15.64
   1 -16   3  377.86   15.43
  -1 -16  -3  362.84   14.98
  -1  16  -3  384.30   15.39
   2 -16   3  137.79    9.80
  -2 -16  -3  128.77    8.91
   2  16   3  124.42    9.09
  -2  16  -3  135.36    8.76
   2 -16   3  138.14    9.32
   3 -16   3  292.89   14.85
  -3 -16  -3  281.73   13.96
   3 -16   3  281.61   14.24
  -3  16  -3  278.51   12.98
   3  16   3  296.67   14.05
  -4 -16  -3    8.37    3.43
   4  16   3    1.35    3.59
  -4  16  -3    1.66    2.93
   4 -16   3    4.90    4.19
  -4  16  -3    5.89    4.06
   5 -16   3  136.35   11.30
   5  16   3  138.28   10.16
  -5 -16  -3  132.57   10.32
  -5  16  -3  127.20   11.08
  -6 -16  -3   56.97    8.57
   6 -16   3   45.03    8.48
  -6  16  -3   64.92    9.44
  -7  16  -3  226.91   16.07
  -7 -16  -3  210.16   14.78
  -8 -16  -3   26.63    7.63
  -8  16  -3   29.10    8.42
   8 -16   3   10.90    7.72
  -9  17   3  154.93   15.96
   9 -17  -3  115.64   13.29
  -9 -17   3  167.43   15.63
  -8 -17   3   10.86    5.85
   8 -17  -3    6.39    5.03
  -8  17   3   13.45    7.28
  -7 -17   3   12.06    5.01
  -7  17   3   24.23    6.98
   7 -17  -3   17.59    5.79
  -6  17   3    9.05    5.03
  -6 -17   3    4.40    4.22
   6 -17  -3   11.49    4.90
  -5 -17   3   42.98    6.06
  -5  17   3   38.23    7.14
  -5 -17   3   44.93    7.00
   5  17  -3   46.89    6.86
   5 -17  -3   47.77    6.93
  -4 -17   3   36.00    5.44
  -4 -17   3   48.40    6.84
  -4  17   3   24.42    5.87
   4  17  -3   33.53    5.95
  -4  17   3   37.11    5.40
   4 -17  -3   34.90    5.98
  -3  17   3  149.78    9.62
  -3 -17   3  130.33    8.43
   3 -17  -3  150.74    9.58
  -3 -17   3  135.76    9.62
   3  17  -3  141.47    9.89
  -3  17   3  145.85    9.34
  -2 -17   3   25.60    4.35
  -2  17   3   19.73    4.07
  -2  17   3   19.79    4.43
   2  17  -3   17.92    4.66
  -2 -17   3   21.64    4.98
   2 -17  -3   26.33    4.92
   1 -17  -3  249.02   12.27
   1  17  -3  262.41   12.98
  -1 -17   3  269.72   11.84
  -1  17   3  243.30   10.19
  -1 -17   3  249.57   12.51
  -1  17   3  268.15   12.90
   0  17   3   65.76    4.45
   0 -17   3   78.97    7.45
   0  17   3   71.97    7.25
   0 -17  -3   85.86    7.59
   0 -17   3   79.60    6.80
   0  17  -3   60.27    6.56
  -1 -17  -3  784.13   25.17
  -1  17  -3  810.91   25.15
   1  17   3  762.25   25.47
   1 -17   3  787.03   25.40
   1 -17   3  766.43   25.09
   2 -17   3  124.46    9.12
   2  17   3  116.13    8.96
  -2 -17  -3  113.82    8.54
  -2  17  -3  132.32    8.84
   2 -17   3   99.41    8.76
   3 -17   3  105.17    9.72
  -3  17  -3  107.93    8.16
   3 -17   3  109.74    9.29
   3  17   3  109.28    9.06
  -3 -17  -3   95.13    8.73
  -4  17  -3   21.91    6.11
   4  17   3   24.03    5.67
  -4  17  -3   15.98    4.37
   4 -17   3   19.71    5.65
  -4 -17  -3   24.07    5.48
   5  17   3  225.79   13.02
  -5  17  -3  235.63   14.64
   5 -17   3  224.77   14.60
  -5 -17  -3  259.15   14.45
  -6  17  -3    0.79    4.38
  -6 -17  -3    2.63    3.41
   6 -17   3   -2.82    3.99
  -7 -17  -3   14.58    5.15
  -7  17  -3    7.09    5.41
   7 -17   3   14.11    7.26
  -8  17  -3   17.47    7.17
  -8 -17  -3   11.70    5.48
   8 -17   3   -0.07    6.39
  -9 -18   3    6.10    5.72
  -9  18   3   -2.16    6.69
   9 -18  -3    1.92    5.87
  -8  18   3    4.37    5.89
  -8 -18   3    0.73    4.72
   8 -18  -3    5.20    4.99
  -7 -18   3  121.36   12.01
   7 -18  -3  125.32   11.02
  -7  18   3  125.66   12.97
  -6 -18   3    0.71    3.73
  -6  18   3    1.88    4.44
   6 -18  -3    1.56    3.46
  -5 -18   3    1.08    3.03
  -5  18   3    6.49    4.37
   5  18  -3    0.96    3.53
   5 -18  -3    2.35    3.49
   4 -18  -3    2.03    3.75
  -4 -18   3    4.22    3.39
  -4  18   3    2.74    2.94
   4  18  -3   -2.55    3.41
  -4  18   3    6.03    4.17
  -4 -18   3    8.81    3.88
   3 -18  -3  169.82   10.46
  -3 -18   3  164.75   10.63
   3  18  -3  167.63   10.95
  -3  18   3  169.05   10.46
  -3 -18   3  148.84    9.15
  -3  18   3  172.57   10.27
  -2 -18   3   13.18    4.35
  -2  18   3   10.26    3.89
  -2  18   3   14.13    3.91
   2 -18  -3   14.06    4.09
  -2 -18   3   15.10    4.10
   2  18  -3   13.36    4.45
  -1 -18   3  200.90   11.35
   1  18  -3  224.53   12.01
  -1  18   3  194.82   11.34
   1 -18  -3  201.32   11.10
  -1  18   3  215.35    9.28
  -1 -18   3  199.33   10.43
   0 -18   3    3.36    3.01
   0 -18  -3   -2.01    2.51
   0  18   3    2.80    2.91
   0  18  -3    4.19    2.97
   0 -18   3    0.93    3.10
   1 -18   3  279.12   13.68
  -1 -18  -3  285.63   13.66
  -1  18  -3  262.10   13.11
   1  18   3  277.22   13.71
   1 -18   3  267.49   13.30
   2 -18   3   70.48    7.75
  -2 -18  -3   69.35    7.43
   2 -18   3   85.00    8.35
  -2  18  -3   64.43    7.09
   2  18   3   56.42    7.04
   3 -18   3  728.78   26.20
  -3 -18  -3  731.99   25.21
   3 -18   3  715.28   25.75
   3  18   3  753.05   25.43
  -3  18  -3  695.58   23.85
  -4 -18  -3    6.11    3.57
  -4  18  -3    3.57    3.54
  -4  18  -3    5.78    4.77
   4  18   3    1.25    3.32
   4 -18   3    3.61    4.16
  -5  18  -3  126.48   11.19
   5 -18   3  115.38   11.52
   5  18   3  120.66    9.82
  -5 -18  -3  151.63   11.11
  -6 -18  -3    1.83    3.36
   6 -18   3    3.80    4.81
  -6  18  -3   -0.99    4.68
   7 -18   3  147.84   14.76
  -7  18  -3  160.86   13.91
  -7 -18  -3  149.21   12.28
  -8 -18  -3    2.90    4.12
  -8  18  -3    9.17    6.12
   8 -18   3   -0.24    6.02
   9 -19  -3   36.63    9.05
  -8  19   3   18.62    7.81
  -8 -19   3   29.84    7.80
   8 -19  -3   15.59    6.36
   7 -19  -3   12.06    4.80
  -7  19   3   17.96    6.86
  -7 -19   3   14.07    5.91
  -6  19   3  327.83   18.00
  -6 -19   3  325.58   17.38
   5  19  -3  265.83   14.25
  -5  19   3  278.06   15.65
  -5 -19   3  259.64   14.81
   5 -19  -3  319.46   15.76
   4  19  -3   17.64    5.27
  -4 -19   3   13.59    4.47
  -4  19   3    6.63    3.88
  -4  19   3    9.12    4.93
   4 -19  -3   11.44    4.31
  -4 -19   3   24.18    5.51
   3  19  -3    7.07    4.03
   3 -19  -3    3.19    3.36
  -3 -19   3    8.21    3.61
  -3  19   3    8.63    4.03
  -3 -19   3    6.33    3.78
  -3  19   3    1.89    3.13
   2  19  -3   64.17    7.61
  -2  19   3   64.40    6.40
  -2  19   3   68.34    7.41
  -2 -19   3   57.90    7.16
  -2 -19   3   62.72    6.34
   2 -19  -3   57.25    6.97
   1 -19  -3  174.89   10.50
  -1 -19   3  158.24   10.50
  -1  19   3  164.94   10.62
  -1 -19   3  163.76    9.57
   1  19  -3  136.28    9.99
  -1  19   3  166.19    8.19
   0 -19   3  123.48    9.28
   0  19  -3  144.68    9.81
   0 -19   3  127.40    8.75
   0  19   3  127.24    9.40
   0 -19  -3  150.75    9.91
   1 -19   3  310.70   14.73
  -1  19  -3  272.76   13.84
   1  19   3  274.40   14.29
   1 -19   3  315.24   14.53
  -1 -19  -3  298.48   14.30
   2  19   3   -1.46    2.98
   2 -19   3    8.48    4.18
   2 -19   3    0.75    3.04
  -2  19  -3    0.05    2.66
  -2 -19  -3   -0.03    3.03
   3 -19   3   42.32    6.90
  -3 -19  -3   55.78    7.07
   3 -19   3   52.94    7.73
  -3  19  -3   50.51    6.57
   3  19   3   45.82    7.11
   4  19   3    7.11    4.29
   4 -19   3    3.40    4.25
  -4  19  -3    6.68    5.14
  -4  19  -3    2.99    2.99
  -4 -19  -3    8.45    4.17
   5  19   3  178.39   11.74
  -5  19  -3  167.55   12.82
  -5 -19  -3  183.04   12.58
   5 -19   3  166.52   12.91
   6 -19   3   27.12    7.43
  -6  19  -3   15.29    6.29
  -6 -19  -3   41.37    7.92
  -7  19  -3    6.43    5.57
   7 -19   3    1.27    6.31
  -7 -19  -3    6.01    3.76
  -8  19  -3   74.02   11.69
  -8 -19  -3   74.13   10.74
   8 -20  -3  100.86   12.39
  -8 -20   3  113.77   12.89
  -8  20   3   81.92   12.22
   7 -20  -3   13.07    5.31
  -7  20   3    8.38    6.11
  -7 -20   3   18.83    6.82
   6 -20  -3    8.83    4.42
  -6  20   3    5.94    5.00
  -6 -20   3    5.25    4.36
  -5 -20   3    4.93    4.07
   5  20  -3   -1.89    3.42
   5 -20  -3    3.43    3.77
  -5  20   3    3.04    4.62
  -4 -20   3  333.36   16.43
   4 -20  -3  340.06   16.35
  -4  20   3  320.38   16.13
   4  20  -3  342.42   16.61
  -4  20   3  349.51   15.72
  -3  20   3   37.60    5.99
   3  20  -3   20.25    5.83
  -3 -20   3   36.76    6.59
   3 -20  -3   21.29    5.39
  -3 -20   3   32.55    5.25
  -3  20   3   23.44    5.20
   2 -20  -3  132.88    9.65
  -2 -20   3  128.75    9.66
  -2  20   3  129.63    9.59
  -2 -20   3  123.71    8.39
   2  20  -3  143.66   10.57
  -2  20   3  137.51    8.72
  -1 -20   3   37.64    6.38
  -1 -20   3   44.19    5.76
  -1  20   3   47.30    4.92
   1 -20  -3   42.93    6.52
  -1  20   3   46.84    6.57
   1  20  -3   42.56    6.69
   0 -20   3  322.77   15.49
   0 -20  -3  353.56   15.88
   0 -20   3  366.88   14.97
   0  20   3  315.15   15.49
   0  20  -3  372.00   16.38
  -1  20  -3   60.55    7.29
   1 -20   3   73.40    7.75
  -1 -20  -3   65.31    7.53
   1 -20   3   62.06    7.64
   1  20   3   65.25    7.78
  -2  20  -3  256.13   13.35
  -2 -20  -3  238.53   13.24
   2 -20   3  250.66   13.92
   2  20   3  265.18   14.18
   2 -20   3  260.56   13.99
  -3 -20  -3    3.17    3.01
   3 -20   3    2.00    3.25
   3  20   3    1.32    3.33
   3 -20   3    2.06    3.73
  -3  20  -3    0.42    2.88
  -4  20  -3   45.60    7.92
  -4  20  -3   54.05    7.18
   4  20   3   49.54    7.24
  -4 -20  -3   50.78    7.44
   4 -20   3   48.56    8.24
   5  20   3    0.09    3.15
  -5 -20  -3    2.40    3.11
  -5  20  -3   -1.88    4.02
   5 -20   3    2.18    4.56
   6 -20   3   53.48    9.48
  -6 -20  -3   59.26    9.13
  -6  20  -3   69.43   10.36
  -7  20  -3   42.54    9.55
   7 -20   3   38.15    9.44
  -7 -20  -3   63.37    9.86
   8 -20   3   31.37   10.07
  -8  20  -3   33.47    9.40
  -8 -20  -3   31.18    7.43
  -8  21   3   70.94   11.55
   8 -21  -3   87.44   11.79
  -8 -21   3   49.24    9.94
   7 -21  -3    4.81    4.50
  -7 -21   3    2.14    4.52
  -7  21   3    2.64    5.41
  -6 -21   3  147.58   12.07
  -6  21   3  147.56   12.45
  -5  21   3   48.54    8.09
   5  21  -3   30.28    6.15
   5 -21  -3   26.02    6.48
  -5 -21   3   28.50    6.52
  -4 -21   3    9.69    4.21
   4  21  -3    5.29    3.93
  -4  21   3    6.85    3.75
   4 -21  -3   10.88    4.27
  -4  21   3    7.69    4.73
  -3 -21   3   69.21    6.92
   3 -21  -3   68.12    8.05
   3  21  -3   76.28    8.70
  -3  21   3   64.21    7.57
  -3  21   3   71.98    7.71
  -3 -21   3   65.45    8.12
   2  21  -3  448.04   19.23
  -2 -21   3  416.01   18.26
   2 -21  -3  404.11   17.82
  -2  21   3  409.38   15.97
  -2  21   3  392.65   17.60
  -2 -21   3  432.56   16.26
  -1 -21   3   69.24    6.96
   1 -21  -3   69.44    7.85
  -1  21   3   70.03    7.93
   1  21  -3   71.38    8.16
  -1 -21   3   69.11    8.02
   0 -21  -3   13.88    4.30
   0 -21   3   11.69    4.09
   0 -21   3   10.31    4.21
   0  21  -3   10.79    4.36
   0  21   3   12.88    4.26
  -1 -21  -3    6.26    3.88
   1  21   3    3.83    3.37
   1 -21   3    1.43    3.73
  -1  21  -3    0.27    2.64
   1 -21   3    6.90    4.20
   2  21   3  282.90   14.98
   2 -21   3  277.99   15.08
   2 -21   3  293.97   15.02
  -2  21  -3  299.96   14.97
  -2 -21  -3  286.09   14.62
  -3  21  -3    8.87    4.27
   3 -21   3    4.36    3.82
  -3 -21  -3    5.75    3.55
   3  21   3    2.98    3.71
   3 -21   3   -1.52    3.67
   4 -21   3    2.52    4.20
  -4  21  -3    8.16    4.38
   4  21   3   12.11    4.99
  -4 -21  -3    4.46    3.99
  -4  21  -3    9.99    5.52
  -5 -21  -3    3.84    4.18
   5  21   3    3.96    3.92
  -5  21  -3   -1.30    4.34
   5 -21   3    6.14    5.08
   6 -21   3   65.63   10.44
  -6  21  -3   81.94   11.01
  -6 -21  -3   69.60    9.86
  -7  21  -3   10.47    6.18
   7 -21   3    9.98    6.93
  -7 -21  -3    3.83    3.96
  -8  22   3   83.18   12.32
   8 -22  -3   56.33   10.07
  -8 -22   3   54.55   10.01
   7 -22  -3   18.03    5.86
  -7 -22   3   14.53    5.92
  -7  22   3   17.76    7.47
   6 -22  -3   20.83    6.02
  -6  22   3   20.31    7.03
  -6 -22   3   19.39    6.42
   5  22  -3   14.27    5.20
   5 -22  -3    2.38    4.14
  -5 -22   3    7.56    4.42
  -5  22   3    7.51    5.39
  -4  22   3  181.60   12.09
   4  22  -3  155.57   11.62
  -4 -22   3  185.69   12.44
  -4  22   3  165.45   11.31
   4 -22  -3  165.33   11.70
  -3 -22   3  193.73   12.49
   3  22  -3  215.93   13.30
  -3  22   3  193.27   12.22
  -3  22   3  197.03   11.86
   3 -22  -3  199.89   12.40
   2  22  -3   13.82    4.57
   2 -22  -3   10.66    3.75
  -2  22   3    9.48    3.87
  -2 -22   3   16.22    4.36
  -2  22   3   13.13    4.13
  -2 -22   3   20.30    4.83
  -1 -22   3  146.50    9.38
   1 -22  -3  137.98   10.24
   1  22  -3  157.38   11.06
  -1 -22   3  145.77   10.61
  -1  22   3  127.82   10.12
   0 -22   3  606.94   22.90
   0  22   3  554.85   22.57
   0 -22  -3  612.26   22.93
   0  22  -3  593.57   23.07
   0 -22   3  593.61   21.17
   1 -22   3   78.57    8.95
   1 -22   3   69.55    7.80
  -1  22  -3   80.29    8.76
   1  22   3   78.52    8.71
  -1 -22  -3   85.19    8.71
   2 -22   3    7.79    4.17
  -2 -22  -3    2.05    2.80
  -2  22  -3    6.47    3.60
   2  22   3    8.53    4.36
   2 -22   3    5.56    4.29
  -3  22  -3   50.57    7.37
  -3 -22  -3   59.79    7.94
   3  22   3   52.13    7.64
   3 -22   3   64.76    8.37
   3 -22   3   50.11    8.36
  -4  22  -3   13.33    5.45
   4  22   3   25.71    6.16
  -4  22  -3   26.93    6.04
  -4 -22  -3   17.10    5.19
   4 -22   3   15.23    6.26
   5  22   3   28.28    6.73
   5 -22   3   46.91    8.81
  -5 -22  -3   41.08    7.65
  -5  22  -3   25.93    7.31
   6 -22   3   27.41    7.99
  -6  22  -3   21.35    7.14
  -6 -22  -3   26.02    7.08
  -7 -22  -3    0.83    4.05
   7 -22   3    8.56    7.02
  -7  22  -3    1.07    5.66
  -8 -23   3  102.55   12.77
   8 -23  -3   75.23   11.45
  -8  23   3   89.84   12.82
   7 -23  -3   12.59    5.29
  -7  23   3   10.43    6.20
  -7 -23   3    5.88    5.01
  -6  23   3   42.46    8.47
   6 -23  -3   39.65    7.85
  -6 -23   3   48.88    9.00
   5  23  -3   -1.69    3.39
  -5  23   3    1.21    4.78
   5 -23  -3   -2.58    3.32
  -5 -23   3    1.53    3.73
   4  23  -3    3.80    4.25
   4 -23  -3   18.94    5.67
  -4 -23   3    5.62    4.64
  -4  23   3   15.69    5.25
  -4  23   3   13.17    5.29
  -3  23   3   54.41    7.54
   3 -23  -3   59.76    7.93
  -3 -23   3   49.33    7.67
  -3  23   3   49.84    7.07
   3  23  -3   46.74    7.45
  -2  23   3   56.74    7.57
   2  23  -3   38.72    7.07
   2 -23  -3   41.46    6.83
  -2 -23   3   48.14    6.32
  -2 -23   3   46.32    7.48
  -1 -23   3  113.69    9.73
  -1 -23   3  110.89    8.47
  -1  23   3   91.48    9.38
   1  23  -3  108.60   10.30
   1 -23  -3  100.85    8.81
   0 -23  -3   15.70    4.41
   0 -23   3    9.90    4.35
   0  23   3   11.03    4.43
   0  23  -3   12.79    4.39
   0 -23   3   22.74    5.32
   1 -23   3  113.05   10.58
  -1 -23  -3  104.25    9.14
   1  23   3   98.13    9.86
   1 -23   3  132.43    9.78
  -1  23  -3  112.44   10.29
   2 -23   3  278.20   15.56
  -2 -23  -3  270.67   15.09
  -2  23  -3  275.91   15.05
   2  23   3  292.18   15.76
   2 -23   3  292.74   15.17
   3 -23   3   30.30    6.66
  -3 -23  -3   44.03    7.40
   3 -23   3   44.46    8.10
  -3  23  -3   37.46    6.89
   3  23   3   32.65    6.85
  -3  23  -3   43.14    7.40
  -4 -23  -3   33.32    6.92
   4 -23   3   48.13    9.05
  -4  23  -3   43.46    7.88
  -4  23  -3   36.40    6.82
   4  23   3   42.60    7.58
  -5  23  -3    3.24    4.90
  -5 -23  -3    1.81    3.51
   5  23   3    7.01    4.55
   5 -23   3    5.00    5.34
   6 -23   3  104.45   12.79
  -6 -23  -3  107.20   11.80
  -6  23  -3  107.21   12.39
   7 -23   3   27.37    9.06
  -7  23  -3   15.42    7.03
  -7 -23  -3   13.34    5.62
   8 -24  -3   15.21    6.70
  -8  24   3   13.43    7.24
  -8 -24   3   15.40    7.00
  -7  24   3  190.60   15.35
   7 -24  -3  165.38   13.89
  -7 -24   3  170.67   14.28
  -6 -24   3    9.46    5.27
  -6  24   3   10.87    6.05
   6 -24  -3    4.91    4.52
  -5  24   3   49.06    8.51
  -5 -24   3   53.78    9.05
   5 -24  -3   48.60    8.49
   5  24  -3   44.47    7.58
  -4  24   3   16.77    5.86
   4 -24  -3   16.13    5.46
  -4 -24   3   18.58    6.13
   4  24  -3   13.57    5.19
  -4  24   3    8.82    4.28
  -3  24   3    0.84    4.14
  -3 -24   3    2.57    3.94
   3  24  -3    0.17    3.21
  -3  24   3    0.01    3.09
   3 -24  -3   -0.39    3.41
  -2 -24   3  121.52   10.39
  -2  24   3  112.45   10.42
   2 -24  -3  138.12   10.41
   2  24  -3  118.33   10.38
  -1  24   3    6.69    4.30
  -1 -24   3    3.05    4.21
   1  24  -3    2.99    3.95
  -1 -24   3    5.79    3.84
   1 -24  -3    8.84    4.21
   0  24  -3  122.88   10.41
   0 -24   3  123.89    9.76
   0 -24  -3  124.17   10.14
   0 -24   3  136.65   10.77
   0  24   3  139.20   10.97
   1  24   3   14.86    5.19
  -1  24  -3    1.41    3.65
   1 -24   3   15.12    5.16
   1 -24   3    9.77    5.05
  -1 -24  -3   14.82    4.87
   2  24   3   40.78    7.33
  -2  24  -3   29.86    6.37
   2 -24   3   44.53    7.80
  -2 -24  -3   26.22    5.81
   2 -24   3   29.39    6.15
  -3  24  -3    7.36    4.89
   3  24   3   13.91    5.36
   3 -24   3   18.20    6.39
  -3 -24  -3   16.11    5.07
  -3  24  -3    7.43    3.96
   4 -24   3   11.96    5.76
  -4  24  -3    9.45    5.07
  -4  24  -3    9.76    5.36
  -4 -24  -3   10.04    4.52
   4  24   3    9.82    5.34
   5  24   3    1.97    3.63
  -5  24  -3    4.45    4.76
  -5 -24  -3    1.77    3.70
   5 -24   3    4.11    5.73
   6 -24   3    3.79    5.65
  -6  24  -3    4.58    5.88
  -6 -24  -3   -0.99    3.37
  -7 -24  -3  171.84   14.42
  -7  24  -3  157.68   15.19
  -7 -25   3   50.35    9.62
   7 -25  -3   39.55    8.36
  -7  25   3   41.40    9.18
  -6 -25   3   10.40    5.05
  -6  25   3    0.12    5.43
   6 -25  -3    3.25    4.21
  -5  25   3   71.75    9.61
   5 -25  -3   54.62    9.01
   5  25  -3   60.92    8.62
  -5 -25   3   64.59    9.47
   4  25  -3   48.14    7.96
   4 -25  -3   44.87    8.04
  -4  25   3   29.07    7.12
  -4  25   3   31.66    6.68
  -4 -25   3   41.35    8.08
  -3  25   3   11.44    4.69
  -3 -25   3   14.31    5.52
   3  25  -3   17.64    5.62
   3 -25  -3   17.36    5.24
   2 -25  -3   50.52    7.75
  -2  25   3   44.94    7.52
  -2 -25   3   53.82    8.24
   2  25  -3   31.99    6.98
   1 -25  -3  245.35   14.21
  -1 -25   3  240.64   14.41
  -1 -25   3  221.82   12.21
  -1  25   3  221.82   13.84
   1  25  -3  228.69   14.59
   0  25   3   -1.17    3.70
   0 -25   3    2.80    3.86
   0 -25  -3    1.38    3.16
   0 -25   3    7.63    4.36
   0  25  -3    0.19    3.76
   1  25   3  179.56   12.58
  -1  25  -3  190.30   13.11
   1 -25   3  191.79   11.95
  -1 -25  -3  195.33   12.69
   1 -25   3  188.69   13.26
  -2 -25  -3   62.14    8.60
  -2  25  -3   42.53    7.54
   2 -25   3   54.93    7.68
   2  25   3   63.69    8.85
   2 -25   3   63.42    9.15
   3  25   3   10.71    4.71
   3 -25   3    7.93    5.22
  -3  25  -3    7.73    4.39
  -3  25  -3    4.76    4.75
  -3 -25  -3    8.59    3.93
  -4  25  -3   -1.73    3.38
   4 -25   3    5.49    5.04
   4  25   3    4.66    4.47
  -4  25  -3    0.00    4.23
  -4 -25  -3    0.16    2.89
   5  25   3   90.33   10.31
   5 -25   3   91.39   11.88
  -5 -25  -3   82.97   10.57
  -5  25  -3   94.08   11.23
  -6 -25  -3   41.92    8.81
  -6  25  -3   44.29    9.37
   6 -25   3   20.69    7.78
   7 -25   3   20.17    8.34
  -7  25  -3   22.29    8.10
  -7 -25  -3   10.11    5.49
  -7 -26   3  181.95   15.05
  -7  26   3  194.18   15.61
  -6  26   3    7.19    5.89
  -6 -26   3    8.38    5.53
   6 -26  -3    8.89    5.38
   5  26  -3   28.34    6.73
   5 -26  -3   18.25    6.09
  -5 -26   3   33.02    8.04
  -5  26   3   31.46    7.47
   4 -26  -3   20.32    6.36
  -4 -26   3   35.64    7.85
  -4  26   3   24.65    6.67
  -4  26   3   24.84    6.18
   4  26  -3   26.79    6.34
  -3 -26   3    7.10    4.69
  -3  26   3   10.33    4.79
   3  26  -3    4.56    4.60
   3 -26  -3    3.53    4.15
  -2 -26   3    0.75    3.66
  -2  26   3    0.59    3.38
   2 -26  -3    2.28    3.46
   2  26  -3    4.26    3.90
   1  26  -3   53.34    8.02
  -1  26   3   50.92    8.03
  -1 -26   3   57.20    8.60
   1 -26  -3   46.16    7.45
   0  26   3   31.51    7.06
   0 -26   3   56.77    7.41
   0 -26  -3   52.81    8.23
   0  26  -3   40.68    7.80
   0 -26   3   45.78    8.06
  -1 -26  -3   26.40    6.14
   1 -26   3   28.60    6.08
   1  26   3   13.42    5.39
   1 -26   3   17.22    6.08
  -1  26  -3   12.31    5.45
  -2 -26  -3   58.23    8.49
   2 -26   3   47.16    7.42
   2  26   3   52.88    8.50
  -2  26  -3   49.39    8.11
   2 -26   3   36.26    7.82
  -3  26  -3  203.00   13.57
   3  26   3  214.20   14.38
  -3  26  -3  189.75   13.32
   3 -26   3  202.29   14.82
  -3 -26  -3  198.48   13.58
  -4 -26  -3   12.52    5.38
   4  26   3    4.81    4.53
   4 -26   3    1.13    5.39
  -4  26  -3    3.07    4.39
  -4  26  -3    2.00    4.95
   5  26   3   13.17    5.16
  -5 -26  -3    8.42    3.99
  -5  26  -3    3.74    5.09
   5 -26   3    7.91    5.95
  -6  26  -3    8.16    6.43
   6 -26   3   16.21    7.42
  -6 -26  -3   15.54    5.76
   7 -27  -3   17.69    6.05
  -7  27   3   12.51    6.78
  -7 -27   3   13.06    6.44
  -6 -27   3    4.14    5.26
   6 -27  -3   10.30    5.89
  -6  27   3    5.37    5.52
   5  27  -3   98.72   11.02
  -5  27   3   96.00   10.89
  -5 -27   3   99.79   11.75
   5 -27  -3   81.63   10.86
   4 -27  -3    0.71    3.86
  -4 -27   3   -0.22    4.26
  -4  27   3   -1.97    3.83
   4  27  -3   -0.43    3.62
   3 -27  -3   -0.78    3.63
  -3  27   3    4.40    4.06
   3  27  -3    1.11    3.84
  -3 -27   3   -0.45    3.99
   2 -27  -3   62.01    8.96
  -2 -27   3   53.07    8.74
   2  27  -3   63.67    9.06
  -2  27   3   58.35    8.50
  -1 -27   3  201.55   13.89
  -1  27   3  187.15   13.29
   1 -27  -3  169.82   12.46
   1  27  -3  182.37   13.37
   0 -27   3  115.73    9.68
   0 -27  -3  110.85   11.09
   0  27  -3   92.63   10.44
   0 -27   3  116.19   11.43
   0  27   3   92.33   10.53
  -1 -27  -3  205.19   13.77
   1 -27   3  224.11   15.09
   1 -27   3  214.60   12.98
   1  27   3  231.81   14.71
  -1  27  -3  211.11   14.39
  -2  27  -3   55.62    8.81
  -2 -27  -3   70.73    9.38
   2  27   3   77.56    9.89
   2 -27   3   72.55   10.04
   2 -27   3   83.53    9.15
  -3  27  -3   18.06    6.49
  -3 -27  -3   21.39    5.90
   3 -27   3   16.96    6.96
  -3  27  -3   10.25    5.78
   3  27   3   24.59    7.03
   4 -27   3   30.37    8.73
   4  27   3   33.34    7.79
  -4 -27  -3   29.39    7.30
  -4  27  -3   24.12    7.26
  -4  27  -3   36.50    7.23
  -5  27  -3  154.05   13.50
   5 -27   3  146.83   15.14
   5  27   3  184.75   14.01
  -5 -27  -3  184.51   13.99
  -6 -27  -3   13.76    5.86
   6 -27   3   18.28    8.37
  -6  27  -3   29.75    8.74
   7 -28  -3   38.70    8.71
  -6  28   3   35.42    8.75
  -6 -28   3   49.38    9.79
   6 -28  -3   16.33    6.82
   5 -28  -3   13.12    5.57
   5  28  -3   32.29    7.47
  -5  28   3   31.90    7.72
  -5 -28   3   28.18    7.82
  -4 -28   3   17.09    6.13
   4  28  -3   26.01    7.00
   4 -28  -3   13.18    5.86
  -4  28   3   16.84    5.78
  -3  28   3   42.92    7.83
   3 -28  -3   31.98    7.39
  -3 -28   3   35.33    7.80
   3  28  -3   34.38    7.44
  -2  28   3   57.89    8.80
   2 -28  -3   65.20    9.29
  -2 -28   3   43.83    8.46
   2  28  -3   50.91    8.62
   1  28  -3   10.43    5.15
   1 -28  -3   18.17    5.63
  -1 -28   3   18.03    6.31
  -1  28   3   20.08    5.84
   0  28   3    2.15    4.38
   0 -28  -3   30.09    6.95
   0  28  -3   15.86    5.77
   0 -28   3   14.63    6.03
   1 -28   3   35.75    8.14
   1  28   3   40.76    8.03
  -1  28  -3   41.57    7.61
   1 -28   3   25.62    6.35
  -1 -28  -3   51.19    8.55
   2  28   3  102.12   11.40
   2 -28   3  113.53   10.72
  -2 -28  -3  102.20   11.11
  -2  28  -3  108.93   11.31
   2 -28   3   98.80   11.57
   3  28   3  187.01   14.12
   3 -28   3  198.81   15.23
  -3 -28  -3  176.54   13.51
  -3  28  -3  207.94   13.95
  -3  28  -3  191.62   13.62
   4  28   3   41.91    8.14
  -4 -28  -3   55.27    9.01
  -4  28  -3   47.85    8.51
   4 -28   3   53.55   10.36
  -4  28  -3   49.15    8.27
  -5 -28  -3   18.25    6.00
   5  28   3   35.21    8.21
  -5  28  -3   25.42    7.91
   5 -28   3   15.59    7.99
  -6  28  -3   13.17    6.78
  -6 -28  -3   16.23    6.43
   6 -28   3    8.61    6.86
   6 -29  -3  136.26   14.16
  -6 -29   3  151.26   14.96
  -6  29   3  170.31   14.37
   5 -29  -3    1.45    4.91
   5  29  -3   -1.00    4.38
  -5 -29   3    2.00    4.92
   4 -29  -3   25.61    7.02
  -4 -29   3   12.64    5.66
  -4  29   3   10.58    5.58
   4  29  -3    4.78    4.92
  -3 -29   3   36.47    8.12
  -3  29   3   40.26    8.01
   3  29  -3   43.39    8.14
   3 -29  -3   33.64    7.61
   2 -29  -3  206.23   14.44
  -2 -29   3  199.34   14.65
   2  29  -3  213.67   15.10
  -2  29   3  183.67   13.74
  -1  29   3  107.32   11.53
  -1 -29   3  100.41   11.47
   1  29  -3  122.99   12.16
   1 -29  -3  120.97   11.81
   0 -29   3   32.99    7.91
   0 -29  -3   42.97    8.23
   0  29  -3   39.65    8.15
   0  29   3   30.39    7.49
  -1 -29  -3   89.28   10.81
   1 -29   3   72.33    8.57
  -1  29  -3   83.72   10.35
   1  29   3   86.79   10.70
   1 -29   3   66.86   10.50
  -2 -29  -3  111.89   11.66
  -2  29  -3   96.94   10.92
   2 -29   3  111.66   12.35
   2 -29   3  125.30   10.67
   2  29   3  119.48   12.32
   3  29   3   26.42    7.44
  -3 -29  -3   16.42    5.56
  -3  29  -3   19.67    6.30
   3 -29   3   33.62    8.59
  -3  29  -3   20.21    6.74
   4  29   3    1.62    4.77
  -4  29  -3    5.60    5.41
   4 -29   3    5.99    5.87
  -4  29  -3    1.58    4.43
  -4 -29  -3   -5.40    3.13
   5  29   3   -1.40    4.69
  -5  29  -3   -5.20    5.35
   5 -29   3    3.90    6.33
  -5 -29  -3   -0.97    3.81
  -6 -30   3   13.35    7.39
   6 -30  -3   -2.69    4.90
   5  30  -3   25.27    7.21
   5 -30  -3   21.53    6.73
  -5 -30   3   22.49    7.83
  -4 -30   3  120.88   13.19
   4  30  -3  117.35   12.65
   4 -30  -3  131.71   13.30
  -4  30   3  122.47   11.84
  -3  30   3   -6.32    4.05
   3 -30  -3    1.43    4.03
  -3 -30   3    3.39    4.88
   3  30  -3    4.26    4.55
   2  30  -3   19.42    6.43
  -2  30   3   28.83    7.51
  -2 -30   3   20.17    6.74
   2 -30  -3   15.97    5.45
   1 -30  -3   26.94    6.76
  -1  30   3   34.26    7.79
   1  30  -3   37.81    7.92
  -1 -30   3   43.51    8.97
   0 -30  -3  382.97   20.24
   0  30   3  374.39   20.23
   0  30  -3  423.20   21.37
   0 -30   3  381.23   20.71
  -1  30  -3    7.57    4.99
   1  30   3    5.89    4.57
  -1 -30  -3   14.04    5.17
   1 -30   3    1.00    5.31
  -2 -30  -3   42.55    8.39
   2  30   3   30.55    7.93
  -2  30  -3   38.84    8.25
   2 -30   3   30.70    8.08
  -2  30  -3   42.58    7.70
  -3  30  -3   -2.33    3.44
   3  30   3    3.05    4.73
  -3 -30  -3   -1.62    3.22
   3 -30   3    4.10    5.66
  -3  30  -3   -2.13    4.56
  -4 -30  -3   44.23    8.89
  -4  30  -3   54.33    9.19
   4 -30   3   35.30    9.54
  -4  30  -3   30.70    7.42
   4  30   3   43.26    9.11
   5  30   3   -0.33    4.99
  -5 -30  -3    1.98    3.33
  -5  30  -3  -11.31    4.62
   5 -30   3   -1.63    6.42
  -5 -31   3    3.22    5.64
   5 -31  -3   10.72    5.46
   5  31  -3    3.02    5.10
   4  31  -3    4.28    5.32
  -4  31   3   -2.80    4.11
  -4 -31   3    2.82    5.12
   4 -31  -3    7.65    5.02
  -3  31   3   30.81    7.61
   3 -31  -3   39.95    8.55
   3  31  -3   24.69    7.07
  -3 -31   3   29.52    8.01
  -2  31   3  114.63   12.04
   2 -31  -3  142.52   12.41
   2  31  -3  116.67   12.03
  -2 -31   3  110.03   12.40
   1  31  -3   61.47    9.89
   1 -31  -3   60.10    9.70
  -1 -31   3   45.43    9.09
  -1  31   3   62.02    9.78
   0  31   3   18.35    6.90
   0 -31   3    2.43    5.22
   0 -31  -3   10.83    5.73
   0  31  -3    8.26    5.30
  -1  31  -3   11.53    6.12
  -1 -31  -3   21.21    5.90
   1  31   3    6.01    4.74
   1 -31   3   13.59    6.45
  -2  31  -3    8.35    5.51
   2 -31   3    7.23    6.16
   2  31   3    7.64    5.56
  -2 -31  -3   10.51    4.70
  -2  31  -3    7.72    5.47
  -3 -31  -3   24.15    6.80
   3  31   3   22.72    7.78
  -3  31  -3   20.56    6.69
  -3  31  -3   30.45    7.55
   3 -31   3   21.47    7.82
   4  31   3    4.05    5.37
  -4  31  -3   -2.47    4.59
   4 -31   3   -0.29    5.85
  -4 -31  -3   -1.58    3.70
  -4  31  -3    1.86    5.03
   5 -31   3    8.44    7.70
  -5 -31  -3   15.88    6.60
  -5  31  -3    8.98    7.01
   5  31   3   21.97    7.89
   5 -32  -3   14.84    6.14
   5  32  -3   10.78    6.56
  -5 -32   3    8.57    5.82
  -4  32   3   96.94   11.37
   4 -32  -3   84.90   11.76
   4  32  -3   94.16   11.90
  -4 -32   3  103.51   12.66
   3 -32  -3    9.31    5.32
   3  32  -3   14.69    6.59
  -3 -32   3   19.04    7.19
  -3  32   3    3.77    4.49
   2 -32  -3   20.03    7.22
  -2  32   3   29.74    7.72
  -2 -32   3   24.80    7.84
   2  32  -3   36.81    8.08
   1  32  -3   85.95   11.26
   1 -32  -3   72.53   10.59
  -1 -32   3   66.50   10.48
  -1  32   3   77.36   10.76
   0  32  -3  113.43   12.65
   0  32   3  105.77   12.28
   0 -32   3  120.23   13.28
   0 -32  -3   83.10   11.28
   1  32   3    6.17    5.32
  -1 -32  -3    7.93    4.91
  -1  32  -3    8.77    5.88
   1 -32   3    4.56    5.83
  -2  32  -3   60.43    9.79
   2 -32   3   72.04   11.68
   2  32   3   66.62   10.75
  -2 -32  -3  105.25   11.96
  -3  32  -3   49.36    9.37
   3 -32   3   60.33   11.19
  -3  32  -3   90.75   10.70
  -3 -32  -3   71.36   10.53
   3  32   3   79.80   11.43
  -4 -32  -3   68.95   10.56
  -4  32  -3   69.01   10.38
   4 -32   3   78.84   12.60
   4  32   3   57.45   10.69
  -4  32  -3   76.63   10.34
   5  33  -3   44.40    9.64
   5 -33  -3   44.09    9.91
  -5 -33   3   39.60    9.92
  -4 -33   3   16.13    7.41
  -4  33   3    7.81    6.01
   4  33  -3   15.09    6.58
   4 -33  -3   22.69    7.63
   3 -33  -3   40.96    8.43
  -3 -33   3   53.46   10.61
  -3  33   3   51.36    9.31
   3  33  -3   45.36    9.31
   2 -33  -3   48.24    9.51
  -2  33   3   56.77    9.98
  -2 -33   3   55.28   10.23
   2  33  -3   46.60    9.60
  -1  33   3   71.74   10.84
  -1 -33   3   70.55   11.19
   1  33  -3   75.43   10.81
   1 -33  -3   63.36   10.10
   0  33   3   12.30    5.66
   0 -33   3    8.61    6.32
   0  33  -3   13.71    6.24
   0 -33  -3   15.12    6.17
   1  33   3  139.43   14.21
  -1 -33  -3  158.52   13.62
   1 -33   3  154.34   15.09
  -1  33  -3  177.24   14.57
   2  33   3   53.80   10.34
  -2 -33  -3   33.00    8.04
   2 -33   3   61.11   11.35
  -2  33  -3   52.53    9.54
  -3  33  -3   48.52    9.34
   3  33   3   37.33    9.19
  -3 -33  -3   46.20    9.31
   3 -33   3   25.30    8.52
   4  33   3   31.49    8.84
  -4  33  -3    9.94    7.09
  -4  33  -3   27.45    7.74
  -4 -33  -3   29.54    7.98
   4 -33   3   41.51   11.00
  -4  34   3   -2.29    4.75
  -4 -34   3    7.20    6.00
   4  34  -3    1.76    5.57
   4 -34  -3   12.76    6.16
  -3 -34   3   69.56   11.81
   3  34  -3   89.69   12.06
   3 -34  -3   80.96   11.71
  -3  34   3   75.73   10.79
   2  34  -3   -2.63    4.47
   2 -34  -3   -3.54    4.36
  -2  34   3    7.03    5.19
  -2 -34   3    1.45    5.39
  -1 -34   3  142.82   14.58
   1  34  -3  144.40   14.27
  -1  34   3  129.92   13.58
   1 -34  -3  150.24   14.45
   0  34   3   34.35    8.55
   0 -34   3   29.46    8.56
   0  34  -3   44.19    8.87
   0 -34  -3   54.24   10.00
   1  34   3   56.74   10.27
   1 -34   3   79.64   12.25
  -1  34  -3   69.83   10.63
  -1 -34  -3  101.19   12.50
  -2 -34  -3   14.32    6.55
  -2  34  -3   12.78    5.96
   2  34   3    0.51    6.04
   2 -34   3   12.16    7.50
   3 -34   3   18.96    8.11
   3  34   3   27.38    8.20
  -3 -34  -3   29.65    7.87
  -3  34  -3   26.32    7.44
  -3 -35   3   10.63    6.65
  -3  35   3    3.24    5.57
   3 -35  -3    8.91    5.99
   3  35  -3    8.14    5.90
   2  35  -3   21.56    8.13
  -2 -35   3    5.55    6.87
   2 -35  -3    3.22    4.66
  -2  35   3    7.17    6.16
   1 -35  -3  145.56   14.71
  -1 -35   3  164.07   15.56
  -1  35   3  117.03   13.37
   1  35  -3  139.23   14.55
   0  35  -3   -0.23    4.23
   0  35   3    4.32    4.88
   0 -35  -3    1.38    4.45
   0 -35   3    5.29    6.64
   1 -35   3   39.16    9.49
   1  35   3   37.73    8.88
  -1  35  -3   40.82    9.01
  -1 -35  -3   19.62    6.88
   2 -35   3   19.56    8.09
  -2 -35  -3   30.77    7.96
   2  35   3   16.08    7.27
  -2  35  -3   20.68    7.52
  -3  35  -3    9.26    5.57
  -3 -35  -3    3.73    4.79
   3 -35   3    6.37    7.02
   3  35   3   10.18    6.38
   2 -36  -3    5.96    5.68
   2  36  -3    4.66    5.43
  -2 -36   3   -1.42    5.83
  -2  36   3    1.44    5.22
  -1  36   3    0.89    4.88
   1  36  -3   -2.84    4.82
   1 -36  -3    6.86    5.75
  -1 -36   3   13.00    7.27
   0 -36   3   29.13    8.91
   0  36  -3   21.34    7.78
   0 -36  -3   29.06    7.82
   0  36   3    4.38    5.87
  -1  36  -3   10.54    6.48
   1 -36   3    1.20    5.82
   1  36   3    7.13    5.51
  -1 -36  -3    7.89    5.64
  -2 -36  -3   11.79    6.09
   2 -36   3    6.95    7.04
  -2  36  -3   -1.33    4.46
   2  36   3   -0.45    5.80
  -1  37   3   46.65   10.07
   1  37  -3   62.85   11.40
  -1 -37   3   45.22   10.99
   1 -37  -3   53.04   10.19
   0 -37   3   11.12    7.49
   0  37   3   17.72    7.53
   0 -37  -3   14.62    7.14
   0  37  -3   24.95    8.07
 -10   0   4   87.33   13.11
 -10   0   4   94.86   12.00
   9   0  -4   -2.80    3.50
  -9   0   4   -5.47    5.42
   8   0  -4  148.38   11.55
  -8   0   4  190.13   14.42
   7   0  -4   -2.35    3.01
  -7   0   4    1.81    4.46
   6   0  -4  511.08   19.06
  -6   0   4  538.16   21.66
  -5   0   4   -2.67    3.14
   5   0  -4   -4.76    2.58
  -4   0   4  717.04   23.04
  -4   0   4  670.41   17.82
   4   0  -4  696.97   19.90
  -3   0   4    1.29    2.50
   3   0  -4   -3.38    1.45
  -3   0   4   -4.39    1.48
  -2   0   4  319.38   10.42
  -2   0   4  298.89   11.55
  -1   0   4   -3.12    1.49
  -1   0   4   -1.65    1.69
   0   0   4   93.25    5.64
   0   0   4   95.90    3.66
   0   0   4   89.43    5.42
   1   0   4   -2.04    1.38
   1   0   4    1.56    2.42
   1   0   4   -3.63    1.46
   2   0   4 1010.26   26.49
   2   0   4 1025.39   26.66
   2   0   4 1018.52   27.80
   3   0   4   -0.01    2.16
   3   0   4    5.73    3.05
   3   0   4   -1.02    1.80
   4   0   4   31.60    5.38
  -4   0  -4   31.32    5.11
   4   0   4   22.95    3.81
   5   0   4   -0.23    3.05
   5   0   4   -0.43    2.33
  -5   0  -4    2.18    3.44
   6   0   4  629.54   24.95
  -6   0  -4  651.60   23.71
  -7   0  -4    4.59    4.39
   7   0   4   -1.72    3.85
   8   0   4    2.81    6.04
  -8   0  -4   12.33    5.88
   9   0   4   -2.22    6.17
 -10   1   4   93.92   13.49
  10  -1  -4   89.53   11.88
 -10  -1   4   87.47   11.82
 -10  -1   4   85.35   12.97
  -9  -1   4   -1.47    4.18
   9  -1  -4    2.11    4.33
   9   1  -4   -1.74    3.50
  -9   1   4    4.11    6.67
  -9  -1   4   -4.43    5.71
  -8   1   4   85.59   10.90
   8  -1  -4   99.91   10.21
  -8  -1   4   80.22   10.86
   8   1  -4  107.63   10.52
  -7  -1   4    0.05    4.25
  -7   1   4    8.94    5.45
   7  -1  -4   -0.75    3.16
   7   1  -4    1.72    3.46
  -6  -1   4  307.90   15.94
   6   1  -4  330.23   14.61
   6  -1  -4  322.73   14.42
  -6   1   4  299.51   15.90
   5   1  -4  151.10    8.93
  -5   1   4  155.66   10.44
   5  -1  -4  146.04    8.65
  -5  -1   4  144.73   10.10
   4   1  -4  709.58   20.34
   4  -1  -4  716.93   20.25
  -4  -1   4  697.81   22.90
   4   1  -4  700.71   18.44
  -4   1   4  734.01   18.38
  -4   1   4  678.95   23.01
  -3   1   4  102.71    5.57
  -3   1   4  116.31    7.65
   3  -1  -4  111.60    5.53
   3   1  -4  111.80    5.55
  -3  -1   4  109.93    5.79
  -3  -1   4  112.13    7.37
  -2  -1   4   40.78    4.38
  -2   1   4   44.31    3.87
  -2  -1   4   39.82    2.78
  -2  -1   4   46.51    3.92
  -1   1   4  168.64    7.61
  -1  -1   4  161.22    7.65
  -1   1   4  165.13    7.34
  -1  -1   4  168.72    7.33
   0  -1   4   10.48    2.68
   0   1   4    2.34    2.01
   0  -1   4    1.05    1.64
   0   1   4    3.37    1.84
   0  -1   4    6.43    1.24
   0  -1  -4    2.63    1.11
   1  -1   4  170.48    7.96
   1  -1   4  175.07    8.40
   1   1   4  178.80    6.99
   1   1   4  185.37    8.22
   1  -1   4  182.40    7.05
   1   1   4  180.04    8.20
   2   1   4  244.96   10.22
   2  -1   4  217.64   10.20
   2   1   4  206.44    9.42
   2  -1   4  217.17    9.28
   2  -1   4  191.01    9.19
   2   1   4  205.22    9.36
   3  -1   4   11.20    3.27
   3   1   4    9.92    3.36
   3   1   4   12.60    2.96
   3  -1   4   12.16    3.80
   3   1   4   15.97    3.63
   3  -1   4   16.12    3.22
  -4  -1  -4  285.20   12.70
   4  -1   4  270.85   11.10
   4  -1   4  261.29   12.64
   4   1   4  275.06   11.00
   4   1   4  280.67   13.17
  -4   1  -4  283.63   13.07
  -5  -1  -4   19.51    4.94
   5  -1   4   25.40    5.70
   5   1   4    8.42    4.03
  -5   1  -4   16.43    4.79
   5  -1   4   22.63    3.87
   5   1   4   14.09    3.45
  -6  -1  -4   11.23    4.76
  -6   1  -4   19.07    5.07
   6   1   4   14.77    5.42
   6  -1   4    8.26    4.60
   7   1   4   -0.74    4.40
  -7  -1  -4   -4.54    3.81
  -7   1  -4   12.27    5.29
   7  -1   4   -0.01    4.63
   8   1   4  229.60   16.81
  -8   1  -4  232.85   15.06
   8  -1   4  202.04   15.74
   9  -1   4   -2.51    6.56
   9   1   4   -5.90    5.80
 -10  -2   4   51.22   10.15
  10  -2  -4   31.68    8.19
 -10   2   4   41.18   10.33
 -10  -2   4   44.30   10.49
  -9   2   4   43.62   10.04
   9  -2  -4   41.95    8.17
  -9  -2   4   41.08    9.52
  -9  -2   4   49.21    8.87
  -8  -2   4  114.44   10.84
   8   2  -4  118.22   10.38
  -8  -2   4   93.79   11.49
   8  -2  -4  124.67   10.47
  -8   2   4  122.69   12.71
   7   2  -4   42.82    6.87
   7  -2  -4   46.61    7.06
  -7  -2   4   42.37    7.86
  -7   2   4   45.69    8.31
   6  -2  -4   34.57    5.50
  -6   2   4   47.30    7.40
  -6  -2   4   39.83    7.06
   6   2  -4   24.10    5.29
   5   2  -4  610.16   19.84
  -5  -2   4  601.92   21.96
  -5   2   4  595.41   22.38
   5  -2  -4  646.03   20.06
  -4  -2   4  332.68   14.13
  -4   2   4  325.27   14.22
   4   2  -4  305.29   11.87
   4   2  -4  335.28   10.68
  -4   2   4  329.32   10.24
   4  -2  -4  322.50   11.75
  -3  -2   4   72.08    6.24
  -3  -2   4   78.16    4.94
   3  -2  -4   76.87    4.80
   3   2  -4   71.89    4.89
  -3   2   4   66.04    4.80
  -3   2   4   77.93    6.57
  -2   2   4   50.49    4.70
  -2  -2   4   48.74    4.11
  -2   2   4   52.71    4.17
  -2  -2   4   50.22    3.09
  -2  -2   4   48.60    4.75
   2  -2  -4   48.96    2.85
  -1  -2   4  522.50   15.05
  -1   2   4  513.02   14.99
  -1   2   4  482.70   15.04
  -1  -2   4  484.41   15.52
   0  -2  -4   25.07    2.15
   0  -2   4   25.32    2.18
   0   2   4   30.96    3.43
   0   2   4   27.98    3.52
   0  -2   4   31.47    3.62
   0  -2   4   24.00    3.49
   1   2   4  119.19    6.83
   1   2   4  133.44    7.02
   1  -2   4  129.61    7.53
   1   2   4  126.46    5.93
   1  -2   4  129.95    6.02
   1  -2   4  135.19    7.17
   2  -2   4  813.08   22.67
   2   2   4  788.24   22.31
   2   2   4  822.11   22.69
   2  -2   4  831.53   24.16
   2   2   4  845.10   23.11
   2  -2   4  836.44   22.42
   3  -2   4   94.63    7.32
   3  -2   4   87.84    6.17
   3   2   4   92.35    6.20
   3   2   4   86.43    6.56
   3   2   4   93.01    6.85
   3  -2   4  100.16    6.92
  -4   2  -4   48.86    6.18
   4  -2   4   40.41    4.71
   4   2   4   50.68    6.35
   4  -2   4   54.48    6.36
   4   2   4   59.57    5.28
  -4  -2  -4   58.54    5.88
  -5   2  -4    9.91    4.17
   5   2   4    2.95    3.57
   5   2   4    2.70    2.56
  -5  -2  -4    2.47    3.32
   5  -2   4    3.27    3.53
   6   2   4   91.00   10.09
  -6   2  -4  115.10    9.66
  -6  -2  -4  114.71    9.47
   6  -2   4   98.51   10.27
   7   2   4    7.96    5.47
  -7   2  -4    9.96    5.48
  -7  -2  -4    9.71    4.88
   7  -2   4    1.01    4.39
   8   2   4   13.85    6.65
  -8   2  -4    7.85    5.40
   8  -2   4   -4.51    4.88
  -9   2  -4   68.36   10.27
   9  -2   4  104.04   14.28
  -9  -2  -4   98.73   11.94
   9   2   4  115.98   14.92
  10  -3  -4   19.54    7.28
 -10  -3   4   16.22    6.81
 -10  -3   4   21.44    8.66
 -10   3   4   16.39    8.57
  -9  -3   4    3.85    4.85
  -9   3   4   10.98    7.12
  -9  -3   4    4.13    6.63
   9  -3  -4    5.14    4.20
  -8  -3   4   10.72    6.16
  -8  -3   4   15.83    5.21
   8  -3  -4    8.01    4.82
  -8   3   4   16.71    6.65
  -7   3   4    5.82    5.06
  -7  -3   4    3.26    3.83
  -7  -3   4    5.81    4.95
   7  -3  -4    6.30    3.72
  -6  -3   4   65.74    8.18
   6  -3  -4   56.86    6.68
  -6  -3   4   58.95    7.08
  -6   3   4   62.37    8.29
  -5  -3   4   56.71    7.03
  -5   3   4   53.09    7.10
   5  -3  -4   49.98    5.62
  -5  -3   4   83.95    7.18
   4   3  -4  130.61    6.44
  -4   3   4  149.76    6.26
   4  -3  -4  142.18    7.39
  -4  -3   4  138.16    8.80
  -4   3   4  136.58    9.27
  -4  -3   4  142.27    7.74
  -3  -3   4 1215.27   32.73
  -3   3   4 1198.31   33.03
   3   3  -4 1205.73   29.65
   3  -3  -4 1238.12   29.23
  -3  -3   4 1231.42   29.60
  -3   3   4 1225.96   29.35
   2   3  -4  109.78    5.81
  -2   3   4  100.15    6.37
  -2   3   4  114.58    5.84
  -2  -3   4   99.08    6.59
  -2  -3   4  100.68    4.49
   2  -3  -4  108.84    4.33
  -1  -3   4   22.59    3.36
  -1  -3   4   16.94    2.78
   0  -3  -4   75.19    3.56
   0  -3   4   62.49    4.94
   0  -3   4   67.72    3.49
   0   3   4   68.08    4.99
   0   3   4   75.12    4.76
   0  -3   4   60.53    5.14
   1   3   4 1841.94   43.57
   1  -3   4 1883.33   42.08
   1  -3   4 1828.79   45.20
   1   3   4 1858.57   43.38
   1  -3   4 1777.37   43.34
  -1  -3  -4 1865.40   42.00
   2   3   4  141.55    7.41
   2   3   4  140.99    7.48
   2  -3   4  116.36    7.13
   2  -3   4  129.02    7.00
   2  -3   4  122.69    8.03
   2   3   4  114.55    7.12
   3  -3   4  233.48    9.87
   3   3   4  224.94    9.74
   3   3   4  212.60   10.44
   3  -3   4  216.61   11.26
   3  -3   4  238.24   10.67
   3   3   4  203.68    9.66
   4   3   4    1.24    2.03
   4   3   4   -2.43    2.66
  -4   3  -4    0.76    3.07
   4  -3   4    0.43    2.81
  -4   3  -4    1.19    1.86
  -4  -3  -4    5.84    2.87
   5   3   4   15.64    3.79
  -5   3  -4   22.12    5.41
   5  -3   4   21.22    5.24
   5   3   4   14.77    4.87
  -5  -3  -4   21.22    4.63
  -6   3  -4   72.51    8.52
   6  -3   4   50.00    8.02
  -6  -3  -4   56.03    7.29
   6   3   4   67.58    9.15
  -7  -3  -4   79.23    8.65
   7   3   4   70.26   10.20
   7  -3   4   63.49    9.65
  -7   3  -4   63.17    8.80
   8   3   4    1.66    5.67
   8  -3   4    3.73    6.27
  -8   3  -4   26.99    7.07
  -9  -3  -4    8.61    4.61
  -9   3  -4   -5.57    4.81
   9  -3   4    5.04    7.09
 -10   4   4    3.56    7.22
 -10  -4   4    3.01    5.53
 -10  -4   4   -6.85    6.68
  10  -4  -4    6.27    5.48
  -9   4   4   89.33   12.33
  -9  -4   4   96.29   12.07
  -9  -4   4  102.09   11.33
   9  -4  -4   84.46   10.75
  -8   4   4    5.36    5.81
   8  -4  -4   12.60    5.04
  -8  -4   4    3.39    5.63
  -8  -4   4    8.10    4.74
   7  -4  -4   -3.41    2.86
  -7   4   4    5.39    4.91
  -7  -4   4    2.24    3.47
  -7  -4   4   -2.30    4.03
  -6  -4   4   82.35    8.25
  -6   4   4   87.33    9.54
   6  -4  -4   91.82    7.72
  -6  -4   4   92.45    9.25
  -5  -4   4 1187.45   32.48
   5  -4  -4 1171.30   31.85
  -5   4   4 1147.88   35.24
  -5  -4   4 1162.20   34.29
  -4   4   4    7.25    3.84
  -4   4   4    9.77    2.27
  -4  -4   4    6.95    2.92
   4  -4  -4   17.35    3.33
   4   4  -4   11.68    2.64
  -4  -4   4    5.30    3.24
  -3  -4   4    8.69    2.59
   3   4  -4    6.10    2.38
  -3   4   4    7.71    3.28
  -3  -4   4   13.48    3.57
  -3   4   4    5.51    2.41
   3  -4  -4    9.01    2.48
  -2  -4   4    6.82    2.66
  -2  -4   4    3.60    1.58
   2   4  -4    1.15    1.75
  -2   4   4    8.42    2.68
   2  -4  -4    3.65    1.43
  -2   4   4    4.37    1.95
  -1   4   4  100.29    5.81
  -1   4   4   99.90    5.85
   1   4  -4   96.41    5.71
  -1  -4   4  109.89    4.35
   1  -4  -4  101.16    3.97
  -1  -4   4  102.44    6.49
   0  -4   4   11.18    1.88
   0  -4  -4    8.42    1.69
   0  -4   4    6.60    2.19
   0   4  -4    9.31    2.49
   0   4   4    9.18    2.28
   0  -4   4   14.09    3.02
   0   4   4   10.66    2.60
  -1  -4  -4 1004.92   24.86
   1  -4   4  995.84   27.55
   1   4   4  987.99   26.36
   1  -4   4  945.86   25.90
   1   4   4 1033.87   25.46
   1  -4   4 1036.49   25.03
   2   4   4   39.29    4.45
   2   4   4   59.55    5.21
  -2   4  -4   59.97    5.03
   2  -4   4   42.49    5.37
  -2  -4  -4   43.98    4.39
   2  -4   4   37.51    4.13
   3  -4   4  286.41   13.31
   3   4   4  278.15   11.04
   3   4   4  274.44   11.23
   3   4   4  278.18   12.08
   3  -4   4  275.70   11.94
  -3   4  -4  285.40   11.04
   4   4   4   -3.99    2.41
   4  -4   4   -1.31    2.30
  -4  -4  -4    3.77    2.60
  -4   4  -4   -0.60    1.82
  -4   4  -4    1.08    2.86
   4   4   4    2.24    2.14
   5   4   4  116.37    7.46
   5  -4   4  131.75    9.85
   5   4   4  117.64    9.58
  -5   4  -4  141.59   10.23
  -5  -4  -4  128.57    8.78
   6  -4   4    0.77    3.76
  -6   4  -4    1.31    3.99
  -6  -4  -4    3.82    4.16
   6   4   4    2.41    4.32
  -7   4  -4  126.16   11.85
  -7  -4  -4  129.03   10.95
   7  -4   4  126.69   12.49
   7   4   4  143.67   13.29
  -8   4  -4    1.75    4.90
   8  -4   4    7.31    6.33
  -8  -4  -4    6.63    4.32
   9  -4   4   78.49   13.18
  -9  -4  -4   68.87   10.68
  -9   4  -4   82.18   11.08
 -10  -5   4    4.21    7.09
 -10  -5   4    2.36    5.10
 -10   5   4   14.62    7.88
  10  -5  -4    1.15    4.49
  -9   5   4   12.65    6.96
  -9  -5   4   13.59    7.38
   9  -5  -4    5.13    4.96
  -9  -5   4    6.62    4.77
  -8   5   4   33.42    8.46
  -8  -5   4   22.41    6.48
   8  -5  -4   31.90    7.20
  -8  -5   4   36.14    8.07
  -7  -5   4   19.93    5.44
   7  -5  -4   30.18    6.09
  -7  -5   4   31.85    7.23
  -7   5   4   16.39    6.03
  -6   5   4  111.12   10.54
  -6  -5   4  105.73    9.55
   6  -5  -4  108.18    8.44
  -6  -5   4  101.99    8.67
   5   5  -4  286.59   10.73
  -5   5   4  298.74   15.11
  -5  -5   4  305.79   14.26
   5  -5  -4  315.47   12.89
  -5  -5   4  299.41   13.19
  -4   5   4    5.23    3.99
   4  -5  -4    6.49    2.76
  -4   5   4    6.54    1.94
   4   5  -4    9.40    2.55
  -4  -5   4   -0.21    2.70
  -4  -5   4   11.18    3.32
  -3  -5   4  730.96   22.54
  -3  -5   4  780.63   20.52
  -3   5   4  730.88   23.04
  -3   5   4  724.54   19.98
   3  -5  -4  784.95   20.08
   3   5  -4  742.43   20.44
  -2  -5   4   96.42    4.86
   2  -5  -4   90.90    4.43
   2   5  -4   87.65    5.58
  -2  -5   4   90.84    6.28
  -2   5   4   87.48    5.47
  -2   5   4   95.37    6.31
   1  -5  -4    5.65    1.47
  -1   5   4    4.76    2.15
   1   5  -4    1.59    1.94
  -1   5   4    6.76    2.33
  -1  -5   4    7.27    1.74
  -1  -5   4    7.57    2.68
   0  -5  -4   95.33    4.54
   0   5   4   87.23    5.74
   0   5   4   86.53    4.90
   0   5  -4   86.76    5.59
   0  -5   4   91.04    4.49
   0  -5   4   90.99    6.31
   1   5   4 1086.07   28.82
   1   5   4 1103.89   27.31
  -1   5  -4 1102.44   28.44
  -1  -5  -4 1131.36   27.38
   1  -5   4 1124.39   27.47
   1  -5   4 1111.80   30.31
   2  -5   4  332.82   12.30
   2   5   4  351.09   12.77
  -2   5  -4  352.16   12.32
  -2  -5  -4  327.33   12.10
   2  -5   4  326.74   13.79
   2   5   4  344.57   11.66
  -3  -5  -4  933.41   26.77
   3   5   4  898.87   25.51
   3  -5   4  930.27   28.45
  -3   5  -4  918.73   25.13
   3  -5   4  966.25   27.05
  -4  -5  -4   46.83    6.08
  -4   5  -4   67.20    5.44
   4   5   4   60.90    5.60
   4  -5   4   72.33    7.04
   4  -5   4   72.52    7.76
  -4  -5  -4   53.67    5.45
  -5  -5  -4   42.32    5.50
   5  -5   4   43.90    6.90
   5   5   4   26.48    4.34
  -5  -5  -4   46.82    6.55
  -5   5  -4   36.38    6.45
  -6  -5  -4    9.42    4.02
  -6   5  -4   10.46    4.85
   6  -5   4    4.14    4.13
  -6  -5  -4    8.91    4.04
  -7  -5  -4  150.10   11.75
   7  -5   4  123.15   12.54
  -7   5  -4  119.51   11.57
  -8   5  -4   -3.87    4.66
   8  -5   4    0.14    5.03
  -8  -5  -4    2.98    3.59
  -9   5  -4   19.64    7.88
   9  -5   4   20.97    9.72
  -9  -5  -4   32.80    8.02
  10  -6  -4    4.19    5.44
 -10  -6   4    3.15    6.89
 -10  -6   4    0.05    5.14
 -10   6   4    1.99    7.13
  -9  -6   4   60.12   10.34
   9  -6  -4   67.02    9.82
  -9  -6   4   80.57   10.31
  -9   6   4   75.72   11.62
  -8   6   4   42.50    8.94
  -8  -6   4   43.52    7.50
  -8  -6   4   47.57    8.88
   8  -6  -4   27.64    6.48
  -7  -6   4   22.27    5.71
  -7   6   4   19.60    6.73
   7  -6  -4   20.60    5.52
  -7  -6   4   21.49    6.23
  -6  -6   4  114.57    9.70
   6  -6  -4  117.83    8.76
  -6  -6   4  102.04    8.99
  -6   6   4  117.52   10.34
  -5  -6   4  215.52   11.08
  -5  -6   4  198.37   11.63
   5   6  -4  212.07    8.91
   5  -6  -4  210.60   10.44
  -5   6   4  195.46   12.19
  -4  -6   4  123.65    8.29
  -4   6   4  108.23    8.63
  -4   6   4  134.88    6.33
   4  -6  -4  118.34    7.18
  -4  -6   4  125.29    7.55
   4   6  -4  143.98    7.06
  -3  -6   4   22.59    3.32
  -3   6   4   15.69    4.04
  -3   6   4   19.37    3.12
  -3  -6   4   35.21    4.56
   3   6  -4   25.70    3.58
   3  -6  -4   31.70    3.52
  -2  -6   4  400.25   14.10
  -2  -6   4  419.84   12.28
  -2   6   4  401.24   13.13
   2  -6  -4  399.75   11.73
  -2   6   4  401.52   14.05
   2   6  -4  401.50   13.31
  -1  -6   4   64.86    4.05
  -1   6   4   64.15    4.76
  -1   6   4   63.80    4.93
  -1  -6   4   69.92    5.58
   1   6  -4   77.46    5.29
   1  -6  -4   61.41    3.82
   0   6   4   22.17    3.43
   0   6  -4   18.92    3.24
   0   6   4   23.18    2.92
   0  -6  -4   20.28    2.54
   0  -6   4   16.68    2.42
   0  -6   4   19.62    3.73
  -1  -6  -4  303.40   10.67
   1  -6   4  316.23   10.83
  -1   6  -4  311.11   11.68
   1   6   4  318.72   11.98
   1  -6   4  311.10   12.88
   1   6   4  318.51   10.21
  -2   6  -4  176.92    8.34
   2  -6   4  159.89    8.09
   2  -6   4  156.79    9.56
  -2  -6  -4  150.99    7.87
   2   6   4  159.75    7.18
   2   6   4  154.17    8.30
   3  -6   4    5.00    2.95
  -3  -6  -4    9.48    2.88
   3  -6   4    5.45    3.60
  -3  -6  -4    4.73    2.91
  -3   6  -4    4.68    2.54
   3   6   4   11.69    3.16
  -4   6  -4    0.14    1.82
  -4  -6  -4    2.86    2.83
  -4  -6  -4    4.15    2.56
   4  -6   4    1.88    3.35
   4  -6   4   -2.24    2.28
   4   6   4    0.42    2.22
   5   6   4  129.68    7.94
   5  -6   4  135.96    9.95
  -5  -6  -4  137.36    9.77
  -5  -6  -4  137.39    8.81
  -5   6  -4  145.07   10.50
  -6  -6  -4   27.36    6.10
  -6   6  -4   34.91    6.93
   6  -6   4   22.37    6.15
  -7  -6  -4  131.25   11.34
   7  -6   4  149.43   12.73
  -7   6  -4  136.74   12.42
  -8   6  -4    5.92    5.65
  -8  -6  -4    2.83    3.50
   8  -6   4    1.69    5.53
  -9  -6  -4   76.84   11.07
   9  -6   4   94.68   13.78
  -9   6  -4   81.57   11.50
  10  -7  -4   43.12    9.96
 -10  -7   4   40.46    9.25
 -10   7   4   50.70   11.32
 -10  -7   4   40.54   10.29
  -9   7   4    9.90    7.10
  -9  -7   4   17.49    7.54
   9  -7  -4    3.66    5.11
  -9  -7   4   11.64    5.68
  -8   7   4    1.24    5.39
  -8  -7   4    7.36    4.74
   8  -7  -4    7.70    4.29
  -8  -7   4    5.96    5.75
  -7   7   4    8.80    5.17
  -7  -7   4    5.68    4.24
   7  -7  -4   -1.10    3.27
  -7  -7   4    4.13    5.00
   6  -7  -4   47.71    6.52
  -6   7   4   48.01    7.81
  -6  -7   4   65.47    7.79
  -6  -7   4   63.21    7.44
  -5  -7   4   13.34    4.52
  -5   7   4   10.98    4.99
   5   7  -4   12.07    3.05
  -5  -7   4   12.56    4.12
   5  -7  -4   13.28    4.05
  -4  -7   4   61.44    6.35
   4  -7  -4   67.98    5.60
  -4   7   4   55.20    6.81
   4   7  -4   61.92    5.28
  -4   7   4   58.78    4.69
  -4  -7   4   67.14    5.99
   3  -7  -4  601.39   17.79
  -3  -7   4  605.14   19.92
  -3   7   4  636.60   18.14
  -3  -7   4  627.05   18.26
  -3   7   4  647.58   20.95
   3   7  -4  661.07   18.83
   2  -7  -4   13.56    2.45
  -2   7   4   12.44    3.33
  -2  -7   4    6.68    2.32
  -2  -7   4   13.88    3.41
  -2   7   4    5.47    2.43
   2   7  -4   11.16    2.93
  -1   7   4   33.36    3.64
   1   7  -4   39.53    4.20
  -1  -7   4   22.30    3.80
   1  -7  -4   29.85    3.12
  -1   7   4   35.71    4.09
  -1  -7   4   32.71    3.36
   0  -7   4  177.04    7.31
   0   7   4  178.91    8.71
   0  -7  -4  192.55    7.53
   0  -7   4  181.35    9.15
   0   7  -4  184.82    8.61
   0   7   4  195.15    7.25
  -1  -7  -4  835.84   22.47
   1  -7   4  878.81   25.59
   1  -7   4  876.08   22.96
   1   7   4  851.29   24.11
  -1   7  -4  885.28   23.93
   1   7   4  857.09   21.53
  -2   7  -4    7.46    2.63
   2  -7   4    5.91    3.36
   2   7   4    7.82    2.92
   2   7   4    5.73    2.10
  -2  -7  -4    3.98    2.38
   2  -7   4    7.19    2.89
   3   7   4   18.28    3.81
   3  -7   4   18.93    4.06
  -3  -7  -4   19.55    3.25
  -3  -7  -4   21.56    4.23
   3  -7   4   27.08    5.32
  -3   7  -4   22.59    3.67
   4   7   4  287.60   12.00
   4  -7   4  262.45   13.11
   4  -7   4  234.73   13.54
  -4  -7  -4  288.87   13.39
  -4   7  -4  281.62   11.29
  -4  -7  -4  264.30   10.89
  -5   7  -4   -2.27    3.17
   5  -7   4   -2.37    2.96
   5   7   4   -1.91    2.30
  -5  -7  -4    4.78    2.61
   6  -7   4    8.86    5.10
  -6   7  -4    9.33    4.96
  -6  -7  -4   12.00    4.58
   7  -7   4   20.28    6.91
  -7  -7  -4   25.11    6.34
  -7   7  -4   14.81    6.18
  -8   7  -4  117.04   12.42
   8  -7   4  110.47   13.12
  -8  -7  -4   77.73   10.64
  -9  -7  -4    6.11    4.62
  -9   7  -4   13.07    7.17
   9  -7   4   11.09    7.34
 -10   8   4    6.35    7.25
 -10  -8   4    6.38    6.36
  10  -8  -4   14.09    6.40
   9  -8  -4    9.80    5.77
  -9  -8   4   14.07    7.29
  -9   8   4    3.45    6.07
  -9  -8   4    8.63    5.30
  -8   8   4   60.66   10.10
  -8  -8   4   87.47   10.29
  -8  -8   4   74.34    9.65
   8  -8  -4   63.69    8.79
   7  -8  -4    5.43    4.01
  -7   8   4    6.85    4.93
  -7  -8   4    5.32    4.04
  -7  -8   4    3.16    4.73
  -6   8   4   56.50    8.09
  -6  -8   4   50.87    7.11
   6  -8  -4   37.77    6.12
  -6  -8   4   44.77    6.52
   5   8  -4  146.31    7.98
  -5   8   4  141.34   10.67
   5  -8  -4  153.29    9.15
  -5  -8   4  131.55    9.37
  -5  -8   4  150.42    9.33
   4  -8  -4   13.26    3.46
   4   8  -4   16.92    3.44
  -4   8   4   13.95    4.27
  -4  -8   4   13.29    3.67
  -4   8   4   13.76    2.75
  -4  -8   4   19.75    4.32
   3  -8  -4    6.36    2.40
  -3  -8   4    9.91    2.92
  -3   8   4    9.13    3.47
   3   8  -4    6.30    2.70
  -3   8   4   10.32    2.74
  -3  -8   4   12.39    3.59
  -2  -8   4  198.77    8.25
  -2  -8   4  165.03    8.80
   2   8  -4  185.69    8.87
  -2   8   4  186.39    9.05
   2  -8  -4  197.64    7.80
  -2   8   4  183.25    8.61
   1   8  -4    3.03    2.18
  -1  -8   4    0.41    2.44
   1  -8  -4    0.40    1.63
  -1   8   4    1.39    1.99
  -1   8   4    4.41    2.36
  -1  -8   4    3.26    1.95
   0   8  -4  358.63   12.87
   0  -8  -4  356.95   11.60
   0   8   4  326.86   12.72
   0  -8   4  349.32   13.27
   0   8   4  359.44   10.79
   0  -8   4  336.66   11.42
   1   8   4   86.50    6.24
  -1  -8  -4   80.11    5.37
  -1   8  -4   83.19    5.96
   1   8   4   83.55    4.55
   1  -8   4   92.78    7.18
   1  -8   4   94.75    5.90
   2  -8   4  618.73   20.92
  -2  -8  -4  599.84   18.63
  -2   8  -4  595.47   18.47
   2   8   4  579.17   18.85
   2  -8   4  597.47   18.79
   2   8   4  589.67   15.85
   3  -8   4    4.00    3.61
  -3   8  -4    2.53    2.20
   3   8   4    1.93    2.30
   3  -8   4    2.54    2.74
  -3  -8  -4    3.25    1.96
  -3  -8  -4    8.90    3.15
   4  -8   4   11.92    4.60
  -4  -8  -4   13.91    3.27
  -4  -8  -4   17.20    4.61
   4   8   4   17.69    3.95
   4  -8   4   11.89    4.03
  -4   8  -4   15.26    3.51
   5   8   4   80.69    6.72
  -5   8  -4   86.66    9.19
  -5  -8  -4   89.71    8.59
   5  -8   4   96.16    9.16
   6  -8   4  242.82   14.69
  -6  -8  -4  245.48   14.27
  -6   8  -4  244.00   14.92
  -7   8  -4   11.03    5.93
   7  -8   4    3.18    5.25
  -7  -8  -4    5.15    3.84
   8  -8   4    3.27    5.58
  -8   8  -4    7.52    5.69
  -8  -8  -4    1.69    3.44
   9  -8   4   37.22   10.46
  -9   8  -4   34.44    8.96
  -9  -8  -4   39.24    8.86
  10  -9  -4   96.13   12.76
 -10  -9   4   94.15   12.47
 -10   9   4   98.50   14.03
  -9  -9   4    6.55    5.35
   9  -9  -4    1.25    4.23
  -9   9   4    5.86    6.44
  -9  -9   4   -0.34    5.67
  -8   9   4   37.98    8.45
   8  -9  -4   16.77    5.61
  -8  -9   4   18.05    6.16
  -8  -9   4   29.58    7.37
   7  -9  -4   52.86    7.50
  -7   9   4   47.37    8.66
  -7  -9   4   51.42    7.94
  -7  -9   4   50.34    7.56
  -6  -9   4  369.08   16.90
  -6   9   4  366.75   18.36
  -6  -9   4  339.31   16.01
   6  -9  -4  379.41   16.30
   5  -9  -4    2.48    2.89
  -5   9   4    2.24    3.61
  -5  -9   4    4.34    3.74
   5   9  -4    6.73    3.16
  -5  -9   4    5.83    3.65
  -4   9   4  137.44    7.31
  -4   9   4  134.02    9.63
   4   9  -4  147.92    8.22
  -4  -9   4  151.41    9.20
  -4  -9   4  133.94    8.21
   4  -9  -4  149.31    8.23
   3  -9  -4   21.52    3.53
  -3   9   4   25.64    4.62
   3   9  -4   16.82    3.48
  -3  -9   4   24.10    4.23
  -3   9   4   17.70    3.29
  -3  -9   4   22.31    3.77
  -2  -9   4   13.41    3.57
  -2  -9   4   10.63    2.87
  -2   9   4   14.88    3.23
   2  -9  -4   18.82    2.93
  -2   9   4   11.69    3.34
   2   9  -4   21.25    3.61
   1   9  -4   63.54    5.36
   1  -9  -4   55.14    4.51
  -1  -9   4   63.25    4.90
  -1   9   4   67.17    5.39
  -1  -9   4   58.65    5.60
  -1   9   4   57.42    4.68
   0   9   4  223.27    7.93
   0   9  -4  225.18   10.03
   0  -9  -4  239.14    9.18
   0   9   4  222.32   10.21
   0  -9   4  236.22    9.39
   0  -9   4  232.22   10.61
   1  -9   4   24.55    3.66
   1  -9   4   22.79    4.35
  -1  -9  -4   19.56    3.34
   1   9   4   26.60    2.63
   1   9   4   24.73    4.04
  -1   9  -4   19.85    3.67
   2  -9   4  134.64    8.27
  -2  -9  -4  167.30    8.82
   2  -9   4  155.17   10.03
  -2   9  -4  151.95    8.41
   2   9   4  169.73    6.13
   2   9   4  145.47    8.58
   3  -9   4    3.31    2.94
  -3  -9  -4    5.96    3.05
   3  -9   4    1.59    3.37
  -3   9  -4    7.45    2.82
   3   9   4   -0.71    2.39
  -3  -9  -4    1.69    2.08
  -4  -9  -4  361.02   15.72
   4   9   4  408.79   15.21
   4  -9   4  379.13   16.33
   4  -9   4  357.50   17.06
  -4   9  -4  369.50   13.98
   5  -9   4   27.70    6.12
  -5   9  -4   11.77    5.03
  -5  -9  -4   23.49    5.33
   5   9   4   18.84    4.44
   6  -9   4    6.91    5.37
  -6  -9  -4   22.92    5.55
  -6   9  -4   19.15    6.11
   7  -9   4   11.84    6.02
  -7   9  -4   10.44    5.47
  -7  -9  -4    0.47    3.72
  -8  -9  -4  168.65   13.77
   8  -9   4  190.88   15.41
  -8   9  -4  159.17   13.93
   9  -9   4    8.52    7.57
  -9   9  -4   23.15    7.85
  -9  -9  -4   15.94    6.50
  10 -10  -4   25.43    8.06
  -9 -10   4   49.72    9.12
  -9 -10   4   43.34    9.39
   9 -10  -4   88.42   10.98
  -9  10   4   79.10   12.02
  -8 -10   4   76.78   10.23
  -8 -10   4   74.29    9.72
  -8  10   4   75.35   10.63
   8 -10  -4   86.52   10.03
   7 -10  -4   -7.76    2.72
  -7 -10   4    7.56    4.81
  -7  10   4    4.30    4.78
  -7 -10   4    0.77    3.34
  -6  10   4   67.43    9.01
  -6 -10   4   99.90    9.22
  -6 -10   4   85.68    8.77
   6 -10  -4   83.87    8.45
   5  10  -4   82.90    6.80
  -5 -10   4   96.60    8.40
  -5  10   4   88.65    9.21
  -5 -10   4   78.90    7.65
   5 -10  -4   97.97    7.73
   4  10  -4  171.60    9.20
  -4 -10   4  172.77   10.01
  -4  10   4  176.21    8.46
  -4  10   4  157.08   10.72
   4 -10  -4  170.45    9.15
  -4 -10   4  174.02    9.48
  -3  10   4   -0.77    2.64
  -3 -10   4    1.18    2.24
   3 -10  -4   -0.25    2.00
  -3 -10   4    2.35    2.60
  -3  10   4   -1.04    1.77
   3  10  -4   -0.09    2.02
   2  10  -4  176.57    9.00
  -2  10   4  175.80    8.98
   2 -10  -4  184.42    8.08
  -2 -10   4  167.20    8.32
  -2 -10   4  168.71    8.93
  -2  10   4  172.11    8.69
  -1 -10   4  322.41   12.84
  -1  10   4  338.10   11.50
   1 -10  -4  336.08   11.70
  -1  10   4  342.82   13.04
  -1 -10   4  336.57   12.01
   1  10  -4  325.52   12.86
   0  10   4  132.23    5.82
   0  10  -4  129.18    7.76
   0 -10  -4  131.41    7.06
   0 -10   4  133.56    7.11
   0 -10   4  130.62    8.02
   0  10   4  135.44    8.06
   1 -10   4  143.25    7.89
  -1 -10  -4  158.87    8.01
   1  10   4  168.12    8.96
   1  10   4  151.65    5.61
  -1  10  -4  159.36    8.55
   1 -10   4  160.95    9.41
  -2 -10  -4  312.53   12.26
  -2  10  -4  288.47   12.05
   2  10   4  292.58   12.64
   2 -10   4  279.35   13.60
   2 -10   4  299.03   12.32
  -3  10  -4    8.45    2.88
   3  10   4    4.70    2.93
   3 -10   4    3.74    2.90
  -3 -10  -4    0.38    2.27
   3 -10   4    2.27    3.56
  -3 -10  -4    4.58    1.95
   4  10   4  199.36   10.49
  -4 -10  -4  203.15   11.48
   4 -10   4  183.88   11.47
  -4  10  -4  215.02   10.20
   4 -10   4  214.71   13.07
  -5  10  -4   80.15    9.06
  -5 -10  -4   69.25    8.08
   5 -10   4   75.85    8.85
   5  10   4   81.96    7.10
  -6  10  -4  352.52   18.36
   6 -10   4  328.44   17.58
  -6 -10  -4  332.52   17.13
   7 -10   4    0.08    4.83
  -7 -10  -4    4.77    4.35
  -7  10  -4   12.80    5.93
   8 -10   4    6.02    6.07
  -8  10  -4    4.31    5.36
  -8 -10  -4    2.27    3.73
  -9  10  -4    6.42    6.56
   9 -10   4    2.86    6.95
  -9 -10  -4    2.62    4.25
  -9 -11   4   50.86    9.24
   9 -11  -4   40.71    8.31
  -9  11   4   41.96    9.81
   8 -11  -4   28.80    6.67
  -8  11   4   23.24    7.60
  -8 -11   4   28.52    7.04
  -8 -11   4   35.00    8.03
  -7 -11   4   38.44    7.25
  -7 -11   4   42.67    7.37
   7 -11  -4   21.73    5.80
  -7  11   4   38.22    8.12
  -6 -11   4  107.10    9.66
   6 -11  -4  112.96    9.21
  -6  11   4  134.78   11.17
  -6 -11   4  116.54    9.79
   5 -11  -4   38.92    5.76
  -5 -11   4   41.56    5.99
  -5  11   4   33.01    6.68
  -5 -11   4   48.36    6.29
   5  11  -4   26.02    4.86
  -4 -11   4  556.13   19.41
   4 -11  -4  580.60   19.05
   4  11  -4  596.55   19.03
  -4  11   4  517.24   20.62
  -4  11   4  564.47   17.88
  -4 -11   4  576.85   19.50
  -3  11   4   89.05    7.58
  -3 -11   4   82.53    6.36
   3  11  -4   71.93    6.42
   3 -11  -4   74.74    6.00
  -3  11   4   82.94    6.21
  -3 -11   4   90.41    7.12
   2  11  -4   78.52    6.38
   2 -11  -4   63.77    5.17
  -2  11   4   77.30    6.25
  -2  11   4   78.40    6.25
  -2 -11   4   81.49    6.16
  -2 -11   4   80.02    6.44
  -1 -11   4  212.70   10.16
  -1 -11   4  210.13    9.49
   1  11  -4  211.08   10.04
  -1  11   4  212.10   10.18
  -1  11   4  202.72    8.68
   1 -11  -4  206.29    9.12
   0  11  -4  214.72   10.34
   0 -11  -4  225.25    9.74
   0  11   4  226.31   10.72
   0  11   4  222.52    7.74
   0 -11   4  222.97    9.76
   0 -11   4  206.68   10.59
  -1  11  -4  427.28   15.34
   1  11   4  423.47   15.78
   1 -11   4  424.73   16.28
  -1 -11  -4  417.25   14.61
   1 -11   4  415.03   14.80
  -2 -11  -4   17.42    3.84
   2 -11   4   13.25    4.48
   2 -11   4   21.19    4.44
  -2  11  -4   20.41    4.13
   2  11   4   13.05    3.90
  -3  11  -4    0.85    2.26
  -3 -11  -4    7.68    2.92
   3  11   4    5.82    3.29
   3 -11   4   -1.54    3.41
   3 -11   4   -1.32    2.49
   4 -11   4   53.32    7.86
   4 -11   4   58.76    7.39
   4  11   4   58.63    6.48
  -4 -11  -4   57.10    6.89
  -4  11  -4   58.73    5.82
  -5 -11  -4   46.46    7.03
  -5  11  -4   55.97    7.96
   5  11   4   49.39    6.08
   5 -11   4   48.49    7.51
   6 -11   4    6.29    4.55
  -6 -11  -4    2.08    3.20
  -6  11  -4   10.82    5.02
  -7  11  -4   41.06    8.35
   7 -11   4   57.85    9.96
  -7 -11  -4   25.79    6.57
  -8  11  -4   77.58   11.13
  -8 -11  -4   66.56    9.98
   8 -11   4   69.48   11.68
  -9 -12   4   60.49   10.13
   9 -12  -4   72.34   10.40
  -9  12   4   68.36   11.56
   8 -12  -4    5.72    4.70
  -8  12   4    4.86    6.12
  -8 -12   4   -1.36    4.53
  -8 -12   4    8.35    6.13
  -7 -12   4    0.30    3.93
  -7 -12   4   -0.08    3.38
   7 -12  -4    3.40    3.89
  -7  12   4    3.69    5.13
   6 -12  -4    1.31    3.44
  -6  12   4    0.41    4.09
  -6 -12   4   -0.44    3.52
  -6 -12   4   -4.36    2.97
  -5 -12   4  327.21   14.80
  -5  12   4  304.42   16.05
   5 -12  -4  327.60   14.59
   5  12  -4  316.44   13.81
  -5 -12   4  344.53   15.18
   4 -12  -4   17.87    4.26
  -4  12   4   24.97    4.17
  -4 -12   4   24.25    4.73
  -4  12   4   24.99    5.60
  -4 -12   4   21.58    4.75
   4  12  -4   22.64    4.49
   3  12  -4   24.08    4.20
   3 -12  -4   19.00    3.80
  -3  12   4   22.86    4.72
  -3 -12   4   19.45    3.92
  -3  12   4   12.53    3.28
  -3 -12   4   23.28    4.24
  -2 -12   4   15.83    3.75
  -2 -12   4   13.49    3.44
  -2  12   4   12.68    3.29
  -2  12   4   10.82    3.48
   2 -12  -4   15.04    3.34
   2  12  -4   16.11    3.72
  -1 -12   4  299.23   12.02
   1  12  -4  289.40   12.62
  -1 -12   4  299.51   12.56
  -1  12   4  299.21   12.66
  -1  12   4  322.37   11.18
   1 -12  -4  293.66   11.61
   0  12   4   10.79    3.49
   0  12  -4    8.58    3.00
   0  12   4   14.76    2.38
   0 -12  -4   10.85    2.99
   0 -12   4    9.40    3.13
   0 -12   4    9.50    3.41
   1 -12   4  148.53    8.48
  -1 -12  -4  153.81    8.53
   1  12   4  145.97    8.98
  -1  12  -4  157.06    8.87
   1 -12   4  152.80    9.61
  -2  12  -4  558.87   19.06
   2 -12   4  574.60   19.62
   2 -12   4  559.60   21.00
  -2 -12  -4  602.34   19.58
   2  12   4  609.64   20.35
   3 -12   4  237.32   12.11
   3  12   4  240.37   11.94
  -3  12  -4  225.05   10.93
  -3 -12  -4  225.89   11.57
   3 -12   4  227.14   13.12
   4  12   4  122.88    8.59
  -4 -12  -4  103.18    8.73
   4 -12   4  107.57   10.14
   4 -12   4  126.51    9.66
  -4  12  -4  108.64    7.65
   5  12   4   74.37    7.48
   5 -12   4   61.39    8.42
  -5  12  -4   78.91    9.21
  -5 -12  -4   62.67    7.80
  -6 -12  -4   48.06    7.81
  -6  12  -4   57.60    8.97
   6 -12   4   58.19    9.13
  -7  12  -4   -4.16    4.15
   7 -12   4    5.03    5.85
  -7 -12  -4    2.10    3.42
  -8  12  -4    6.79    5.87
  -8 -12  -4    5.58    4.28
   8 -12   4    9.46    6.72
   9 -13  -4   34.65    8.29
  -9 -13   4   40.99    9.06
  -9  13   4   37.74   10.09
  -8 -13   4   17.56    5.92
   8 -13  -4   12.69    6.38
  -8  13   4   23.93    7.99
   7 -13  -4   61.69    8.33
  -7 -13   4   59.97    8.30
  -7  13   4   58.07    9.48
  -7 -13   4   78.15    9.44
  -6 -13   4   21.60    5.59
   6 -13  -4   11.97    4.36
  -6 -13   4   11.34    4.81
  -6  13   4   19.38    6.04
  -5 -13   4    9.20    4.29
  -5 -13   4    8.83    3.91
   5  13  -4   23.14    4.75
   5 -13  -4   15.78    4.39
  -5  13   4   13.97    5.00
   4 -13  -4   91.31    7.28
  -4 -13   4   87.68    7.40
  -4  13   4   85.22    6.75
   4  13  -4   97.43    7.69
  -4 -13   4   93.30    7.66
  -4  13   4   91.93    8.82
   3  13  -4   96.47    7.67
  -3  13   4   92.25    7.57
  -3  13   4   97.20    7.14
  -3 -13   4  100.03    7.49
  -3 -13   4   93.14    7.23
   3 -13  -4   94.96    6.94
   2 -13  -4  461.64   16.34
   2  13  -4  522.94   18.04
  -2  13   4  505.50   17.68
  -2 -13   4  511.03   17.28
  -2  13   4  484.17   16.84
  -2 -13   4  507.97   17.46
  -1  13   4   23.48    3.51
  -1 -13   4   25.36    4.26
  -1  13   4   12.89    3.56
  -1 -13   4   19.32    4.21
   1  13  -4   25.61    4.57
   1 -13  -4   17.73    3.64
   0 -13   4   20.56    4.45
   0 -13   4   23.07    4.17
   0  13   4   21.58    4.19
   0  13   4   30.51    2.93
   0 -13  -4   18.47    3.79
   0  13  -4   25.58    4.48
  -1 -13  -4 1025.59   28.55
  -1  13  -4 1013.46   29.25
   1 -13   4 1050.29   28.97
   1  13   4  997.95   29.56
   1 -13   4 1008.28   30.26
   2 -13   4   -0.28    2.63
   2  13   4    2.10    2.50
  -2 -13  -4    0.30    2.25
  -2  13  -4    2.87    2.47
   2 -13   4    1.37    3.05
  -3  13  -4  221.54   11.00
   3  13   4  229.38   11.93
   3 -13   4  221.32   13.16
   3 -13   4  221.09   12.16
  -3 -13  -4  229.42   11.70
   4 -13   4   28.30    6.37
  -4 -13  -4   21.40    4.85
   4  13   4   23.06    5.09
   4 -13   4   21.66    5.60
  -4  13  -4   22.84    4.49
   5  13   4   61.35    7.06
   5 -13   4   66.86    8.83
  -5  13  -4   56.15    8.22
  -5 -13  -4   59.46    7.96
  -6  13  -4    3.85    4.61
   6 -13   4    0.80    4.10
  -6 -13  -4    0.08    2.66
  -7  13  -4   97.92   11.64
  -7 -13  -4  102.66   11.19
   7 -13   4   91.35   11.63
  -8  13  -4    1.76    5.63
  -8 -13  -4    0.95    3.63
   8 -13   4    5.26    6.58
  -9  14   4   97.22   13.49
   9 -14  -4  109.47   12.57
  -9 -14   4  118.45   13.75
   8 -14  -4   74.11   10.00
  -8  14   4   76.45   11.70
  -8 -14   4  114.54   12.11
   7 -14  -4   18.43    5.28
  -7 -14   4    3.25    4.96
  -7  14   4    3.36    5.26
  -7 -14   4    2.15    4.01
   6 -14  -4  153.25   10.63
  -6 -14   4  142.35   10.56
  -6  14   4  151.57   12.33
  -6 -14   4  162.81   11.26
  -5  14   4  248.61   14.39
  -5 -14   4  246.95   13.45
   5 -14  -4  256.58   13.18
   5  14  -4  226.50   12.32
  -5 -14   4  263.01   12.95
   4 -14  -4  124.26    8.70
  -4  14   4  131.85    8.26
  -4  14   4  120.45    9.68
  -4 -14   4  134.29    9.14
   4  14  -4  139.80    9.40
  -4 -14   4  153.21    9.70
  -3 -14   4  218.92   10.76
   3 -14  -4  203.90   10.41
   3  14  -4  187.33   10.66
  -3  14   4  196.34   10.51
  -3 -14   4  198.64   10.74
  -3  14   4  220.85   11.49
  -2  14   4   94.20    7.03
  -2 -14   4   92.62    7.37
  -2 -14   4   98.11    7.19
   2 -14  -4   91.54    6.89
  -2  14   4   82.77    7.18
   2  14  -4   63.86    6.76
  -1 -14   4  386.52   15.26
  -1  14   4  413.30   13.50
   1  14  -4  390.65   15.54
   1 -14  -4  387.43   14.64
  -1 -14   4  391.33   14.99
  -1  14   4  417.94   16.07
   0 -14   4  180.69    9.66
   0 -14   4  172.85    9.93
   0  14   4  181.58    6.85
   0 -14  -4  182.03    9.47
   0  14   4  173.09   10.03
   0  14  -4  187.67   10.15
  -1  14  -4   79.41    6.89
   1  14   4   53.87    6.27
  -1 -14  -4   78.05    6.60
   1 -14   4   62.27    6.26
   1 -14   4   70.85    7.10
   2 -14   4   16.41    4.30
   2 -14   4   12.57    4.66
   2  14   4   13.51    4.36
  -2  14  -4   17.84    4.25
  -2 -14  -4    7.90    3.25
  -3 -14  -4   97.55    8.12
  -3  14  -4  111.65    8.00
   3  14   4  122.94    8.96
   3 -14   4  117.88    9.80
   3 -14   4  114.70    8.94
   4 -14   4    3.97    3.87
  -4 -14  -4   -0.44    2.47
  -4  14  -4    8.14    3.44
   4  14   4    1.34    3.27
   4 -14   4    1.18    3.38
  -5  14  -4  115.35   11.12
  -5 -14  -4  118.06    9.74
   5  14   4  142.22    9.98
   5 -14   4  119.53   10.51
  -6 -14  -4   87.50   10.09
  -6  14  -4  111.40   11.51
   6 -14   4  116.09   11.85
  -7 -14  -4   30.70    7.06
  -7  14  -4   29.90    8.18
   7 -14   4   21.67    7.67
   8 -14   4    1.27    6.22
  -8  14  -4    3.18    6.03
  -8 -14  -4   10.44    5.08
  -9 -15   4    6.24    5.87
   9 -15  -4    9.54    5.61
  -9  15   4   10.17    7.23
  -8  15   4   51.34   10.19
  -8 -15   4   71.12   10.04
   8 -15  -4   57.22    8.98
  -7  15   4  134.90   13.22
  -7 -15   4  138.61   11.29
   7 -15  -4  125.27   10.70
  -6  15   4   51.29    8.73
  -6 -15   4   32.66    6.24
   6 -15  -4   25.75    5.74
  -6 -15   4   36.04    6.71
  -5 -15   4   11.55    4.48
  -5  15   4    5.98    4.71
   5  15  -4   16.58    4.87
  -5 -15   4   12.90    4.92
   5 -15  -4   22.39    5.25
   4 -15  -4  163.14   10.00
  -4  15   4  158.16    9.38
  -4  15   4  166.57   11.16
  -4 -15   4  171.30    9.97
  -4 -15   4  135.79    9.62
   4  15  -4  137.42    9.69
  -3  15   4  212.43   11.18
  -3 -15   4  215.64   11.30
   3 -15  -4  231.99   11.26
   3  15  -4  215.41   11.50
  -3  15   4  211.49   11.51
  -3 -15   4  222.00   11.06
   2  15  -4   86.58    7.58
  -2 -15   4   95.00    7.35
  -2 -15   4   89.26    7.22
   2 -15  -4   88.71    7.00
  -2  15   4   86.08    7.27
  -2  15   4   82.37    6.75
   1 -15  -4   13.39    3.72
  -1  15   4    9.44    3.03
   1  15  -4   14.98    4.25
  -1 -15   4   13.46    3.94
  -1  15   4   11.21    3.80
  -1 -15   4    6.99    3.37
   0 -15  -4  107.73    7.49
   0 -15   4  114.91    7.86
   0  15  -4   97.67    7.66
   0 -15   4   97.27    7.71
   0  15   4   89.73    7.59
   0  15   4   91.21    4.85
  -1  15  -4  441.79   16.67
   1  15   4  435.38   17.09
   1 -15   4  403.80   15.99
   1 -15   4  375.77   16.35
  -1 -15  -4  415.50   16.02
   2 -15   4    5.69    3.42
   2 -15   4    4.00    3.80
  -2 -15  -4    3.15    3.13
  -2  15  -4    3.72    3.07
   2  15   4    0.05    2.67
   3 -15   4   80.60    8.97
   3 -15   4   99.78    8.62
   3  15   4   83.76    8.06
  -3  15  -4   85.91    7.21
  -3 -15  -4   93.58    8.04
  -4 -15  -4  227.52   12.67
   4 -15   4  207.47   12.86
  -4  15  -4  223.08   11.94
   4 -15   4  228.07   14.03
   4  15   4  229.48   12.69
  -5 -15  -4   15.85    4.98
  -5  15  -4   21.37    6.13
   5 -15   4   21.52    6.10
   5  15   4   20.34    5.62
  -6  15  -4   -0.08    4.43
   6 -15   4    8.18    6.02
  -6 -15  -4    1.34    3.56
  -7 -15  -4   43.69    8.60
   7 -15   4   27.72    7.73
  -7  15  -4   54.45    9.75
  -8  15  -4   91.47   12.34
   8 -15   4   75.50   12.28
  -8 -15  -4   62.97   10.70
  -9 -16   4   91.64   12.38
   9 -16  -4   67.81   10.69
  -9  16   4   88.77   13.51
  -8 -16   4  154.61   12.93
  -8  16   4  176.36   15.17
   8 -16  -4  163.15   13.06
   7 -16  -4   28.60    6.20
  -7 -16   4   20.42    6.33
  -7  16   4   19.61    7.06
  -6 -16   4  302.36   16.02
  -6 -16   4  299.47   14.92
  -6  16   4  282.90   16.74
  -5  16   4  174.00   12.29
  -5 -16   4  196.78   11.45
  -5 -16   4  181.41   11.61
   5  16  -4  179.85   11.49
   5 -16  -4  200.47   12.00
   4  16  -4  204.86   11.70
  -4 -16   4  185.24   11.32
  -4  16   4  188.59   10.79
  -4  16   4  192.95   12.14
  -4 -16   4  208.12   11.22
   4 -16  -4  222.19   11.76
  -3  16   4   -0.37    2.58
  -3  16   4    2.29    3.48
  -3 -16   4    4.64    3.32
   3  16  -4    3.97    3.20
   3 -16  -4   -1.85    2.38
  -3 -16   4    1.64    3.03
  -2 -16   4  390.15   15.66
  -2  16   4  458.90   16.05
  -2 -16   4  427.28   16.67
   2 -16  -4  409.03   16.00
  -2  16   4  409.49   16.67
   2  16  -4  438.42   17.20
  -1  16   4   20.43    3.70
   1 -16  -4   20.50    4.37
  -1 -16   4   31.58    5.13
   1  16  -4   16.33    4.49
  -1 -16   4   25.68    4.66
  -1  16   4   19.79    4.74
   0 -16   4   41.96    5.80
   0  16  -4   53.01    6.36
   0  16   4   47.82    3.83
   0 -16  -4   53.54    6.06
   0 -16   4   49.70    6.03
   0  16   4   37.78    5.61
   1 -16   4  174.26   10.84
  -1 -16  -4  198.48   10.52
  -1  16  -4  178.34   10.37
   1  16   4  197.50   11.31
   1 -16   4  191.78   10.73
  -2 -16  -4  116.07    8.56
  -2  16  -4  129.08    8.85
   2 -16   4  128.97    9.96
   2 -16   4  114.81    8.85
   2  16   4  128.13    9.31
  -3  16  -4   42.71    6.13
   3  16   4   36.05    6.14
   3 -16   4   44.10    6.99
  -3 -16  -4   42.04    6.40
   3 -16   4   39.49    6.84
   4  16   4   63.76    7.76
   4 -16   4   46.20    7.54
   4 -16   4   67.62    8.82
  -4  16  -4   66.04    7.22
  -4 -16  -4   60.10    7.68
   5  16   4   95.46    9.38
  -5 -16  -4  110.73   10.30
   5 -16   4  110.27   11.17
  -5  16  -4  122.35   11.45
  -6  16  -4  215.22   14.94
   6 -16   4  209.65   15.07
  -6 -16  -4  215.34   14.13
  -7  16  -4   39.76    8.93
   7 -16   4   61.27   10.38
  -7 -16  -4   60.89    9.57
  -8 -16  -4   22.35    7.19
   8 -16   4   12.62    7.95
  -8  16  -4   27.18    7.92
   9 -17  -4   -0.19    5.63
  -9 -17   4   16.06    6.98
  -9  17   4    6.61    7.31
  -8 -17   4   55.75    9.54
   8 -17  -4   59.89    9.40
  -8  17   4   59.95   10.73
   7 -17  -4   13.33    5.11
  -7  17   4    4.70    5.95
  -7 -17   4    9.32    5.31
  -6 -17   4   49.10    7.85
  -6  17   4   40.69    8.15
   6 -17  -4   57.08    7.84
  -5  17   4   12.91    5.76
  -5 -17   4   18.15    5.14
  -5 -17   4   16.28    5.17
   5  17  -4   27.50    6.12
   5 -17  -4   22.26    5.30
  -4 -17   4  115.41    9.44
  -4 -17   4  135.63    9.22
   4  17  -4  134.73   10.01
   4 -17  -4  126.13    9.34
  -4  17   4  129.57    9.29
  -4  17   4  148.61   10.80
   3 -17  -4    6.05    3.52
   3  17  -4    6.93    3.99
  -3 -17   4   11.02    4.16
  -3 -17   4    7.02    3.67
  -3  17   4   12.50    3.92
  -3  17   4    8.93    4.20
   2  17  -4   70.85    7.45
  -2 -17   4   83.93    7.75
  -2 -17   4   75.09    7.07
  -2  17   4   80.64    6.90
   2 -17  -4   85.20    7.17
  -2  17   4   77.20    7.76
  -1 -17   4   38.88    5.53
  -1  17   4   31.27    5.59
   1 -17  -4   34.68    5.48
  -1 -17   4   44.20    6.02
  -1  17   4   38.08    4.46
   1  17  -4   40.65    6.08
   0  17   4  470.43   18.83
   0  17  -4  510.77   19.02
   0 -17   4  476.98   18.26
   0 -17  -4  497.94   18.41
   0 -17   4  497.80   18.67
   1 -17   4    2.09    2.66
   1 -17   4   10.06    4.06
   1  17   4   14.53    4.32
  -1 -17  -4    9.16    3.28
  -1  17  -4    8.42    3.61
  -2 -17  -4  112.07    8.54
   2 -17   4  106.42    9.31
   2 -17   4  124.12    9.43
  -2  17  -4  107.99    8.72
   2  17   4  117.59    9.22
   3  17   4   73.84    8.24
   3 -17   4   71.44    8.43
  -3  17  -4   91.30    8.40
   3 -17   4   79.23    8.68
  -3 -17  -4   93.65    8.61
  -4 -17  -4  332.30   16.34
   4  17   4  387.57   17.34
  -4  17  -4  373.32   15.88
   4 -17   4  336.23   17.24
   4 -17   4  371.41   18.52
  -5 -17  -4   26.45    6.10
   5  17   4   42.35    6.79
  -5  17  -4   31.30    7.28
   5 -17   4   33.37    7.19
   6 -17   4    1.29    4.74
  -6  17  -4    9.22    5.47
  -6 -17  -4    3.14    3.45
   7 -17   4    1.12    5.64
  -7 -17  -4    2.17    4.09
  -7  17  -4    3.86    5.34
   8 -17   4   65.57   11.93
  -8  17  -4   86.85   12.46
  -8 -17  -4   45.48    9.26
   9 -18  -4   19.22    7.95
  -9  18   4   12.77    7.48
  -9 -18   4   18.59    7.20
  -8 -18   4  104.59   12.04
  -8  18   4  113.88   13.70
   8 -18  -4  111.78   11.99
   7 -18  -4   21.36    5.96
  -7 -18   4   11.86    5.36
  -7  18   4   24.85    7.47
  -6 -18   4   19.16    5.34
   6 -18  -4   29.25    6.26
  -6  18   4   16.74    6.78
  -5  18   4    4.99    4.45
   5 -18  -4    5.81    4.10
  -5 -18   4    1.18    3.27
   5  18  -4   -3.73    3.39
  -5 -18   4   12.11    4.69
  -4 -18   4   87.68    7.73
   4  18  -4   73.91    8.27
  -4 -18   4   82.92    8.67
  -4  18   4   93.45    8.11
   4 -18  -4   79.93    8.37
  -4  18   4   88.68    9.26
  -3 -18   4  129.49    8.94
   3  18  -4  110.58    9.21
  -3  18   4   91.51    8.11
   3 -18  -4  105.76    8.57
  -3 -18   4  100.32    8.78
  -3  18   4   99.89    8.84
  -2  18   4  315.21   13.10
   2  18  -4  289.63   14.44
  -2  18   4  294.62   14.27
  -2 -18   4  310.47   13.65
   2 -18  -4  283.58   13.59
  -2 -18   4  300.34   14.18
   1 -18  -4   97.30    7.97
   1  18  -4  103.01    8.55
  -1  18   4  123.32    9.15
  -1 -18   4  113.71    8.67
  -1  18   4  110.16    6.73
  -1 -18   4  103.07    8.10
   0  18  -4   83.48    8.13
   0 -18  -4   91.12    7.70
   0 -18   4   86.41    8.15
   0  18   4   79.95    8.12
   0 -18   4   82.94    7.92
   1 -18   4  399.41   16.85
   1  18   4  422.26   17.91
  -1 -18  -4  404.84   16.87
  -1  18  -4  389.62   16.90
   1 -18   4  423.81   17.52
  -2  18  -4  336.42   15.30
  -2 -18  -4  348.84   15.54
   2 -18   4  325.20   15.64
   2  18   4  330.75   15.97
   2 -18   4  322.09   16.02
   3 -18   4   90.09    9.49
   3 -18   4  105.03   10.01
  -3  18  -4   89.57    8.44
  -3 -18  -4   95.00    8.03
   3  18   4   89.31    9.11
  -4  18  -4   25.96    6.42
   4 -18   4   26.15    6.58
  -4  18  -4   21.97    5.40
  -4 -18  -4   25.99    5.96
   4  18   4   35.26    6.15
   4 -18   4   30.70    7.18
  -5 -18  -4   16.99    4.90
  -5  18  -4   17.63    6.15
   5  18   4   11.31    4.90
   5 -18   4   11.73    5.72
  -6 -18  -4  152.48   12.08
   6 -18   4  160.43   13.73
  -6  18  -4  145.64   12.77
  -7  18  -4    0.09    5.03
   7 -18   4   -9.22    4.97
  -7 -18  -4    6.76    4.06
   8 -18   4   34.37   10.38
  -8 -18  -4   25.70    7.43
  -8  18  -4   34.09    9.20
   8 -19  -4   14.36    6.50
  -8  19   4    7.08    6.70
  -8 -19   4    3.50    5.29
  -7  19   4  123.06   13.19
   7 -19  -4  104.12   10.91
  -7 -19   4  146.57   12.52
  -6 -19   4    2.16    3.66
   6 -19  -4    7.33    4.01
  -6  19   4    2.72    4.98
   5 -19  -4   14.91    5.11
   5  19  -4   18.58    5.79
  -5  19   4   10.06    5.37
  -5 -19   4   18.97    5.51
   4 -19  -4  388.19   17.44
  -4 -19   4  379.82   16.00
  -4  19   4  383.98   18.12
  -4  19   4  422.21   17.44
  -4 -19   4  386.49   17.73
   4  19  -4  408.69   18.28
  -3  19   4  296.15   14.55
  -3 -19   4  295.57   13.64
  -3 -19   4  276.46   14.51
   3  19  -4  313.90   15.70
  -3  19   4  300.74   14.24
   3 -19  -4  297.68   14.49
  -2  19   4   78.20    7.04
   2  19  -4   92.37    9.03
  -2 -19   4   76.74    8.21
  -2  19   4   87.68    8.45
   2 -19  -4   92.75    7.98
  -2 -19   4   92.36    7.95
  -1 -19   4   33.20    5.48
  -1 -19   4   33.60    5.88
  -1  19   4   40.73    6.10
   1  19  -4   34.46    6.01
   1 -19  -4   33.70    5.77
   0 -19  -4  398.31   16.98
   0 -19   4  402.90   17.16
   0  19   4  398.60   17.58
   0  19  -4  399.77   17.15
   0 -19   4  434.74   17.19
   1 -19   4   24.32    5.44
  -1 -19  -4   19.65    5.00
   1 -19   4   25.83    5.35
   1  19   4   17.43    5.23
  -1  19  -4   18.20    4.97
   2 -19   4  139.61   10.19
   2 -19   4  123.39    9.97
   2  19   4  104.75    9.25
  -2 -19  -4  132.26    9.74
  -2  19  -4  130.20    9.59
   3  19   4   63.54    7.84
  -3  19  -4   59.33    7.38
  -3 -19  -4   57.00    7.41
   3 -19   4   61.68    8.46
   3 -19   4   61.01    8.32
  -4 -19  -4    7.23    3.94
   4  19   4   14.20    4.92
  -4  19  -4   12.74    5.25
  -4  19  -4    4.43    3.56
   4 -19   4   19.31    5.94
   5  19   4   84.36    9.25
   5 -19   4   56.21    9.31
  -5 -19  -4   77.96    9.51
  -5  19  -4   68.90    9.55
  -6  19  -4    1.81    4.91
   6 -19   4    7.22    5.63
  -6 -19  -4    4.31    3.78
  -7  19  -4  120.95   13.49
   7 -19   4  119.82   14.11
  -7 -19  -4  134.68   13.19
  -8  20   4   24.58    8.43
  -8 -20   4   21.83    7.48
   8 -20  -4   27.90    7.85
  -7 -20   4    2.20    4.45
  -7  20   4   -0.19    5.31
   7 -20  -4    1.30    3.88
  -6 -20   4   11.44    5.17
   6 -20  -4   21.39    5.55
  -6  20   4    0.67    5.16
  -5  20   4  117.20   11.12
  -5 -20   4  104.49   10.34
   5 -20  -4  110.70    9.75
   5  20  -4  104.29    9.87
   4 -20  -4  116.80    9.31
  -4  20   4  107.43   10.17
  -4 -20   4   93.61    8.65
   4  20  -4  107.50   10.15
  -4 -20   4  107.85    9.33
  -4  20   4  112.08    9.15
   3  20  -4   14.60    5.23
  -3 -20   4   13.66    4.53
   3 -20  -4   24.61    5.63
  -3 -20   4   10.71    4.72
  -3  20   4   23.64    5.41
  -3  20   4   23.59    5.39
  -2 -20   4    5.53    3.93
  -2  20   4   -0.42    3.19
  -2 -20   4    3.89    3.69
   2  20  -4    2.27    3.60
  -2  20   4    2.89    3.27
   2 -20  -4    3.56    3.24
  -1  20   4  632.67   22.98
  -1 -20   4  581.79   21.92
   1 -20  -4  607.05   22.03
   1  20  -4  584.88   22.42
  -1 -20   4  574.57   20.99
   0 -20   4    4.46    3.53
   0 -20  -4    4.11    3.36
   0 -20   4    6.64    3.96
   0  20  -4    0.05    2.71
   0  20   4    2.33    2.96
  -1 -20  -4  247.55   13.28
   1 -20   4  225.69   12.92
   1 -20   4  238.18   13.47
   1  20   4  245.98   13.68
  -1  20  -4  239.46   13.08
   2 -20   4  118.08    9.52
  -2 -20  -4  107.42    8.90
   2 -20   4  122.49   10.07
  -2  20  -4   99.02    9.11
   2  20   4  114.40    9.60
   3 -20   4   15.54    5.52
   3 -20   4   15.69    5.19
  -3  20  -4   13.37    4.21
  -3 -20  -4    9.79    4.20
   3  20   4   14.13    4.56
  -4  20  -4   13.53    5.53
  -4  20  -4   15.58    4.94
  -4 -20  -4   15.78    5.28
   4  20   4   18.26    5.42
   4 -20   4    8.71    5.19
  -5  20  -4  115.95   11.70
   5  20   4  106.19   10.27
   5 -20   4  129.02   12.57
  -5 -20  -4  109.63   11.10
  -6  20  -4   66.06   10.17
  -6 -20  -4   54.81    8.82
   6 -20   4   52.27    9.85
  -7 -20  -4   14.22    5.24
   7 -20   4    1.67    6.56
  -7  20  -4   10.12    6.99
  -8  21   4    9.82    7.62
  -8 -21   4   16.67    7.11
   8 -21  -4   28.21    7.28
  -7  21   4  161.48   14.39
  -7 -21   4  146.78   12.69
   7 -21  -4  151.21   12.58
  -6  21   4   11.95    6.15
  -6 -21   4    5.93    4.75
   6 -21  -4   18.31    5.53
  -5 -21   4   97.64   10.03
   5  21  -4   75.20    8.83
   5 -21  -4   82.95    9.40
  -5  21   4   91.59   10.25
   4  21  -4  135.90   10.93
  -4  21   4  152.02   11.19
   4 -21  -4  116.06    9.91
  -4  21   4  143.10   10.48
  -4 -21   4  130.37   10.46
   3  21  -4  146.11   11.12
  -3 -21   4  172.46   11.58
  -3  21   4  153.96   10.79
   3 -21  -4  142.65   10.44
  -3 -21   4  164.00   10.35
  -3  21   4  156.00   11.01
   2  21  -4   17.73    4.94
  -2  21   4   11.57    4.06
   2 -21  -4   19.94    5.45
  -2 -21   4   18.98    5.59
  -2  21   4   15.76    4.92
  -2 -21   4   22.27    5.08
  -1 -21   4  202.82   12.48
   1  21  -4  223.50   12.97
  -1  21   4  201.38   12.58
  -1 -21   4  205.93   11.89
   1 -21  -4  194.17   12.05
   0  21  -4   -0.10    2.87
   0 -21   4    4.68    4.05
   0 -21   4    0.88    3.47
   0  21   4   -5.39    2.48
   0 -21  -4    5.94    4.05
   1 -21   4  161.22   11.23
   1 -21   4  136.44   10.57
  -1  21  -4  157.99   10.88
   1  21   4  134.04   10.48
  -1 -21  -4  147.44   10.46
   2 -21   4   24.66    6.14
  -2 -21  -4   26.47    5.36
   2 -21   4   26.17    5.97
  -2  21  -4   40.65    6.55
   2  21   4   47.37    7.37
   3  21   4  114.04    9.96
  -3 -21  -4  113.74    9.40
   3 -21   4  101.86   10.61
  -3  21  -4  110.85    9.41
   3 -21   4   87.43    9.71
   4  21   4    9.81    4.26
   4 -21   4    3.42    5.02
  -4  21  -4   17.76    6.09
  -4  21  -4   12.52    4.90
  -4 -21  -4   15.01    5.01
   5  21   4  124.68   10.77
   5 -21   4  126.31   12.73
  -5 -21  -4  108.22   11.29
  -5  21  -4  122.56   12.20
   6 -21   4   21.73    7.86
  -6 -21  -4   21.69    6.64
  -6  21  -4   20.35    7.50
  -7  21  -4  195.22   16.04
  -7 -21  -4  191.60   14.62
   8 -22  -4    7.79    5.55
  -8  22   4   -6.83    5.78
  -8 -22   4   -2.14    4.58
  -7  22   4    3.95    6.42
   7 -22  -4    6.68    5.21
  -7 -22   4    9.76    5.50
  -6  22   4   14.52    6.28
  -6 -22   4   11.06    5.08
   6 -22  -4    9.49    4.84
   5 -22  -4    4.16    4.72
  -5 -22   4    4.63    4.47
   5  22  -4   10.40    5.23
  -5  22   4    6.73    5.08
   4  22  -4   37.08    7.29
  -4  22   4   35.67    6.29
  -4  22   4   32.93    6.78
  -4 -22   4   36.71    7.25
   4 -22  -4   44.02    7.31
  -3 -22   4   37.41    6.92
  -3  22   4   35.49    6.43
   3  22  -4   33.33    6.67
  -3  22   4   41.63    7.02
  -3 -22   4   30.79    6.20
   3 -22  -4   31.88    6.18
  -2  22   4   50.45    7.42
   2  22  -4   68.01    8.42
   2 -22  -4   49.32    7.11
  -2 -22   4   58.59    7.82
  -2 -22   4   60.52    7.08
   1  22  -4  331.94   16.60
  -1  22   4  368.74   17.32
  -1 -22   4  349.04   16.79
  -1 -22   4  349.72   15.74
   1 -22  -4  317.12   15.87
   0 -22   4   46.42    6.82
   0 -22   4   47.72    7.47
   0 -22  -4   43.27    6.87
   0  22   4   53.14    7.63
   0  22  -4   40.98    6.88
  -1 -22  -4    6.29    3.43
  -1  22  -4   12.50    4.68
   1 -22   4   10.92    4.58
   1  22   4    9.48    4.34
   1 -22   4    8.37    4.36
   2  22   4   43.67    7.52
   2 -22   4   30.26    6.91
  -2  22  -4   33.05    6.58
   2 -22   4   42.88    6.96
  -2 -22  -4   33.18    6.49
   3  22   4   76.33    9.27
  -3 -22  -4   72.52    8.55
   3 -22   4   61.76    9.22
   3 -22   4   66.15    8.72
  -3  22  -4   60.96    8.06
  -4  22  -4    5.36    4.73
   4 -22   4   -0.42    4.83
   4  22   4    5.96    4.22
  -4  22  -4   -3.08    3.03
  -4 -22  -4   11.20    4.56
  -5 -22  -4   40.66    7.59
   5  22   4   24.22    6.70
  -5  22  -4   38.90    8.30
   5 -22   4   30.99    7.83
   6 -22   4   21.47    7.72
  -6  22  -4   29.05    8.31
  -6 -22  -4   20.27    6.23
  -7  22  -4   16.41    7.25
   7 -22   4   18.72    8.45
  -7 -22  -4   19.53    6.27
   8 -23  -4    7.57    5.46
  -8 -23   4   19.69    7.30
  -8  23   4    9.66    8.02
  -7  23   4   86.06   12.02
  -7 -23   4   80.35   10.97
   7 -23  -4   49.71    8.94
   6 -23  -4   13.03    5.28
  -6 -23   4   12.71    5.13
  -6  23   4    3.20    5.66
  -5 -23   4    6.20    4.74
   5 -23  -4   -6.23    2.76
   5  23  -4    6.74    4.71
  -5  23   4   -0.76    4.23
  -4  23   4    4.89    4.39
  -4 -23   4   -1.84    3.22
  -4  23   4    7.20    3.95
   4  23  -4   -3.84    2.93
   4 -23  -4    3.21    3.62
  -3  23   4  393.31   17.76
   3  23  -4  455.11   20.49
  -3 -23   4  414.17   19.36
  -3  23   4  425.33   19.13
   3 -23  -4  460.57   19.63
  -2 -23   4    5.03    4.30
   2  23  -4   14.56    5.51
  -2  23   4   16.28    5.36
   2 -23  -4   20.03    5.40
  -2 -23   4   20.49    6.00
   1 -23  -4   46.71    7.10
  -1 -23   4   44.00    7.29
  -1  23   4   33.94    6.82
   1  23  -4   44.17    7.33
  -1 -23   4   43.99    6.56
   0  23   4   96.32    9.88
   0 -23  -4  120.48    9.71
   0 -23   4  105.46    9.17
   0 -23   4  101.22   10.00
   0  23  -4  108.76   10.28
   1  23   4  455.80   20.54
  -1 -23  -4  484.21   20.20
   1 -23   4  462.18   20.34
  -1  23  -4  468.67   20.31
   1 -23   4  426.73   19.04
   2 -23   4   40.99    7.04
   2  23   4   36.40    7.40
  -2 -23  -4   34.97    6.86
   2 -23   4   29.18    7.00
  -2  23  -4   30.43    6.40
   3  23   4   22.50    6.29
   3 -23   4   22.36    6.26
  -3 -23  -4   19.24    5.46
  -3  23  -4   32.40    6.60
   3 -23   4   33.68    7.77
  -4  23  -4   29.70    6.80
  -4  23  -4   31.99    7.74
   4  23   4   19.05    5.92
  -4 -23  -4   30.58    6.61
   4 -23   4   36.44    8.17
  -5  23  -4   82.33   10.70
   5  23   4   83.36    9.91
   5 -23   4   94.39   11.81
  -5 -23  -4   75.22   10.07
  -6  23  -4   33.58    8.76
   6 -23   4   30.91    8.58
  -6 -23  -4   37.75    7.97
  -7 -23  -4   95.79   12.33
  -7  23  -4   86.51   12.56
   7 -23   4   81.64   13.19
  -7 -24   4    6.68    5.24
  -7  24   4    3.15    6.68
   7 -24  -4   10.32    5.23
   6 -24  -4  153.09   12.58
  -6  24   4  153.66   13.54
  -6 -24   4  152.58   12.73
   5 -24  -4    1.20    3.91
   5  24  -4    2.06    4.48
  -5 -24   4    6.47    4.91
  -5  24   4    1.13    4.65
   4  24  -4   -2.45    3.43
   4 -24  -4   -6.13    3.02
  -4  24   4   -5.25    3.05
  -4  24   4    0.25    4.01
  -4 -24   4    6.94    4.43
   3 -24  -4    5.87    3.89
   3  24  -4    4.13    4.19
  -3 -24   4    5.81    4.55
  -3  24   4    2.94    3.89
  -2 -24   4  416.57   19.87
  -2  24   4  458.83   20.48
  -2 -24   4  467.37   18.66
   2  24  -4  469.27   21.06
   2 -24  -4  458.46   19.93
  -1  24   4   96.72   10.13
   1  24  -4   92.45   10.13
  -1 -24   4  108.45   10.47
  -1 -24   4   94.80    8.90
   1 -24  -4  102.42    9.87
   0 -24   4   85.19    8.78
   0  24   4   98.88   10.40
   0  24  -4   88.88    9.90
   0 -24  -4  117.45    9.86
   0 -24   4   90.15    9.88
   1 -24   4   41.56    7.58
  -1  24  -4   51.24    7.74
  -1 -24  -4   36.38    6.83
   1  24   4   33.70    6.69
   1 -24   4   40.77    6.95
   2 -24   4   30.93    7.22
   2 -24   4   42.37    7.31
  -2 -24  -4   31.58    6.86
  -2  24  -4   37.25    7.06
   2  24   4   37.49    7.55
   3 -24   4   36.53    7.41
  -3  24  -4   29.83    6.60
  -3 -24  -4   26.13    6.33
   3  24   4   34.58    7.50
   3 -24   4   29.01    7.68
   4  24   4    2.60    3.84
  -4  24  -4    0.45    4.94
   4 -24   4   -0.56    5.10
  -4 -24  -4    2.84    3.68
  -4  24  -4   -3.89    3.29
   5  24   4   21.38    6.04
   5 -24   4   18.94    6.71
  -5 -24  -4   16.92    5.40
  -5  24  -4   10.35    6.31
  -6  24  -4  172.10   14.89
  -6 -24  -4  184.08   14.11
   7 -24   4   25.01    9.14
  -7  24  -4   26.64    8.97
   7 -25  -4   35.43    7.85
  -7  25   4   32.39    9.54
  -7 -25   4   59.10   10.15
  -6 -25   4  120.99   12.89
   6 -25  -4  100.08   11.45
  -6  25   4   82.02   11.14
   5 -25  -4   13.97    5.48
  -5  25   4   21.34    6.84
   5  25  -4   18.26    5.91
  -5 -25   4   22.71    6.60
   4 -25  -4    9.76    4.53
   4  25  -4    4.61    4.39
  -4  25   4    2.52    3.52
  -4 -25   4    8.07    4.51
  -4  25   4    7.36    4.50
  -3  25   4   12.38    4.97
   3  25  -4   13.13    5.60
  -3 -25   4    7.16    4.73
   3 -25  -4   11.96    4.86
   2  25  -4    5.33    4.10
   2 -25  -4    4.12    3.59
  -2 -25   4    6.32    4.51
  -2  25   4    1.70    3.82
  -1 -25   4   86.40    9.92
   1  25  -4   78.80    9.45
  -1  25   4   67.87    9.14
  -1 -25   4   80.24    8.34
   1 -25  -4   68.98    8.78
   0 -25   4  193.38   13.40
   0 -25   4  186.87   12.08
   0  25  -4  219.31   14.17
   0 -25  -4  202.17   13.07
   0  25   4  190.94   13.33
   1  25   4   10.46    4.81
   1 -25   4   24.30    6.71
   1 -25   4   19.66    5.74
  -1  25  -4   12.76    5.42
  -1 -25  -4   27.02    6.23
  -2 -25  -4   10.72    4.37
  -2  25  -4    5.11    4.38
   2  25   4    9.20    4.75
   2 -25   4   12.48    5.67
   2 -25   4   10.91    5.20
  -3 -25  -4  108.35   10.78
  -3  25  -4  107.62   10.74
   3 -25   4  113.73   12.27
   3  25   4  111.46   11.42
   3 -25   4  126.10   11.03
  -4  25  -4  206.73   14.50
   4 -25   4  184.68   14.57
  -4  25  -4  171.80   12.71
   4  25   4  178.22   13.42
  -4 -25  -4  174.43   12.93
  -5 -25  -4   57.21    9.22
   5  25   4   63.44    9.50
  -5  25  -4   43.07    9.13
   5 -25   4   41.00    9.31
  -6 -25  -4   21.15    6.65
  -6  25  -4   13.00    7.08
   6 -25   4   17.55    7.79
   7 -26  -4    4.58    5.54
  -7 -26   4    9.64    5.79
  -7  26   4    4.42    7.21
   6 -26  -4   97.15   11.48
  -6 -26   4  123.26   12.83
  -6  26   4  100.55   12.08
  -5  26   4   -0.46    5.05
   5  26  -4    2.87    4.26
   5 -26  -4    1.46    4.41
  -5 -26   4    1.98    4.72
  -4  26   4   60.67    8.68
  -4 -26   4   87.72   10.64
   4  26  -4   67.65    9.44
   4 -26  -4   80.88   10.01
   3 -26  -4    3.13    3.86
   3  26  -4   -1.74    3.46
  -3 -26   4    5.44    4.55
  -3  26   4   -2.28    3.34
  -2 -26   4   39.06    7.80
   2  26  -4   35.01    7.62
   2 -26  -4   47.75    7.93
  -2  26   4   29.99    6.95
   1  26  -4   16.77    5.61
   1 -26  -4   16.45    5.36
  -1 -26   4   24.81    5.93
  -1 -26   4   22.73    6.24
  -1  26   4   22.55    6.21
   0  26   4    9.78    4.97
   0 -26  -4    6.64    3.88
   0 -26   4    7.42    5.13
   0  26  -4    9.91    5.06
   0 -26   4    3.48    3.89
   1 -26   4   14.68    4.87
   1  26   4    7.72    4.52
   1 -26   4   16.71    6.17
  -1 -26  -4   21.51    5.96
  -1  26  -4    8.92    5.23
   2 -26   4   34.52    7.30
  -2 -26  -4   41.24    7.25
   2 -26   4   47.04    8.71
   2  26   4   55.52    8.85
  -2  26  -4   36.77    7.54
   3  26   4   12.41    5.52
  -3  26  -4   -1.13    4.07
   3 -26   4    4.91    6.07
   3 -26   4    8.64    4.89
  -3 -26  -4    6.33    4.19
   4  26   4    4.32    4.17
  -4  26  -4    5.48    5.82
  -4  26  -4    6.82    4.69
  -4 -26  -4   -1.30    3.45
   4 -26   4    0.62    5.50
  -5  26  -4   18.87    7.45
   5 -26   4   31.96    9.08
   5  26   4   32.33    8.13
  -5 -26  -4    7.88    3.84
  -6 -26  -4  236.33   16.56
  -6  26  -4  228.05   17.24
  -7  27   4   16.81    8.32
   7 -27  -4   20.47    6.62
  -7 -27   4   22.23    8.50
   6 -27  -4    0.66    4.76
  -6  27   4    4.18    6.05
  -6 -27   4    4.42    6.00
  -5 -27   4    1.04    4.68
   5  27  -4   -0.90    3.92
   5 -27  -4    8.28    4.79
  -4 -27   4   52.47    8.89
  -4  27   4   38.83    7.70
   4  27  -4   52.10    8.72
   4 -27  -4   48.49    8.44
   3 -27  -4    6.61    4.55
  -3 -27   4    6.96    5.21
  -3  27   4    7.46    4.86
   3  27  -4    3.07    4.53
  -2 -27   4   92.27   10.72
   2  27  -4   83.36   10.36
  -2  27   4   86.45   10.26
   2 -27  -4   90.29   10.22
   1  27  -4    5.78    4.59
  -1  27   4    1.70    4.21
  -1 -27   4    7.12    4.61
   1 -27  -4    5.01    4.36
   0 -27  -4  210.30   14.02
   0  27   4  195.98   14.19
   0 -27   4  238.83   13.69
   0  27  -4  226.88   14.99
   0 -27   4  211.45   14.69
  -1 -27  -4   82.58    9.92
   1  27   4   74.52    9.66
   1 -27   4   67.65    8.44
  -1  27  -4   58.68    8.95
   1 -27   4   50.61    9.07
   2 -27   4    8.70    5.01
   2 -27   4   10.86    5.81
  -2  27  -4    0.82    4.28
  -2 -27  -4   11.32    4.75
   2  27   4   14.51    5.92
   3 -27   4   19.58    7.42
   3 -27   4   22.50    6.43
  -3  27  -4   24.93    6.49
   3  27   4   32.04    7.97
  -3 -27  -4   30.56    7.39
   4  27   4   95.11   11.19
   4 -27   4   99.04   12.73
  -4 -27  -4   93.05   11.10
  -4  27  -4   96.90   11.50
  -4  27  -4   94.39   10.56
  -5  27  -4    5.05    5.59
   5 -27   4    1.39    5.44
  -5 -27  -4   11.54    5.27
   5  27   4   14.85    6.15
  -6 -27  -4   18.91    6.78
   6 -27   4   33.34   10.07
  -6  27  -4   25.22    8.72
  -6 -28   4   25.60    7.72
  -6  28   4   37.61    9.21
   6 -28  -4   32.57    8.59
   5 -28  -4   36.41    7.70
  -5 -28   4   39.32    8.96
   5  28  -4   34.58    7.79
  -4 -28   4    3.95    4.75
  -4  28   4    1.14    4.34
   4  28  -4    1.78    4.44
   4 -28  -4    1.04    4.20
   3  28  -4    7.07    4.88
  -3 -28   4    5.88    4.88
   3 -28  -4    9.33    5.61
  -3  28   4   10.23    5.53
   2  28  -4  229.25   15.48
  -2  28   4  228.63   15.05
  -2 -28   4  203.60   14.49
   2 -28  -4  220.61   14.56
  -1 -28   4  311.07   17.70
   1 -28  -4  308.58   17.23
   1  28  -4  322.52   18.34
  -1  28   4  307.24   17.75
   0  28   4   20.96    6.85
   0  28  -4   26.96    6.91
   0 -28   4   27.52    6.61
   0 -28  -4   22.13    6.56
   0 -28   4   21.02    6.86
  -1  28  -4   52.21    8.85
   1 -28   4   39.85    8.30
   1 -28   4   48.51    7.67
  -1 -28  -4   47.22    8.23
   1  28   4   32.30    7.43
   2 -28   4   46.39    8.04
   2 -28   4   51.10    9.53
  -2  28  -4   62.71    9.28
   2  28   4   49.46    8.73
  -2 -28  -4   51.07    8.48
   3  28   4   46.19    8.90
  -3  28  -4   43.47    8.61
   3 -28   4   57.01   10.58
  -3  28  -4   37.96    7.99
  -3 -28  -4   42.78    8.51
  -4  28  -4   18.51    6.71
   4  28   4   21.15    6.92
  -4 -28  -4   16.82    5.47
  -4  28  -4   18.17    6.64
   4 -28   4   15.57    7.88
   5  28   4   23.31    7.29
   5 -28   4   20.21    7.79
  -5 -28  -4   19.08    6.38
  -5  28  -4   22.27    7.73
  -6 -29   4   -3.59    5.18
   6 -29  -4   -3.16    4.38
   5 -29  -4   12.49    5.45
   5  29  -4   13.34    6.34
  -5 -29   4   19.42    7.05
  -4  29   4    6.39    4.76
   4 -29  -4    1.12    4.52
   4  29  -4    3.20    4.49
  -4 -29   4    1.90    4.71
   3 -29  -4  120.68   12.24
   3  29  -4  165.55   13.52
  -3 -29   4  142.31   13.38
  -3  29   4  142.40   12.33
  -2  29   4    8.75    4.86
   2 -29  -4   21.34    6.15
   2  29  -4    1.06    4.61
  -2 -29   4    3.85    4.80
  -1 -29   4   21.37    6.34
  -1  29   4   14.72    5.84
   1 -29  -4   29.69    6.46
   1  29  -4    8.75    5.10
   0 -29  -4   16.47    6.24
   0  29   4   15.52    6.21
   0  29  -4   26.17    7.43
   0 -29   4   30.87    7.91
  -1  29  -4    7.93    5.31
   1 -29   4   10.09    4.82
  -1 -29  -4    9.52    4.48
   1 -29   4   18.69    6.74
   1  29   4    4.25    4.21
  -2  29  -4   -2.71    4.05
   2 -29   4   -1.80    4.36
   2 -29   4    3.31    4.39
   2  29   4    7.79    5.15
  -2 -29  -4    1.60    3.81
   3 -29   4   46.06    9.31
   3  29   4   52.52    9.48
  -3 -29  -4   32.31    7.09
  -3  29  -4   52.70    9.15
  -3  29  -4   36.38    8.13
  -4  29  -4    9.14    6.18
  -4  29  -4   -3.71    4.57
   4 -29   4   -5.65    5.28
   4  29   4   -0.87    4.42
  -4 -29  -4    4.63    4.57
  -5  29  -4   27.64    8.40
   5 -29   4   32.52    8.92
  -5 -29  -4   37.17    8.95
   5  29   4   43.46    9.48
   6 -30  -4   13.46    6.59
  -6 -30   4   14.01    7.62
   5  30  -4  141.92   13.98
  -5 -30   4  122.49   13.52
   5 -30  -4  114.78   12.85
   4 -30  -4    0.32    4.45
   4  30  -4    4.22    4.79
  -4  30   4   -1.89    4.12
  -4 -30   4    9.92    6.00
   3  30  -4   59.91    9.63
  -3 -30   4   65.85   10.34
   3 -30  -4   61.78    9.79
  -3  30   4   62.75    9.81
   2 -30  -4   15.00    5.61
  -2  30   4    9.67    6.37
   2  30  -4   12.60    5.79
  -2 -30   4    6.18    5.36
  -1  30   4   88.72   10.97
  -1 -30   4  103.68   11.92
   1 -30  -4  108.65   11.40
   1  30  -4   88.77   11.01
   0  30  -4    2.34    4.73
   0  30   4   -1.26    4.45
   0 -30   4    9.33    5.65
   0 -30  -4    5.87    5.01
   1 -30   4  214.32   14.00
  -1 -30  -4  220.19   15.09
   1 -30   4  221.40   15.89
   1  30   4  220.95   15.49
  -1  30  -4  193.67   15.10
   2 -30   4    5.97    4.55
   2  30   4    2.12    4.42
  -2  30  -4   -5.01    4.16
   2 -30   4    2.32    5.25
  -2 -30  -4    3.59    4.09
  -3  30  -4   67.01   10.28
  -3  30  -4   62.56    9.89
  -3 -30  -4   56.21    9.36
   3 -30   4   74.07   11.88
   3  30   4   86.39   11.92
   4 -30   4   -4.60    5.77
  -4  30  -4   11.36    6.53
  -4  30  -4   -1.90    4.70
  -4 -30  -4    2.50    4.81
   4  30   4   14.91    6.92
   5 -30   4  109.71   14.49
   5  30   4   93.25   12.42
  -5 -30  -4   89.64   11.57
  -5  30  -4   94.48   12.17
   5  31  -4   12.57    6.17
  -5 -31   4    3.15    5.30
   5 -31  -4    9.97    5.30
  -4  31   4    0.28    4.77
   4  31  -4   13.47    5.75
  -4 -31   4   -0.73    4.76
   4 -31  -4    2.22    4.88
  -3  31   4  108.68   12.09
   3 -31  -4  135.27   13.31
  -3 -31   4  153.60   14.50
   3  31  -4  132.56   13.53
  -2  31   4    4.39    5.36
   2 -31  -4   -0.26    3.83
   2  31  -4   -1.74    3.88
  -2 -31   4    0.34    5.05
   1  31  -4   27.19    7.49
   1 -31  -4   31.72    7.24
  -1 -31   4   27.56    7.71
  -1  31   4   27.59    7.59
   0 -31  -4  104.76   12.05
   0  31   4   99.11   12.18
   0  31  -4  104.02   12.08
   0 -31   4  100.03   12.19
  -1 -31  -4   43.32    8.69
   1  31   4   45.92    9.17
   1 -31   4   36.99    9.45
  -1  31  -4   45.90    8.85
  -2 -31  -4   29.45    7.34
   2 -31   4   22.94    8.18
  -2  31  -4   24.14    7.16
   2  31   4   14.93    6.36
   2 -31   4   19.34    6.48
  -3  31  -4   59.82    9.86
   3  31   4   81.16   11.63
  -3 -31  -4   67.30   10.43
  -3  31  -4   64.36   10.08
   3 -31   4   52.95   11.14
  -4  31  -4   45.58    9.52
   4 -31   4   52.95   11.20
   4  31   4   51.98   10.08
  -4 -31  -4   44.84    9.24
  -4  31  -4   36.98    8.25
   5  32  -4   19.84    7.67
   5 -32  -4   36.54    8.21
  -5 -32   4   12.46    6.96
   4 -32  -4   -2.23    4.49
  -4  32   4   -0.97    4.53
  -4 -32   4    3.50    5.21
   4  32  -4   -3.68    4.85
   3  32  -4   -0.35    5.11
  -3  32   4    4.66    5.66
   3 -32  -4   10.43    5.71
  -3 -32   4    6.44    6.01
  -2 -32   4  132.23   13.88
  -2  32   4  122.35   13.03
   2 -32  -4  119.52   12.89
   2  32  -4  132.93   13.73
   1 -32  -4  160.69   13.08
  -1  32   4  164.46   13.98
   1  32  -4  174.04   14.40
  -1 -32   4  158.48   14.66
   0  32   4   44.00    9.00
   0 -32  -4   35.06    8.19
   0  32  -4   43.49    9.02
   0 -32   4   53.97   10.28
  -1 -32  -4   47.06    9.08
   1 -32   4   49.23    9.96
  -1  32  -4   33.16    8.43
   1  32   4   44.69    9.19
   2 -32   4   73.99   11.61
   2 -32   4   56.94    9.12
  -2 -32  -4   50.52    9.19
  -2  32  -4   45.73    8.89
   2  32   4   63.70   10.46
   3  32   4   48.44   10.04
  -3  32  -4   52.87    9.51
  -3 -32  -4   49.98    9.20
   3 -32   4   56.61   11.26
  -3  32  -4   52.85    9.64
   4 -32   4   12.95    7.91
  -4  32  -4    6.18    6.47
  -4 -32  -4    7.42    5.00
   4  32   4    7.03    5.96
  -4  32  -4   11.10    5.83
  -4  33   4   96.45   11.69
   4  33  -4  108.76   13.28
   4 -33  -4   88.45   12.32
  -4 -33   4   85.41   12.20
   3  33  -4   11.28    6.00
   3 -33  -4   17.09    6.25
  -3  33   4    7.52    6.05
  -3 -33   4    8.20    6.12
   2 -33  -4   50.36    9.94
  -2  33   4   39.85    8.97
  -2 -33   4   30.17    8.28
   2  33  -4   41.45    9.34
   1 -33  -4   56.00   10.01
  -1  33   4   50.18    9.70
   1  33  -4   47.89    9.58
  -1 -33   4   57.27   10.18
   0  33  -4  107.10   12.54
   0 -33  -4  116.61   12.92
   0 -33   4  111.85   13.40
   0  33   4  108.35   12.99
  -1  33  -4    3.38    4.79
   1 -33   4   16.37    7.10
   1  33   4    9.28    6.03
  -1 -33  -4    6.98    5.13
   2 -33   4   46.20   10.14
  -2 -33  -4   35.36    8.47
   2  33   4   32.17    8.62
  -2  33  -4   26.69    7.37
  -3  33  -4    0.41    4.14
  -3 -33  -4    3.11    4.77
   3 -33   4    1.47    6.55
   3  33   4    2.32    5.40
  -3  33  -4    5.40    6.39
   4 -34  -4   54.49   10.06
  -4  34   4   51.16    9.68
  -4 -34   4   43.75   10.45
   4  34  -4   58.72   10.67
   3 -34  -4   -0.76    4.15
   3  34  -4    2.45    4.86
  -3 -34   4   -3.25    5.34
  -3  34   4   -1.00    4.63
  -2 -34   4   35.25    9.56
   2  34  -4   30.94    8.69
   2 -34  -4   27.01    7.72
  -2  34   4   39.63    9.08
  -1  34   4   26.15    8.25
   1  34  -4   30.50    8.46
  -1 -34   4   20.89    7.70
   1 -34  -4   18.22    6.69
   0 -34  -4    7.99    5.71
   0  34  -4    2.60    5.02
   0  34   4    0.45    4.71
   0 -34   4    9.47    7.02
   1  34   4    2.87    5.06
  -1 -34  -4   -5.04    3.69
   1 -34   4    6.85    6.37
  -1  34  -4   -4.76    4.23
  -2 -34  -4   91.08   12.04
   2 -34   4   75.40   12.60
  -2  34  -4   63.42   10.76
   2  34   4   78.12   12.18
   3  34   4    1.65    5.98
  -3 -34  -4    7.43    5.17
   3 -34   4    4.10    7.33
  -3  34  -4   -7.32    3.94
  -3 -35   4   -1.46    6.08
  -3  35   4   -1.13    5.05
   3 -35  -4   -0.16    4.92
   3  35  -4   -2.80    4.95
  -2  35   4   49.57   10.23
   2 -35  -4   43.84    9.80
  -2 -35   4   41.53    9.73
   2  35  -4   61.70   10.65
   1  35  -4    5.03    5.86
  -1 -35   4    0.96    5.73
   1 -35  -4    5.32    5.61
  -1  35   4   -1.84    5.24
   0 -35   4  144.80   15.66
   0  35   4  155.42   15.27
   0 -35  -4  137.77   14.30
   0  35  -4  124.23   14.33
   1  35   4    3.04    5.44
  -1  35  -4   -1.15    4.82
  -1 -35  -4   -0.91    5.23
   1 -35   4    0.03    5.99
  -2  35  -4   -2.32    4.48
  -2 -35  -4    3.33    5.43
   2  35   4    1.70    5.70
   2 -35   4    6.63    6.60
  -2  36   4    1.94    5.62
  -2 -36   4    9.52    6.83
   2 -36  -4   16.77    6.94
   2  36  -4    9.52    5.92
   1 -36  -4   54.59   10.64
   1  36  -4   39.28    9.44
  -1 -36   4   26.34    9.51
  -1  36   4   44.77    9.97
   0  36   4   30.09    8.88
   0 -36  -4   30.14    8.36
   0 -36   4   41.73   10.84
   0  36  -4   37.26    9.74
  -1 -36  -4    3.92    5.56
   1  36   4    6.58    5.51
  -1  36  -4   -1.09    5.28
   1 -36   4   -5.16    5.89
 -10   0   5   -4.91    6.74
  -9   0   5   41.36    9.77
   9   0  -5   32.43    7.79
   8   0  -5   -1.18    3.47
  -8   0   5   -3.61    5.42
  -7   0   5  240.86   15.68
   7   0  -5  239.34   13.38
  -6   0   5    3.34    4.60
   6   0  -5   -5.74    2.64
  -5   0   5   97.89    9.38
   5   0  -5   81.26    6.74
   4   0  -5   -1.36    1.80
  -4   0   5   -0.71    2.95
  -4   0   5   -1.69    1.76
  -3   0   5  275.93   12.57
  -3   0   5  306.46   11.01
   3   0  -5  310.02    9.48
  -2   0   5   -2.34    1.56
  -2   0   5   -0.21    2.33
  -1   0   5  356.11   12.52
  -1   0   5  343.07   12.85
   0   0   5   -1.27    0.96
   0   0   5    0.43    2.24
   0   0   5   -0.77    1.81
   1   0   5 2136.52   52.27
   1   0   5 2168.81   51.26
   1   0   5 2208.85   48.89
   2   0   5   -4.70    2.06
   2   0   5    0.62    2.51
   2   0   5   -2.78    1.78
   3   0   5  253.10   11.88
   3   0   5  254.37   11.03
   3   0   5  232.48   11.09
   4   0   5   -0.94    2.09
   4   0   5   -3.16    2.55
   4   0   5   -0.55    2.64
   5   0   5  657.81   21.07
   5   0   5  692.97   24.55
  -5   0  -5  618.23   22.77
   6   0   5   -0.89    4.02
  -6   0  -5    3.05    4.08
   7   0   5   58.03    9.73
  -7   0  -5   64.49    8.82
   8   0   5   -1.99    5.69
   9   0   5   50.15   11.58
 -10  -1   5    5.46    7.48
 -10   1   5    2.84    6.94
  -9   1   5   31.04    8.96
  -9  -1   5   29.76    8.82
   9  -1  -5   31.65    7.11
  -9  -1   5   17.57    6.41
   8  -1  -5    3.54    3.97
   8   1  -5   -5.29    3.27
  -8  -1   5   -2.14    5.05
  -8   1   5   -0.96    5.07
   7  -1  -5  507.21   19.95
  -7   1   5  488.38   22.87
   7   1  -5  497.47   19.88
  -7  -1   5  500.81   22.60
   6   1  -5  197.77   10.94
  -6   1   5  193.36   13.01
  -6  -1   5  191.00   12.88
   6  -1  -5  177.73   10.41
  -5   1   5  373.31   16.97
   5  -1  -5  360.66   13.80
  -5  -1   5  369.46   16.77
   5   1  -5  385.16   14.29
  -4   1   5   -2.21    1.61
  -4  -1   5    3.62    3.19
  -4   1   5    7.15    3.38
   4  -1  -5   -3.73    1.66
  -3   1   5   24.78    4.55
  -3   1   5   23.94    3.62
  -3  -1   5   31.28    4.85
   3  -1  -5   18.48    2.76
  -3  -1   5   23.06    2.91
  -3  -1   5   22.99    3.72
  -2   1   5   74.34    6.09
  -2   1   5   76.78    5.44
  -2  -1   5   63.67    5.11
  -2  -1   5   66.38    5.84
  -1   1   5   76.40    5.76
  -1  -1   5   78.32    5.83
  -1   1   5   69.38    5.49
  -1  -1   5   70.25    5.50
   0  -1   5   14.40    3.40
   0  -1  -5   14.85    1.82
   0   1   5   25.35    3.74
   0  -1   5   15.11    3.35
   0  -1   5   15.65    1.84
   0   1   5   18.79    3.55
   1   1   5   73.23    6.08
   1   1   5   48.22    4.42
   1   1   5   67.87    6.06
   1  -1   5   46.70    5.37
   1  -1   5   50.56    4.18
   1  -1   5   72.72    6.44
   2   1   5  246.33    9.94
   2   1   5  227.04   10.45
   2  -1   5  228.47   10.43
   2  -1   5  220.96   10.95
   2   1   5  233.60   10.63
   2  -1   5  218.55    9.51
   3  -1   5  100.97    7.91
   3   1   5   86.45    6.57
   3   1   5  108.24    7.52
   3   1   5  107.93    7.88
   3  -1   5   98.74    7.14
   3  -1   5   86.05    6.60
   4   1   5   -1.28    2.10
   4  -1   5    2.83    3.13
   4   1   5   -0.63    2.67
   4  -1   5    7.15    3.08
   4   1   5    1.18    3.20
   4  -1   5    0.06    3.12
   5  -1   5   48.60    7.18
   5   1   5   52.57    7.45
  -5   1  -5   51.90    6.97
  -5  -1  -5   61.15    6.91
   5  -1   5   48.47    5.67
   5   1   5   49.61    5.73
  -6  -1  -5   38.13    6.82
  -6   1  -5   44.22    7.27
   6  -1   5   36.97    7.76
   6   1   5   38.02    7.58
   7   1   5  216.62   15.61
  -7   1  -5  211.94   14.23
  -7  -1  -5  213.83   13.62
   7  -1   5  210.20   15.23
   8  -1   5    6.08    6.52
   8   1   5   11.29    6.90
  -8   1  -5    0.81    5.13
   9   1   5  154.75   16.76
   9  -1   5  129.86   15.87
 -10   2   5    9.19    8.05
 -10  -2   5   21.40    8.69
  -9  -2   5   34.43    9.09
  -9   2   5   42.78   10.04
  -9  -2   5   36.34    7.93
   9  -2  -5   31.31    7.59
  -8  -2   5   20.98    6.02
  -8   2   5   17.60    7.03
   8  -2  -5   24.10    5.94
  -8  -2   5   21.04    7.64
  -7  -2   5  270.45   16.19
  -7   2   5  264.59   16.28
   7  -2  -5  241.56   13.39
  -7  -2   5  269.76   14.38
  -6  -2   5  107.15   10.26
  -6  -2   5  114.72    8.91
   6  -2  -5  112.04    8.40
  -6   2   5  124.81   11.28
  -5  -2   5  177.41   11.31
  -5  -2   5  192.03    9.77
   5   2  -5  164.53    7.82
   5  -2  -5  171.86    9.05
  -5   2   5  176.30   11.59
  -4  -2   5  174.59   10.25
   4  -2  -5  154.80    7.45
   4   2  -5  168.08    7.73
  -4   2   5  174.16    7.64
  -4   2   5  154.30    9.95
  -4  -2   5  153.78    7.84
  -3  -2   5  454.17   16.97
  -3   2   5  475.40   14.85
  -3  -2   5  473.05   14.88
  -3  -2   5  506.05   13.70
  -3   2   5  469.98   17.06
   3  -2  -5  476.74   13.17
  -2  -2   5   17.89    3.36
  -2   2   5   19.00    3.80
  -2   2   5   13.40    3.14
  -2  -2   5   17.68    3.75
  -2  -2   5   15.27    1.80
  -1  -2   5   51.13    5.06
  -1  -2   5   57.66    5.17
  -1   2   5   51.14    4.95
  -1   2   5   61.32    5.12
   0   2   5  146.11    8.04
   0  -2  -5  172.86    5.70
   0  -2   5  166.73    8.36
   0  -2   5  152.95    5.56
   0  -2   5  171.14    8.61
   0   2   5  165.33    7.94
   1   2   5  716.66   21.09
   1  -2   5  698.43   21.65
   1   2   5  688.41   20.54
   1  -2   5  714.28   21.16
   1  -2   5  691.74   18.58
  -1  -2  -5  733.18   18.75
   2  -2   5  175.19    8.66
   2  -2   5  173.57    9.38
   2   2   5  175.44    8.79
   2   2   5  163.29    9.02
   2   2   5  198.70    9.72
   2  -2   5  190.72   10.19
   3  -2   5  246.50   11.01
   3  -2   5  271.20   11.58
   3  -2   5  224.63   11.69
   3   2   5  228.93   11.04
   3   2   5  235.10   10.76
   3   2   5  234.41   11.10
   4  -2   5   20.76    4.01
   4   2   5   18.94    4.75
  -4  -2  -5   16.37    4.31
   4  -2   5   23.05    5.21
   4   2   5   14.25    3.75
   4  -2   5   18.33    4.52
   5   2   5   98.64    9.51
  -5  -2  -5   89.01    8.00
   5  -2   5  105.01    9.63
  -5   2  -5   86.37    8.74
   5   2   5   84.85    6.97
  -5   2  -5  104.48    7.20
  -6   2  -5   18.74    5.45
  -6  -2  -5   14.15    5.11
   6   2   5    9.59    4.98
   6  -2   5    6.21    4.76
   7   2   5    3.03    5.27
  -7   2  -5    2.17    4.34
   7  -2   5    5.34    5.56
   8   2   5  144.10   14.86
  -8   2  -5  134.80   12.60
   8  -2   5  165.52   15.53
   9  -2   5    0.68    7.26
  -9  -2  -5    6.80    4.89
 -10  -3   5    9.16    7.70
 -10   3   5    0.88    6.56
  -9   3   5   -2.73    5.77
   9  -3  -5   14.21    6.05
  -9  -3   5    9.68    5.44
  -9  -3   5    7.64    6.54
  -8  -3   5   94.51    9.98
  -8   3   5   62.55   10.55
  -8  -3   5  104.88   11.81
   8  -3  -5   89.34    9.62
  -7   3   5  209.68   14.52
   7  -3  -5  207.21   12.26
  -7  -3   5  199.07   14.01
  -7  -3   5  183.71   12.36
  -6   3   5   90.57    9.73
  -6  -3   5  127.39   10.47
  -6  -3   5   87.68    8.34
   6  -3  -5  123.90    8.71
  -5  -3   5  415.32   17.61
  -5  -3   5  421.90   15.45
  -5   3   5  404.41   18.05
   5   3  -5  425.22   13.49
   5  -3  -5  396.81   14.65
  -4  -3   5   76.01    7.40
   4  -3  -5   59.22    4.86
  -4   3   5   64.65    7.10
  -4   3   5   60.59    4.90
   4   3  -5   83.10    5.73
  -4  -3   5   69.26    5.56
  -3  -3   5   13.37    2.56
  -3   3   5   13.71    2.71
   3  -3  -5   11.61    2.14
  -3  -3   5   13.83    3.64
   3   3  -5   10.12    2.66
  -3   3   5   12.55    3.60
  -2  -3   5  253.39   11.35
  -2  -3   5  276.38   10.66
  -2   3   5  285.09   11.69
   2  -3  -5  275.82    7.55
  -2   3   5  277.74   10.69
  -2  -3   5  262.30    7.93
  -1  -3   5  366.30   13.02
  -1   3   5  380.77   13.12
  -1   3   5  339.29   12.61
  -1  -3   5  355.99   13.33
   0   3   5  318.08   11.64
   0  -3   5  303.68   12.30
   0  -3   5  319.22    9.24
   0  -3   5  350.83   12.72
   0  -3  -5  337.76    9.28
   0   3   5  322.51   12.29
   1  -3   5  137.98    6.51
   1  -3   5  141.21    8.16
   1  -3   5  151.06    8.63
   1   3   5  145.64    7.70
   1   3   5  146.13    8.07
  -1  -3  -5  150.43    6.69
   2  -3   5 1314.16   35.72
   2   3   5 1291.10   32.97
   2  -3   5 1311.36   32.93
   2   3   5 1296.44   33.79
   2  -3   5 1307.33   34.13
   2   3   5 1291.11   33.90
   3   3   5   10.17    3.28
   3  -3   5   20.71    4.89
   3   3   5   20.41    4.36
   3  -3   5   15.41    3.76
   3   3   5   25.01    4.41
   3  -3   5   21.34    4.25
   4  -3   5   62.70    7.34
   4   3   5   52.08    5.75
   4   3   5   59.37    7.01
   4  -3   5   54.46    6.61
  -4  -3  -5   61.91    6.57
   4  -3   5   53.27    5.64
   5   3   5    3.40    3.68
   5  -3   5    7.10    3.92
  -5   3  -5    1.68    3.76
   5   3   5    0.01    2.48
  -5  -3  -5   -2.30    2.94
  -6  -3  -5   23.37    5.62
   6  -3   5   29.01    6.96
   6   3   5   25.53    6.65
  -6   3  -5   36.38    6.87
  -7   3  -5   40.31    7.66
   7  -3   5   52.39    9.53
   7   3   5   45.25    9.23
  -8   3  -5   17.19    6.63
   8  -3   5    9.00    6.78
  -8  -3  -5    7.53    3.94
   9  -3   5    9.43    8.36
  -9  -3  -5    2.11    4.09
 -10   4   5   31.99    9.78
 -10  -4   5   56.19   10.97
  -9  -4   5    1.42    4.29
   9  -4  -5   -3.82    3.75
  -9  -4   5    0.57    6.05
  -9   4   5   -4.71    5.74
  -8  -4   5    6.11    6.23
  -8  -4   5    5.58    4.50
  -8   4   5    4.34    5.86
   8  -4  -5   11.81    4.96
  -7  -4   5   -5.96    4.05
   7  -4  -5    5.67    3.84
  -7   4   5    4.33    4.94
  -7  -4   5    5.45    4.35
  -6  -4   5  329.42   16.66
  -6  -4   5  348.48   15.35
  -6   4   5  349.68   17.82
   6  -4  -5  358.83   14.96
   5   4  -5   77.82    5.68
  -5  -4   5   68.15    6.64
   5  -4  -5   76.30    6.28
  -5  -4   5   77.63    8.02
  -5   4   5   85.66    8.73
   4  -4  -5   63.44    5.04
  -4  -4   5   54.09    6.50
  -4  -4   5   82.17    5.98
  -4   4   5   64.58    5.12
  -4   4   5   69.91    7.25
   4   4  -5   64.75    5.31
   3   4  -5  122.65    6.94
  -3   4   5  111.48    8.02
   3  -4  -5  113.45    5.46
  -3   4   5  106.92    6.32
  -3  -4   5  112.40    5.76
  -3  -4   5  112.80    7.91
  -2   4   5  470.94   15.26
   2   4  -5  499.63   15.65
  -2  -4   5  470.05   12.60
  -2  -4   5  450.31   16.23
  -2   4   5  475.17   16.13
  -1  -4   5   41.45    4.65
   1  -4  -5   48.37    2.60
  -1   4   5   44.13    4.50
  -1  -4   5   40.06    2.67
  -1   4   5   41.50    4.45
  -1  -4   5   42.23    4.95
   0   4   5  454.97   15.22
   0  -4  -5  446.81   12.11
   0  -4   5  431.12   15.50
   0   4   5  446.97   14.22
   0  -4   5  440.07   12.14
   0  -4   5  433.34   15.00
  -1  -4  -5   21.90    3.00
   1  -4   5   25.33    4.53
   1   4   5   22.05    3.59
   1  -4   5   21.90    3.83
   1  -4   5   20.71    3.02
   1   4   5   24.17    3.96
  -2  -4  -5 1175.47   30.08
   2   4   5 1184.55   30.33
   2  -4   5 1114.18   32.37
   2   4   5 1134.69   30.83
   2  -4   5 1130.34   29.91
   2  -4   5 1130.83   30.73
   3  -4   5   12.63    3.51
   3   4   5   13.04    3.60
  -3   4  -5    7.46    2.71
   3   4   5   14.13    3.63
  -3  -4  -5    8.23    3.30
   3  -4   5    6.33    3.66
   4   4   5  140.55    8.43
   4  -4   5  149.44   10.49
   4  -4   5  134.37    9.30
   4   4   5  149.65    9.67
  -4   4  -5  129.22    7.89
  -4  -4  -5  124.29    8.44
   5  -4   5   39.02    6.75
   5   4   5   36.10    5.38
  -5  -4  -5   33.64    5.70
   5   4   5   40.29    6.97
  -5   4  -5   39.73    6.85
   6  -4   5  309.17   16.83
  -6  -4  -5  314.26   16.16
  -6   4  -5  311.48   16.41
   6   4   5  319.91   17.22
   7  -4   5    3.05    5.20
  -7  -4  -5    6.50    4.61
  -7   4  -5    3.46    4.61
  -8  -4  -5  104.09   11.73
  -8   4  -5  121.13   12.31
   8  -4   5  121.47   14.07
   9  -4   5    3.92    7.64
  -9   4  -5    9.61    6.69
  -9  -4  -5    1.72    4.46
 -10  -5   5    7.17    7.66
 -10   5   5    2.95    7.41
  -9   5   5   -3.27    5.84
  -9  -5   5    1.76    6.24
   9  -5  -5    1.58    4.45
  -9  -5   5   11.38    5.18
  -8  -5   5  234.81   15.80
  -8  -5   5  218.55   13.81
  -8   5   5  230.56   16.52
   8  -5  -5  239.79   14.00
   7  -5  -5   65.00    7.50
  -7  -5   5   47.33    7.10
  -7  -5   5   53.56    8.40
  -7   5   5   74.16   10.07
  -6  -5   5   25.97    6.16
   6  -5  -5   24.53    4.99
  -6  -5   5   13.77    4.76
  -6   5   5   18.81    6.08
  -5  -5   5  117.28    9.27
   5  -5  -5  100.22    7.18
  -5  -5   5  120.06    8.13
   5   5  -5  118.73    6.98
  -5   5   5  104.85    9.43
  -4   5   5  286.32   14.02
  -4  -5   5  303.09   11.61
  -4  -5   5  301.23   13.82
  -4   5   5  311.97   11.14
   4   5  -5  293.60   11.42
   4  -5  -5  313.73   11.30
   3  -5  -5    3.83    1.81
  -3   5   5   -1.18    2.59
  -3  -5   5   -1.79    2.63
   3   5  -5    3.92    2.36
  -3   5   5    2.68    1.95
  -3  -5   5    1.64    1.89
  -2  -5   5  308.57    9.51
  -2  -5   5  287.10   12.35
  -2   5   5  294.66   12.04
   2   5  -5  284.09   11.45
  -2   5   5  291.80   11.42
   2  -5  -5  304.68    8.81
   1  -5  -5    8.19    1.73
  -1   5   5    2.05    2.24
   1   5  -5    4.47    2.59
  -1  -5   5    7.73    1.79
  -1  -5   5   10.22    3.40
  -1   5   5   13.96    3.21
   0  -5   5   46.82    5.33
   0   5  -5   38.82    4.63
   0   5   5   30.39    4.34
   0   5   5   35.45    4.01
   0  -5  -5   34.97    3.06
   0  -5   5   41.05    3.47
   1  -5   5  300.81   13.25
   1  -5   5  324.89   10.89
   1   5   5  298.82   11.19
   1   5   5  311.34   12.54
  -1   5  -5  323.74   12.32
  -1  -5  -5  315.62   10.71
   2   5   5 1415.76   34.72
   2   5   5 1351.37   35.65
  -2   5  -5 1381.39   35.32
  -2  -5  -5 1377.51   34.73
   2  -5   5 1355.22   34.70
   2  -5   5 1333.35   37.47
   3  -5   5   20.82    4.83
  -3   5  -5   11.88    3.31
   3   5   5   16.02    3.85
  -3  -5  -5   21.18    4.25
   3  -5   5   19.28    4.01
   3   5   5   22.33    3.93
  -4  -5  -5    7.95    3.40
   4  -5   5    5.31    3.33
  -4   5  -5    3.40    2.87
   4   5   5    9.77    3.50
  -4  -5  -5    1.68    3.01
   4  -5   5    4.71    4.00
   5   5   5   27.17    4.84
  -5  -5  -5   30.38    5.86
   5  -5   5   27.83    6.27
  -5  -5  -5   24.06    5.02
  -5   5  -5   28.11    6.33
  -6   5  -5  172.03   12.41
  -6  -5  -5  164.53   11.63
   6  -5   5  157.37   12.11
  -7   5  -5    2.30    4.55
   7  -5   5    1.44    4.71
  -7  -5  -5    1.69    3.97
   8  -5   5   32.75    9.05
  -8   5  -5   33.99    8.12
  -8  -5  -5   30.43    7.16
   9  -5   5   -7.75    6.55
 -10  -6   5   54.13   11.06
 -10   6   5   63.32   12.44
  -9  -6   5   23.20    8.06
   9  -6  -5   21.92    6.22
  -9   6   5   28.03    8.77
  -9  -6   5   19.69    6.80
  -8  -6   5   43.82    7.85
  -8  -6   5   41.63    8.75
   8  -6  -5   44.55    7.65
  -8   6   5   28.57    8.43
   7  -6  -5   31.39    5.99
  -7  -6   5   33.76    6.47
  -7   6   5   32.06    7.96
  -7  -6   5   28.45    6.96
   6  -6  -5  160.46    9.94
  -6  -6   5  160.69   11.39
  -6  -6   5  161.50   10.36
  -6   6   5  148.99   11.80
   5   6  -5   72.45    5.99
  -5   6   5   68.86    8.22
  -5  -6   5   65.18    6.54
   5  -6  -5   65.81    6.22
  -5  -6   5   67.46    7.71
  -4  -6   5    8.17    3.04
   4   6  -5    4.46    2.46
  -4  -6   5   10.51    3.63
  -4   6   5    7.57    2.41
   4  -6  -5    7.82    2.58
  -4   6   5    7.88    3.80
   3  -6  -5  107.21    5.60
  -3   6   5   90.62    6.22
   3   6  -5  114.10    6.82
  -3   6   5  109.69    7.93
  -3  -6   5  120.16    6.37
  -3  -6   5  105.90    7.72
   2   6  -5   42.56    4.71
   2  -6  -5   37.18    3.19
  -2  -6   5   35.52    5.02
  -2   6   5   36.19    4.64
  -2   6   5   38.80    4.47
  -2  -6   5   46.00    3.92
  -1  -6   5  135.09    8.13
   1  -6  -5  134.80    5.56
   1   6  -5  126.16    7.60
  -1   6   5  130.27    7.70
  -1   6   5  133.76    7.39
  -1  -6   5  136.42    5.78
   0  -6   5   92.68    7.27
   0   6   5  116.29    6.30
   0   6  -5  103.65    6.77
   0   6   5   88.19    6.62
   0  -6   5  106.73    5.39
   0  -6  -5  113.69    5.49
   1  -6   5   44.22    5.68
  -1  -6  -5   38.27    3.91
   1   6   5   34.64    4.69
   1  -6   5   45.36    4.30
  -1   6  -5   48.35    5.15
   1   6   5   48.16    4.41
   2   6   5  200.47   10.07
  -2   6  -5  194.83    9.62
   2  -6   5  192.11   10.96
   2   6   5  191.43    8.75
   2  -6   5  189.60    9.21
  -2  -6  -5  187.67    9.15
  -3  -6  -5   -0.57    2.24
   3  -6   5    4.51    3.74
   3  -6   5   -0.84    2.28
  -3   6  -5    4.81    2.78
   3   6   5    3.05    2.39
   3   6   5    5.92    2.70
   4  -6   5   83.83    8.77
  -4  -6  -5   70.46    7.39
   4   6   5   80.06    6.85
   4  -6   5   81.96    7.81
  -4   6  -5   72.95    6.22
  -4  -6  -5   74.14    6.27
  -5  -6  -5   33.03    6.14
  -5   6  -5   41.10    7.01
   5   6   5   21.05    4.50
   5  -6   5   23.78    5.90
  -6  -6  -5  240.14   14.07
  -6   6  -5  204.69   13.84
   6  -6   5  209.67   13.85
   7  -6   5   12.89    6.64
  -7  -6  -5   13.92    5.42
  -7   6  -5    8.75    5.31
  -8   6  -5   97.64   11.81
  -8  -6  -5   88.73   10.93
   8  -6   5   77.41   11.94
 -10   7   5    6.21    7.47
 -10  -7   5   -0.92    7.20
   9  -7  -5   20.97    6.41
  -9   7   5   12.96    6.44
  -9  -7   5   14.23    6.08
  -9  -7   5   19.89    8.12
  -8  -7   5   15.35    5.37
  -8  -7   5   15.86    6.64
  -8   7   5   19.04    6.99
   8  -7  -5    8.00    4.87
  -7  -7   5   -0.99    3.32
  -7   7   5    0.31    4.27
  -7  -7   5    2.30    4.72
   7  -7  -5    0.79    3.39
   6  -7  -5   32.18    5.49
  -6  -7   5   30.10    6.58
  -6  -7   5   31.98    5.92
  -6   7   5   33.35    7.29
   5  -7  -5  207.11   10.20
  -5  -7   5  203.86   12.03
   5   7  -5  199.31    9.61
  -5   7   5  187.39   12.37
  -5  -7   5  200.02   10.62
  -4  -7   5   36.16    4.57
  -4  -7   5   31.68    5.35
  -4   7   5   40.73    6.29
  -4   7   5   24.86    3.77
   4  -7  -5   29.02    4.05
   4   7  -5   27.67    4.21
  -3  -7   5   30.39    4.86
  -3   7   5   30.10    4.05
  -3   7   5   21.87    4.71
   3   7  -5   36.06    4.55
  -3  -7   5   30.12    3.63
   3  -7  -5   30.60    3.41
   2  -7  -5   58.69    4.04
   2   7  -5   56.11    5.44
  -2  -7   5   59.05    4.47
  -2   7   5   56.45    5.28
  -2   7   5   70.05    5.94
  -2  -7   5   48.68    5.60
  -1  -7   5  736.33   18.63
  -1  -7   5  685.02   21.72
  -1   7   5  703.53   21.18
   1  -7  -5  711.79   18.26
  -1   7   5  712.29   20.29
   1   7  -5  684.95   20.93
   0  -7   5  888.91   26.63
   0  -7  -5  936.73   23.20
   0  -7   5  923.69   23.24
   0   7  -5  895.15   25.53
   0   7   5  880.16   23.74
   0   7   5  948.07   26.22
  -1   7  -5   60.33    5.71
  -1  -7  -5   59.53    4.72
   1   7   5   71.15    5.01
   1   7   5   70.58    6.05
   1  -7   5   65.74    6.62
   1  -7   5   58.68    4.96
   2  -7   5  160.81    8.62
   2   7   5  163.75    7.81
  -2   7  -5  171.00    9.04
  -2  -7  -5  168.49    8.56
   2   7   5  177.49    9.43
   2  -7   5  164.89   10.39
   3  -7   5   16.54    4.09
   3  -7   5   15.02    4.36
  -3   7  -5   14.11    3.64
  -3  -7  -5   23.60    4.53
   3   7   5   19.52    4.21
   3   7   5   12.47    3.09
  -4  -7  -5   11.12    4.19
  -4   7  -5    6.85    3.03
  -4  -7  -5   14.17    3.58
   4  -7   5    1.89    3.09
   4   7   5    6.09    3.33
   4  -7   5   12.55    5.09
   5   7   5    7.50    3.42
  -5   7  -5   20.34    5.66
  -5  -7  -5   12.29    4.20
   5  -7   5    5.43    3.95
  -6  -7  -5   28.18    6.32
   6  -7   5   16.66    6.12
  -6   7  -5   24.24    6.72
  -7   7  -5   47.20    8.59
  -7  -7  -5   50.50    8.71
   7  -7   5   47.67    9.25
   8  -7   5    0.94    6.02
  -8   7  -5    5.45    5.58
  -8  -7  -5    5.47    4.26
 -10  -8   5    0.51    6.53
 -10   8   5    2.43    7.27
  -9   8   5   14.50    8.10
   9  -8  -5   12.97    6.15
  -9  -8   5   16.31    7.54
  -9  -8   5    8.77    5.88
  -8   8   5   16.07    6.77
   8  -8  -5    9.77    4.89
  -8  -8   5    5.16    4.43
  -8  -8   5    9.05    6.28
   7  -8  -5   11.88    4.30
  -7   8   5    8.92    5.74
  -7  -8   5    5.92    4.11
  -7  -8   5    5.50    5.21
  -6   8   5   -3.09    3.71
  -6  -8   5    3.57    3.59
   6  -8  -5    1.17    3.29
  -6  -8   5    8.88    4.65
  -5  -8   5   89.63    7.55
  -5  -8   5  108.65    9.04
   5  -8  -5   92.88    7.18
   5   8  -5   78.15    6.53
  -5   8   5   96.58    9.60
   4  -8  -5  233.95   10.04
  -4  -8   5  244.98   12.40
  -4   8   5  224.72   12.51
  -4  -8   5  212.37   10.05
  -4   8   5  230.92    9.94
   4   8  -5  222.19   10.37
  -3  -8   5  485.30   17.28
  -3   8   5  426.74   16.89
  -3   8   5  465.14   15.53
   3  -8  -5  448.49   14.17
  -3  -8   5  474.96   14.97
   3   8  -5  465.16   15.91
  -2   8   5   22.16    3.95
  -2  -8   5   19.54    4.25
  -2  -8   5   22.58    3.24
  -2   8   5   14.89    3.49
   2  -8  -5   21.17    2.83
   2   8  -5   15.48    3.53
  -1   8   5  144.07    7.53
  -1  -8   5  146.00    6.79
   1  -8  -5  155.42    6.64
  -1   8   5  137.39    8.10
  -1  -8   5  158.45    9.09
   1   8  -5  130.39    7.85
   0   8   5   78.20    5.14
   0   8   5   64.43    6.19
   0   8  -5   71.28    5.96
   0  -8   5   75.12    5.03
   0  -8  -5   74.11    5.03
   0  -8   5   74.45    6.77
   1  -8   5  359.11   15.18
   1   8   5  322.20   13.57
   1  -8   5  365.35   12.73
  -1   8  -5  365.20   13.87
  -1  -8  -5  371.62   12.55
   1   8   5  362.39   11.63
   2  -8   5   27.61    5.46
   2   8   5   27.39    4.69
   2  -8   5   30.58    4.49
   2   8   5   38.07    3.87
  -2   8  -5   26.22    4.33
  -2  -8  -5   28.24    4.30
   3   8   5   20.65    3.40
   3  -8   5   19.46    4.39
   3   8   5   15.64    4.19
  -3  -8  -5   14.42    3.97
   3  -8   5   18.96    5.13
  -3   8  -5   14.20    3.61
  -4  -8  -5   31.95    5.71
   4  -8   5   40.58    7.28
   4   8   5   25.69    4.89
  -4   8  -5   29.95    4.68
   4  -8   5   37.77    6.22
   5   8   5  132.61    8.90
  -5  -8  -5  131.80    9.73
   5  -8   5  122.58   10.13
  -5   8  -5  149.07   11.55
  -6   8  -5   -1.66    4.05
   6  -8   5    7.87    5.18
  -6  -8  -5    3.23    3.33
  -7   8  -5   48.18    8.77
  -7  -8  -5   53.70    8.52
   7  -8   5   20.66    7.32
   8  -8   5   57.29   11.02
  -8   8  -5   43.22    9.43
  -8  -8  -5   46.31    8.97
  -9   9   5   30.36    9.15
  -9  -9   5   30.94    8.00
  -9  -9   5   32.62    8.83
   9  -9  -5   41.10    8.04
  -8  -9   5   36.87    8.52
   8  -9  -5   23.99    6.32
  -8   9   5   16.47    7.42
  -8  -9   5   28.95    6.92
  -7  -9   5   64.62    9.08
   7  -9  -5   51.06    7.19
  -7  -9   5   40.20    6.98
  -7   9   5   52.83    9.11
  -6  -9   5   72.67    8.09
  -6  -9   5   60.02    8.15
  -6   9   5   65.17    9.08
   6  -9  -5   59.97    7.18
  -5  -9   5  383.99   15.35
   5   9  -5  374.57   14.22
  -5  -9   5  349.18   16.10
  -5   9   5  365.95   17.69
   5  -9  -5  359.68   14.60
  -4   9   5    9.97    4.46
   4  -9  -5    8.67    2.89
  -4  -9   5    2.94    2.79
  -4  -9   5    9.51    3.68
  -4   9   5    9.67    2.95
   4   9  -5    3.44    2.81
  -3   9   5   73.41    5.88
  -3  -9   5   80.29    5.86
   3   9  -5   75.67    6.26
  -3  -9   5   74.51    6.90
   3  -9  -5   69.28    5.19
  -3   9   5   73.05    7.03
   2  -9  -5   74.86    4.99
  -2  -9   5   70.84    5.34
   2   9  -5   72.69    6.18
  -2   9   5   73.38    6.03
  -2  -9   5   77.64    6.80
  -2   9   5   74.98    6.22
  -1   9   5  148.90    8.60
   1  -9  -5  143.87    6.91
  -1  -9   5  148.94    7.24
  -1  -9   5  148.87    8.86
   1   9  -5  140.86    8.29
  -1   9   5  153.24    7.65
   0  -9  -5   68.24    4.99
   0  -9   5   75.84    5.25
   0  -9   5   65.07    6.40
   0   9  -5   54.10    5.53
   0   9   5   64.51    6.06
   0   9   5   74.35    4.97
   1   9   5   47.03    4.23
  -1  -9  -5   31.65    4.09
   1  -9   5   50.25    6.19
  -1   9  -5   42.80    5.21
   1  -9   5   39.98    4.58
   1   9   5   38.14    5.18
  -2  -9  -5   17.40    3.67
   2   9   5   19.19    3.01
   2   9   5   18.99    4.42
  -2   9  -5   21.29    4.03
   2  -9   5   10.69    3.34
   2  -9   5   18.02    4.89
  -3   9  -5   47.97    5.46
  -3  -9  -5   41.31    5.41
   3  -9   5   36.21    6.43
   3  -9   5   33.61    5.32
   3   9   5   30.18    5.08
   4  -9   5   45.21    6.70
   4  -9   5   44.63    7.30
  -4   9  -5   53.40    5.97
   4   9   5   41.18    5.93
  -4  -9  -5   43.51    6.40
  -5   9  -5   48.03    8.10
  -5  -9  -5   46.88    6.97
   5  -9   5   26.17    6.12
   5   9   5   52.32    6.37
   6  -9   5   57.24    9.02
  -6   9  -5   35.36    7.73
  -6  -9  -5   44.85    7.75
  -7  -9  -5  248.75   15.78
  -7   9  -5  284.68   17.37
   7  -9   5  246.64   16.79
   8  -9   5   19.43    8.05
  -8   9  -5    8.96    6.64
  -8  -9  -5    5.03    4.78
  -9 -10   5   38.30    9.24
  -9 -10   5   18.59    6.82
  -9  10   5   35.53    9.80
   9 -10  -5   27.12    7.08
  -8 -10   5   26.43    7.24
   8 -10  -5   13.70    5.57
  -8  10   5   18.25    6.98
  -8 -10   5   20.62    6.01
  -7 -10   5  102.60    9.91
  -7  10   5   93.42   11.19
  -7 -10   5  113.50   10.67
   7 -10  -5   62.42    8.04
  -6  10   5   88.81   10.06
  -6 -10   5   81.21    8.80
  -6 -10   5   69.60    8.56
   6 -10  -5   87.60    8.31
  -5  10   5  172.74   12.19
   5  10  -5  180.91    9.91
  -5 -10   5  155.97    9.96
  -5 -10   5  153.94   10.72
   5 -10  -5  159.98    9.63
   4  10  -5   27.20    4.53
   4 -10  -5   19.57    3.88
  -4  10   5   12.95    4.97
  -4 -10   5   19.03    4.22
  -4  10   5   13.43    3.52
  -4 -10   5   11.24    4.23
   3 -10  -5  109.93    6.67
  -3 -10   5  127.04    8.70
  -3 -10   5  119.78    7.29
   3  10  -5  117.57    7.73
  -3  10   5  131.55    8.75
  -3  10   5  122.31    7.67
  -2 -10   5   42.07    5.50
  -2  10   5   25.86    4.28
   2  10  -5   42.35    5.39
  -2 -10   5   33.11    4.27
   2 -10  -5   39.70    4.05
  -2  10   5   38.74    4.98
   1 -10  -5   40.21    4.15
  -1  10   5   44.92    4.46
  -1 -10   5   32.57    5.06
  -1 -10   5   32.60    4.09
   1  10  -5   41.88    5.22
  -1  10   5   34.16    4.77
   0 -10   5    6.28    2.50
   0  10   5    2.14    2.52
   0 -10  -5    0.91    1.96
   0 -10   5    6.08    3.08
   0  10  -5    5.58    2.76
   0  10   5    7.36    2.32
   1 -10   5  744.45   24.12
   1  10   5  723.86   23.04
   1 -10   5  731.88   21.33
  -1  10  -5  706.56   22.36
  -1 -10  -5  710.02   20.92
   1  10   5  703.13   18.75
  -2  10  -5   65.76    6.44
  -2 -10  -5   67.64    5.86
   2  10   5   73.52    6.92
   2  10   5   58.45    4.35
   2 -10   5   72.54    6.49
   2 -10   5   68.04    7.55
  -3  10  -5   34.60    4.99
   3  10   5   38.38    5.52
  -3 -10  -5   22.64    4.58
   3 -10   5   34.09    6.20
   3 -10   5   26.37    4.89
  -4 -10  -5  114.01    8.86
   4  10   5  104.79    8.21
   4 -10   5  104.19    8.90
   4 -10   5  120.61   10.51
  -4  10  -5  111.19    7.91
  -5  10  -5  163.05   12.33
   5 -10   5  167.66   11.92
   5  10   5  189.67   10.89
  -5 -10  -5  164.46   11.26
   6 -10   5   -9.03    3.74
  -6  10  -5   -5.65    3.27
  -6 -10  -5    5.70    3.63
   7 -10   5   49.20    9.40
  -7 -10  -5   33.27    7.13
  -7  10  -5   48.70    9.09
   8 -10   5    1.38    5.90
  -8 -10  -5    5.17    4.27
  -8  10  -5   -5.95    5.13
  -9  11   5   16.99    8.13
  -9 -11   5   14.95    7.22
  -9 -11   5   12.17    7.56
   9 -11  -5   13.46    5.75
  -8 -11   5  185.66   13.57
   8 -11  -5  181.88   12.80
  -8 -11   5  195.37   14.58
  -8  11   5  197.25   15.82
   7 -11  -5   81.50    8.90
  -7 -11   5   67.09    9.09
  -7  11   5   79.69   10.63
  -7 -11   5   53.91    8.01
  -6 -11   5    8.05    4.32
  -6  11   5    6.46    4.55
  -6 -11   5    9.58    4.94
   6 -11  -5    8.66    4.33
  -5  11   5  182.16   12.39
  -5 -11   5  180.23   10.74
   5  11  -5  180.04   10.38
  -5 -11   5  195.20   11.89
   5 -11  -5  200.33   10.78
   4 -11  -5  201.09   10.12
  -4 -11   5  213.69   11.61
  -4  11   5  224.51   12.70
   4  11  -5  218.83   10.95
  -4  11   5  227.89   10.60
  -4 -11   5  222.06   10.89
   3 -11  -5   98.22    6.51
  -3  11   5   87.04    6.83
  -3 -11   5  108.89    7.96
  -3  11   5   92.30    7.97
   3  11  -5   91.66    7.19
  -3 -11   5  107.16    7.15
  -2 -11   5  263.06   12.28
[truncated: 362,207 more chars]
