# Supplementary material for: (2,2′-Bi­pyridine)­chlorido­[diethyl (2,2′:6′,2′′-terpyridin-4-yl)phospho­nate]ruthenium(II) hexa­fluorido­phosphate aceto­nitrile/water solvate
Source: Acta Crystallogr Sect E Struct Rep Online. 2013 Aug 21;69(Pt 9):m510–1. doi: 10.1107/S1600536813022940 (PMC3884400; doi:10.1107/S1600536813022940)
Supplement: Supplementary file 2 [file e-69-0m510-Isup2.hkl]

#
# h,k,l, Fc-squared, Fo-squared, sigma(Fo-squared), status flag
#
data_I
_shelx_title ' I         P 21/n       R = 0.07'
_shelx_refln_list_code          4
_shelx_F_calc_maximum      493.71
_exptl_crystal_F_000      1711.01
_reflns_d_resolution_high  0.8282

loop_
 _space_group_symop_operation_xyz
 'x, y, z'
 '-x+1/2, y+1/2, -z+1/2'
 '-x, -y, -z'
 'x-1/2, -y-1/2, z-1/2'

_cell_length_a     8.6367
_cell_length_b    31.5150
_cell_length_c    12.6960
_cell_angle_alpha  90.000
_cell_angle_beta  100.155
_cell_angle_gamma  90.000

_shelx_F_squared_multiplier     1.000

loop_
 _refln_index_h
 _refln_index_k
 _refln_index_l
 _refln_F_squared_calc
 _refln_F_squared_meas
 _refln_F_squared_sigma
 _refln_observed_status
   2   0   0      17559.31      18669.55       340.38 o
   4   0   0      26559.07      24029.29       475.79 o
   6   0   0         60.42         62.87        60.60 o
   8   0   0        956.65        952.59       132.82 o
  10   0   0       1302.43       1685.21       196.61 o
   1   1   0       1976.86       3138.56        75.50 o
   2   1   0      28242.14      26689.65       323.58 o
   3   1   0        265.15        633.00        42.71 o
   4   1   0        526.54        773.63        55.39 o
   5   1   0        373.16        273.38        47.38 o
   6   1   0       7661.44       8124.76       269.77 o
   7   1   0         65.67        129.10        47.90 o
   8   1   0       1290.05       1542.72       115.10 o
   9   1   0        255.73        229.60        69.56 o
  10   1   0        579.30        554.32       142.35 o
   1   2   0        269.93        302.55        40.66 o
   2   2   0      11636.98      11395.21       163.87 o
   3   2   0        758.54        963.59        74.13 o
   4   2   0       1751.04       1717.25        79.48 o
   5   2   0        525.32        435.88        53.24 o
   6   2   0       1984.36       2277.00       107.53 o
   7   2   0       7583.37       7426.11       194.88 o
   8   2   0       2757.53       3032.97       143.28 o
   9   2   0          1.28         -8.86        57.25 o
  10   2   0        676.14        673.46       102.60 o
   1   3   0       4272.88       4040.79       120.41 o
   2   3   0       8633.50       7810.63       108.37 o
   3   3   0         78.34         54.32        17.51 o
   4   3   0          3.37        -17.89        17.89 o
   5   3   0       8272.19       8220.85       176.63 o
   6   3   0       4122.65       3897.48       130.90 o
   7   3   0        131.81        415.03        75.26 o
   8   3   0        304.39        235.70        63.51 o
   9   3   0       2852.82       2973.63       155.05 o
  10   3   0        188.58        191.59        87.43 o
   0   4   0       2600.29       2932.42        78.90 o
   1   4   0      45744.80      45228.21       550.83 o
   2   4   0       1788.21       1899.60        45.39 o
   3   4   0       7270.22       6857.93        89.65 o
   4   4   0       2899.40       2774.45        79.18 o
   5   4   0       9521.40       9649.50       195.21 o
   6   4   0        407.93        426.24        80.70 o
   7   4   0      10585.57      11207.00       274.31 o
   8   4   0        559.38        421.09        75.16 o
   9   4   0        183.38        224.27        70.43 o
  10   4   0         34.77         59.44        96.72 o
   1   5   0      13439.97      13781.61       161.16 o
   2   5   0         37.33        132.97        18.52 o
   3   5   0         54.16        256.64        23.44 o
   4   5   0       1237.76       1133.00        50.84 o
   5   5   0      11022.34      11276.10       214.91 o
   6   5   0        389.71        583.22        66.44 o
   7   5   0         87.66        283.92        57.89 o
   8   5   0         93.21        115.16        57.26 o
   9   5   0       3057.06       3080.05       184.72 o
  10   5   0        182.95        116.70        86.67 o
   0   6   0       7192.43       8990.63       148.25 o
   1   6   0       9370.11       9156.93       122.51 o
   2   6   0       2555.14       2328.89        50.56 o
   3   6   0       1210.21       1079.12        39.95 o
   4   6   0         61.48        170.44        23.80 o
   5   6   0       8910.03       9029.43       188.84 o
   6   6   0       1479.91       1299.07        86.32 o
   7   6   0       5512.44       4999.35       160.38 o
   8   6   0        311.50        116.87       105.16 o
   9   6   0        447.56        612.20       107.53 o
  10   6   0        233.69        184.11        92.11 o
   1   7   0       4592.43       5442.84        78.49 o
   2   7   0       1602.74       1431.40        41.82 o
   3   7   0        893.27       1037.48        44.15 o
   4   7   0        897.24        733.87        43.68 o
   5   7   0       2099.03       1774.00        88.73 o
   6   7   0       6866.73       6268.89       165.50 o
   7   7   0          6.34        -13.15        43.04 o
   8   7   0        573.78        527.72        87.59 o
   9   7   0        484.56        540.52       101.00 o
  10   7   0       1569.86       1682.55       290.81 o
   0   8   0      52312.07      59184.28       764.13 o
   1   8   0        249.56        487.82        28.50 o
   2   8   0       2254.14       1961.34        49.10 o
   3   8   0       5725.63       5250.04        89.67 o
   4   8   0       5305.16       5007.05        92.45 o
   5   8   0       1118.17       1377.82        63.96 o
   6   8   0       2541.07       2846.81       113.55 o
   7   8   0        144.96         80.35        49.66 o
   8   8   0        224.77        496.65        90.28 o
   9   8   0        593.14        427.28        95.38 o
  10   8   0        778.76        741.88       125.83 o
   1   9   0        754.66        597.59        29.88 o
   2   9   0       8647.43       8726.26       118.27 o
   3   9   0      18658.69      18070.25       251.25 o
   4   9   0       2470.26       2442.26        66.00 o
   5   9   0       2077.97       2196.79        79.32 o
   6   9   0       4133.07       4324.03       138.98 o
   7   9   0        428.09        482.32       133.17 o
   8   9   0       1894.39       2185.34       185.06 o
   9   9   0         48.53        153.56        77.00 o
   0  10   0      33298.87      33135.60       463.41 o
   1  10   0       2049.29       2004.66        54.60 o
   2  10   0       4816.36       4587.89        80.63 o
   3  10   0       1145.91       1791.74        83.00 o
   4  10   0       3848.65       3146.50        75.51 o
   5  10   0        651.98        799.44        56.79 o
   6  10   0        914.35       1262.81        87.70 o
   7  10   0        876.16        765.74        96.66 o
   8  10   0         39.25         61.93        62.31 o
   9  10   0          3.10          3.54        64.82 o
   1  11   0          2.63         -2.84        18.62 o
   2  11   0       2658.93       2651.10        62.14 o
   3  11   0        438.00        722.99        39.27 o
   4  11   0        859.70        898.43        46.79 o
   5  11   0       8565.71       7986.89       152.72 o
   6  11   0       3931.03       3836.97       159.49 o
   7  11   0        374.64        510.70        87.32 o
   8  11   0        691.40        715.29       105.91 o
   9  11   0       1718.77       1684.49       152.48 o
   0  12   0        136.80         75.74        27.39 o
   1  12   0       2984.10       3210.13       101.56 o
   2  12   0        794.51       1267.63        73.03 o
   3  12   0      10257.40       9634.07       139.99 o
   4  12   0        309.09        273.57        32.66 o
   5  12   0       1032.42       1298.69        68.46 o
   6  12   0        121.88        103.08        68.85 o
   7  12   0       5561.09       5342.78       202.21 o
   8  12   0         74.90         13.16        61.18 o
   9  12   0         41.11        170.58        76.75 o
   1  13   0      10589.20      10015.77       152.04 o
   2  13   0         94.14        221.50        26.73 o
   3  13   0       2500.33       2794.83        71.93 o
   4  13   0          1.72          5.75        35.31 o
   5  13   0       9648.85       9779.15       205.60 o
   6  13   0       1572.56       1440.62       114.69 o
   7  13   0        411.41        567.03        86.20 o
   8  13   0        296.96        117.91        71.64 o
   9  13   0       3003.18       2750.23       184.77 o
   0  14   0      10908.29      11089.04       214.07 o
   1  14   0      25345.23      27489.54       297.03 o
   2  14   0       5851.04       5733.28       114.34 o
   3  14   0      11387.49      10314.97       150.85 o
   4  14   0       3244.65       3576.57        87.61 o
   5  14   0       2048.62       1887.85       122.52 o
   6  14   0         24.07         41.62        60.58 o
   7  14   0       6536.59       6589.12       229.84 o
   8  14   0        646.38        425.96       126.02 o
   9  14   0          0.35        146.02        77.93 o
   1  15   0       8233.98      10467.96       148.98 o
   2  15   0       9228.37       9057.78       136.53 o
   3  15   0        379.22        560.63        39.99 o
   4  15   0       3940.92       4268.70       112.53 o
   5  15   0       7548.38       7350.92       180.86 o
   6  15   0        803.44        626.91        86.85 o
   7  15   0         30.21        -53.27        53.27 o
   8  15   0          0.90        -35.01        70.87 o
   9  15   0        808.30        741.05       116.80 o
   0  16   0      35791.36      37572.86       553.94 o
   1  16   0       2799.96       2701.45        70.87 o
   2  16   0        177.58        208.28        29.89 o
   3  16   0        368.67        402.93        46.03 o
   4  16   0      10113.79       9631.10       179.03 o
   5  16   0       3474.13       3415.68       124.62 o
   6  16   0       4116.25       3587.46       286.83 o
   7  16   0       1263.73       1442.77       132.70 o
   8  16   0       3801.84       3293.90       189.73 o
   9  16   0        293.18        455.82       102.39 o
   1  17   0       3733.85       3489.87        82.45 o
   2  17   0       7276.70       6609.57       117.30 o
   3  17   0        201.89        156.13        37.79 o
   4  17   0       2523.72       2545.22        93.00 o
   5  17   0          6.00         64.12        41.27 o
   6  17   0       3804.12       4312.28       349.06 o
   7  17   0        138.48        223.52        75.36 o
   8  17   0        392.53        577.48       110.39 o
   9  17   0         38.26        -71.62        71.62 o
   0  18   0       1403.08       1430.14       121.78 o
   1  18   0         75.07        141.85        27.85 o
   2  18   0       6301.28       6327.19       137.26 o
   3  18   0       2199.88       2253.01        88.27 o
   4  18   0       8321.59       8425.92       170.92 o
   5  18   0        155.53        177.60        51.98 o
   6  18   0       4524.55       5055.65       239.24 o
   7  18   0        438.46        416.82        87.56 o
   8  18   0       3355.19       3419.84       197.05 o
   9  18   0        167.31        170.61        89.14 o
   1  19   0         15.65         34.53        24.71 o
   2  19   0        253.46        328.56        48.61 o
   3  19   0       5620.89       5479.88       134.49 o
   4  19   0       3886.40       3415.36       109.77 o
   5  19   0       2042.88       2060.85       143.34 o
   6  19   0       4576.16       4505.45       185.25 o
   7  19   0        349.45        295.70        81.47 o
   8  19   0         60.67        194.34       128.82 o
   0  20   0       4513.08       4494.21       142.83 o
   1  20   0       5286.48       4590.35       101.24 o
   2  20   0        141.31         94.35        34.30 o
   3  20   0       6197.00       6338.10       147.18 o
   4  20   0       3349.65       3222.87       109.27 o
   5  20   0       2450.43       2497.54       162.01 o
   6  20   0         30.34         61.14        56.69 o
   7  20   0        541.09        355.29        89.77 o
   8  20   0         28.92        -60.54        60.54 o
   1  21   0       2383.14       2313.94        90.85 o
   2  21   0       2558.84       2354.91        92.32 o
   3  21   0       9404.88       9130.41       184.57 o
   4  21   0       1219.09       1052.02        75.79 o
   5  21   0       3057.50       3074.32       129.21 o
   6  21   0        306.46        411.47        80.88 o
   7  21   0        588.70        301.43        84.32 o
   8  21   0        112.66        188.20       106.32 o
   0  22   0       1922.54       1971.90       106.08 o
   1  22   0       1014.41       1028.42        78.88 o
   2  22   0        139.54        172.99        39.64 o
   3  22   0       2386.36       2377.60        98.15 o
   4  22   0        169.35        211.79        48.02 o
   5  22   0         62.48         81.58        48.96 o
   6  22   0        616.13        640.52        93.75 o
   7  22   0        189.96        212.40        80.46 o
   8  22   0        621.26        844.48       136.18 o
   1  23   0       1759.98       1717.43        84.06 o
   2  23   0       2206.33       2134.48        94.07 o
   3  23   0        307.87        259.68        48.05 o
   4  23   0        352.33        427.90        57.02 o
   5  23   0       6036.01       5363.22       172.73 o
   6  23   0        109.79        134.62        86.19 o
   7  23   0         24.78         73.67        69.03 o
   8  23   0          3.46         19.96        71.94 o
   0  24   0       3194.18       2948.95       169.81 o
   1  24   0       1492.78       1409.34        80.19 o
   2  24   0        214.18        410.89        52.95 o
   3  24   0        118.53        147.39        44.07 o
   4  24   0       2371.16       2480.63       108.28 o
   5  24   0        221.97        209.08        57.42 o
   6  24   0        225.19        213.06        72.95 o
   7  24   0         87.43          6.11        69.97 o
   1  25   0        843.69        907.66        97.78 o
   2  25   0      16133.77      15800.35       267.85 o
   3  25   0        403.95        358.50        57.25 o
   4  25   0        924.28       1095.32        83.40 o
   5  25   0        674.67        517.61       100.37 o
   6  25   0        314.12        304.84        79.78 o
   7  25   0         50.40        -11.66        71.07 o
   0  26   0       3764.08       3417.40       190.83 o
   1  26   0         36.80        101.94        45.08 o
   2  26   0        261.11        541.69        59.99 o
   3  26   0       1387.80       1307.80        87.67 o
   4  26   0       2789.74       2665.29       115.97 o
   5  26   0         70.70         29.25        65.05 o
   6  26   0       1017.68        935.51       118.05 o
   7  26   0         29.87        -27.34        67.48 o
   1  27   0        176.68         98.61        58.03 o
   2  27   0       5328.88       4438.62       223.88 o
   3  27   0        374.26        363.61        58.20 o
   4  27   0       1361.74       1241.61        90.13 o
   5  27   0       1620.82       1368.39       113.76 o
   6  27   0       1432.15       1421.10       161.98 o
   7  27   0        158.16        163.51        84.44 o
   0  28   0          1.83         33.83        64.13 o
   1  28   0         40.02         91.56        58.85 o
   2  28   0        521.33        513.45        75.03 o
   3  28   0       5169.37       5045.68       151.14 o
   4  28   0        723.80        712.12        76.71 o
   5  28   0        870.04        708.17        91.91 o
   6  28   0       1724.12       1564.02       146.18 o
   1  29   0        773.51        826.96        87.98 o
   2  29   0        103.94         39.72        47.83 o
   3  29   0       3634.02       3540.15       159.97 o
   4  29   0       1268.07       1209.81        95.71 o
   5  29   0       2794.18       2349.06       176.30 o
   6  29   0         45.17        103.09        72.01 o
   0  30   0         21.45         60.70        66.45 o
   1  30   0       5610.80       5975.65       192.83 o
   2  30   0         61.25        116.43        54.40 o
   3  30   0       2598.36       2490.07       178.28 o
   4  30   0        161.10        110.13        53.57 o
   5  30   0         12.02        152.05        67.37 o
   6  30   0          0.77         17.88        71.00 o
   1  31   0       1284.39       1397.05       113.13 o
   2  31   0        135.72        151.02        59.47 o
   3  31   0       5225.60       4804.26       178.70 o
   4  31   0        180.18         41.66        54.86 o
   5  31   0       2704.79       2427.77       147.92 o
   0  32   0         48.99         86.66        76.67 o
   1  32   0        813.87        647.84        86.31 o
   2  32   0         56.20        146.28        60.94 o
   3  32   0       2035.77       1993.83       165.67 o
   4  32   0       1063.31       1012.05       105.13 o
   5  32   0         15.82         41.82        62.94 o
   1  33   0          0.66          9.51        49.85 o
   2  33   0       3234.18       2847.30       155.61 o
   3  33   0        252.36        300.21        74.75 o
   4  33   0       1000.31       1349.56       135.97 o
   5  33   0       1194.53       1243.41       142.79 o
   0  34   0       6994.58       6853.43       310.03 o
   1  34   0        132.21        151.94        85.77 o
   2  34   0        250.98        322.58        73.81 o
   3  34   0         22.06         60.70        60.58 o
   4  34   0       3129.79       2718.47       158.94 o
   1  35   0        772.92        759.34        95.65 o
   2  35   0       4740.26       4995.99       194.55 o
   3  35   0         44.24         59.84        61.32 o
   4  35   0        530.61        560.91       133.93 o
   0  36   0       1117.78        796.44       137.40 o
   1  36   0         99.80        129.39        87.72 o
   2  36   0        254.45        313.05        82.10 o
   3  36   0        427.37        325.26        78.18 o
   1  37   0        181.41        246.33        86.76 o
   2  37   0       1958.19       2100.04       176.88 o
   0  38   0          6.47         26.62       124.17 o
  -9   0   1       6230.30       6128.25       405.78 o
  -7   0   1        863.42       1494.00       188.07 o
  -5   0   1       7264.66       7919.29       242.29 o
  -3   0   1        789.80        964.93       112.55 o
  -1   0   1      67296.38      58743.09      1302.17 o
   1   0   1      15325.93      16645.46       228.88 o
   3   0   1      19129.89      17437.53       266.99 o
   5   0   1       6148.13       5825.31       207.09 o
   7   0   1       1222.31       1565.75       394.77 o
   9   0   1         14.97         55.92        96.94 o
 -10   1   1        934.28       1004.79       117.16 o
  -9   1   1       1679.16       2083.85       135.58 o
  -8   1   1         20.18         66.58        53.69 o
  -7   1   1       6613.91       6968.11       245.67 o
  -6   1   1       2809.83       2654.16       109.80 o
  -5   1   1         63.79        105.42        39.00 o
  -4   1   1        264.46        432.03        45.65 o
  -3   1   1       4703.41       4103.19        94.59 o
  -2   1   1       3752.54       4188.55        83.87 o
   1   1   1      63367.34      70138.97       614.89 o
   2   1   1      31394.19      29937.51       286.47 o
   3   1   1        252.87        385.89        28.68 o
   4   1   1       1527.25       1756.03        47.24 o
   5   1   1      10961.83      11845.79       221.94 o
   6   1   1          5.31         52.90        38.83 o
   7   1   1       6905.35       6607.19       183.71 o
   8   1   1        363.25        278.34        63.62 o
   9   1   1       1596.54       1481.38       120.09 o
  10   1   1          2.73         49.04       125.83 o
 -10   2   1         23.00        140.93        75.33 o
  -9   2   1       5018.21       5373.45       190.89 o
  -8   2   1       3414.24       3649.87       199.48 o
  -7   2   1         26.47        217.55        53.99 o
  -6   2   1        626.39        706.70        70.43 o
  -5   2   1       2750.45       2782.71        99.39 o
  -4   2   1       2457.67       2287.78        82.07 o
  -3   2   1       2636.71       2295.98        71.20 o
  -2   2   1      51475.00      56400.21       631.84 o
  -1   2   1      39708.79      42031.05       463.72 o
   0   2   1       5666.90       5000.39        82.72 o
   1   2   1       2764.42       2623.51        77.35 o
   2   2   1          3.63        385.10        44.29 o
   3   2   1       1026.18       1367.44        42.88 o
   4   2   1        486.94        627.94        32.70 o
   5   2   1       7991.92       8303.13       179.27 o
   6   2   1       8618.32       8169.94       226.52 o
   7   2   1       1061.17        759.04        80.37 o
   8   2   1        449.70        429.13        72.65 o
   9   2   1         37.05        138.36        64.02 o
  10   2   1       2961.39       2372.32       362.24 o
 -10   3   1       3177.46       3250.29       174.29 o
  -9   3   1         57.29        154.72        70.41 o
  -8   3   1         64.43        252.24        62.16 o
  -7   3   1       5238.67       4869.44       156.85 o
  -6   3   1       5054.42       5058.11       147.64 o
  -5   3   1         20.09         22.82        35.56 o
  -4   3   1       2365.79       2867.40       129.56 o
  -3   3   1        508.53        496.95        30.40 o
  -2   3   1       8619.91       7885.49        95.94 o
  -1   3   1        971.94        918.49        25.80 o
   0   3   1      27341.32      30190.62       593.53 o
   1   3   1        186.76        223.60        18.48 o
   2   3   1       2382.66       2483.50        68.94 o
   3   3   1         54.23         -4.50        14.88 o
   4   3   1      15874.65      15831.41       185.89 o
   5   3   1      16645.00      15546.13       265.54 o
   6   3   1       1980.30       2442.59       108.46 o
   7   3   1        456.71        323.61        60.89 o
   8   3   1       2209.19       2058.21       125.25 o
   9   3   1       1271.89       1170.99        99.24 o
  10   3   1         63.60         47.77        79.64 o
 -10   4   1         17.09        137.98        82.22 o
  -9   4   1        272.60        368.33        81.22 o
  -8   4   1       4988.29       5234.09       175.58 o
  -7   4   1        144.08        130.36        53.42 o
  -6   4   1       3979.21       4245.83       136.60 o
  -5   4   1         34.08        151.96        41.84 o
  -4   4   1       9541.38       9725.61       146.53 o
  -3   4   1       2492.61       2553.20        52.47 o
  -2   4   1       4198.90       3929.87        63.10 o
  -1   4   1      33987.14      34164.49       314.44 o
   0   4   1       1065.52       1495.17        94.33 o
   1   4   1      21739.95      20974.31       241.50 o
   2   4   1       5097.72       4031.52        65.19 o
   3   4   1        299.60        409.31        26.19 o
   4   4   1       6490.14       6401.74       100.95 o
   5   4   1        281.50        303.02        48.11 o
   6   4   1      15482.37      15582.63       316.31 o
   7   4   1          3.31          6.93        45.95 o
   8   4   1        927.46        979.76        85.93 o
   9   4   1        233.41        235.07        84.54 o
  10   4   1       3686.56       3803.76       343.06 o
 -10   5   1       1442.21       1576.03       155.47 o
  -9   5   1         16.08         35.46        60.61 o
  -8   5   1         19.13        172.31        58.11 o
  -7   5   1       1386.89       1182.01        92.39 o
  -6   5   1       2006.58       2273.24       107.98 o
  -5   5   1       1783.35       1946.98        88.83 o
  -4   5   1      15108.17      15615.70       209.19 o
  -3   5   1        151.04        302.53        24.40 o
  -2   5   1      27724.81      28224.62       361.08 o
  -1   5   1          9.58         96.45        16.78 o
   0   5   1      31821.65      36786.77       371.97 o
   1   5   1       8262.44       7609.11       117.57 o
   2   5   1       2495.79       2425.41        50.51 o
   3   5   1       4064.33       3745.36        69.43 o
   4   5   1      11726.68      11628.71       151.46 o
   5   5   1         13.71        -34.99        34.99 o
   6   5   1        480.28        559.53        57.78 o
   7   5   1        162.20        128.91        50.78 o
   8   5   1        807.05        974.92       124.51 o
   9   5   1        397.54        460.21        96.22 o
  10   5   1        121.77        319.09        94.81 o
 -10   6   1        161.12        376.34       115.70 o
  -9   6   1       2465.68       2724.68       151.57 o
  -8   6   1       1181.49       1218.52       101.17 o
  -7   6   1         32.77        106.27        48.75 o
  -6   6   1       5966.04       5553.42       155.82 o
  -5   6   1       1890.47       1606.66        84.49 o
  -4   6   1       6422.56       6807.87       115.15 o
  -3   6   1        645.02        980.81        38.53 o
  -2   6   1      23591.11      23601.32       292.48 o
  -1   6   1       3756.06       4138.50        65.78 o
   0   6   1      35735.25      34177.29       353.33 o
   1   6   1       5275.98       5905.37        93.40 o
   2   6   1       3869.24       3483.68        81.81 o
   3   6   1       2589.44       2730.94        73.10 o
   4   6   1       8779.65       8973.26       129.28 o
   5   6   1       3787.54       3843.06       140.82 o
   6   6   1       3571.73       3331.39       135.20 o
   7   6   1       6218.78       5468.69       197.19 o
   8   6   1       2283.60       2668.41       165.38 o
   9   6   1        579.26        489.49       110.70 o
 -10   7   1        238.03        313.12        95.86 o
  -9   7   1        216.63        142.62        72.73 o
  -8   7   1        126.55        299.75        66.59 o
  -7   7   1       7286.51       7401.88       196.33 o
  -6   7   1        569.95        530.49        65.70 o
  -5   7   1          5.21         69.83        36.60 o
  -4   7   1       4846.05       5450.04        94.04 o
  -3   7   1       4104.77       3605.47        70.77 o
  -2   7   1       5374.57       5683.43        86.88 o
  -1   7   1        787.62       1214.17        40.08 o
   0   7   1      33917.18      31790.54       336.39 o
   1   7   1      12880.49      12235.92       158.26 o
   2   7   1        296.73        359.50        23.21 o
   3   7   1       2645.22       2878.37        64.35 o
   4   7   1       1922.50       1682.41        67.65 o
   5   7   1       3612.85       3258.60       133.61 o
   6   7   1         10.79        -34.39        36.07 o
   7   7   1       2756.17       2461.34       137.37 o
   8   7   1        263.77        268.23        76.40 o
   9   7   1          5.89         56.32        72.01 o
 -10   8   1        285.88        122.82        86.48 o
  -9   8   1       2652.84       2425.74       168.30 o
  -8   8   1        658.04        744.80        88.81 o
  -7   8   1        424.11        502.37        68.88 o
  -6   8   1        541.17        642.42        68.48 o
  -5   8   1        866.01        935.96        54.60 o
  -4   8   1       1615.88       1658.77        54.49 o
  -3   8   1        419.56        438.63        31.35 o
  -2   8   1         24.93         20.84        17.07 o
  -1   8   1       5979.91       5811.56        86.61 o
   0   8   1      19555.93      20828.29       215.66 o
   1   8   1      10837.19      10414.24       144.11 o
   2   8   1        246.72        165.80        21.87 o
   3   8   1       6417.72       5664.57       106.64 o
   4   8   1       2485.26       2480.30        65.00 o
   5   8   1       8059.74       7854.56       152.13 o
   6   8   1       1243.18       1057.74        82.20 o
   7   8   1       2588.29       2994.36       157.63 o
   8   8   1        415.17        226.81        94.88 o
   9   8   1        567.14        608.83       100.64 o
 -10   9   1        347.12        180.23       149.83 o
  -9   9   1       1580.39       1792.38       233.75 o
  -8   9   1         78.66         33.59        60.11 o
  -7   9   1       6474.82       6710.24       186.72 o
  -6   9   1         31.45         80.65        41.48 o
  -5   9   1       1913.42       2067.69        76.60 o
  -4   9   1        318.41        589.33        38.66 o
  -3   9   1       2435.43       1771.73        54.59 o
  -2   9   1        862.68        785.56        36.15 o
  -1   9   1        288.81        313.15        25.31 o
   0   9   1        617.51        799.38        33.62 o
   1   9   1       7633.01       7699.08       121.26 o
   2   9   1        577.07        730.26        43.50 o
   3   9   1       4997.82       4992.36        88.84 o
   4   9   1         46.29        106.05        25.56 o
   5   9   1       8234.15       8111.38       152.89 o
   6   9   1         82.52        169.64        72.42 o
   7   9   1       3062.84       3013.67       154.45 o
   8   9   1       1373.31       1121.76       120.65 o
   9   9   1        117.89        166.46        75.49 o
  -9  10   1        912.03        942.66       120.53 o
  -8  10   1         15.18         82.00        63.32 o
  -7  10   1        251.73        133.26        53.98 o
  -6  10   1         97.66         50.01        70.36 o
  -5  10   1       5981.82       5538.70       122.95 o
  -4  10   1        567.36        432.68        35.72 o
  -3  10   1        639.44        655.03        38.37 o
  -2  10   1       2405.51       2422.88        59.90 o
  -1  10   1      68048.73      70592.95       661.92 o
   0  10   1       1458.92       1271.78        42.72 o
   1  10   1       1333.91       1195.56        48.55 o
   2  10   1        179.85        214.29        28.58 o
   3  10   1        256.46        252.91        27.48 o
   4  10   1          8.09         47.82        22.85 o
   5  10   1       1445.87       1495.09        70.13 o
   6  10   1        111.62        271.32        93.90 o
   7  10   1          4.07         55.56        56.32 o
   8  10   1          0.15          0.85        55.55 o
   9  10   1       1850.22       1641.08       150.77 o
  -9  11   1        841.73       1078.71       130.00 o
  -8  11   1         17.89         38.07        59.17 o
  -7  11   1       2218.53       2123.28       139.03 o
  -6  11   1       2454.25       2373.35       111.63 o
  -5  11   1        232.51        303.34        52.14 o
  -4  11   1       6595.89       6453.93       113.29 o
  -3  11   1        514.75        435.77        34.30 o
  -2  11   1       5045.71       4803.58        87.62 o
  -1  11   1       4583.38       6217.03       127.35 o
   0  11   1       3706.02       3280.80        66.72 o
   1  11   1       6017.96       5611.02       134.47 o
   2  11   1        204.05        278.50        32.92 o
   3  11   1         15.36         45.49        19.97 o
   4  11   1        157.78        282.81        30.87 o
   5  11   1       7605.76       7234.18       145.07 o
   6  11   1          3.85         42.57        46.24 o
   7  11   1       1445.83       1522.10       128.06 o
   8  11   1       3408.64       3238.68       177.49 o
   9  11   1         95.38        -59.84        61.48 o
  -9  12   1        339.75        369.52        93.94 o
  -8  12   1       1444.58       1165.35       123.96 o
  -7  12   1        132.11        204.68        68.68 o
  -6  12   1        386.89        622.85        68.46 o
  -5  12   1        260.77        330.29        44.77 o
  -4  12   1        166.84        203.32        30.79 o
  -3  12   1        471.83        468.51        51.65 o
  -2  12   1       9428.67       9599.62       136.36 o
  -1  12   1      16411.04      16969.92       199.71 o
   0  12   1       1848.71       2785.49        63.69 o
   1  12   1       3361.57       3303.29        82.23 o
   2  12   1      21400.73      20919.97       268.55 o
   3  12   1        574.59        535.29        35.96 o
   4  12   1          1.51        184.07        28.45 o
   5  12   1       2458.34       2668.94       103.54 o
   6  12   1       5632.63       5648.02       251.58 o
   7  12   1         54.44         29.93        52.77 o
   8  12   1         53.15        -50.50        67.58 o
   9  12   1        384.95        359.85        96.25 o
  -9  13   1        564.39        380.89        89.32 o
  -8  13   1        702.25        554.89        95.98 o
  -7  13   1        507.84        559.34        87.15 o
  -6  13   1       8672.41       8685.02       245.03 o
  -5  13   1        183.82        312.96        46.33 o
  -4  13   1        246.89        373.18        36.51 o
  -3  13   1        847.14       1190.82        74.99 o
  -2  13   1       5708.70       5804.97       102.46 o
  -1  13   1        711.30        916.78        43.29 o
   0  13   1      26087.68      28969.07       305.46 o
   1  13   1       9690.73      10429.83       164.31 o
   2  13   1        284.19        470.21        53.51 o
   3  13   1       2415.94       2116.64        92.53 o
   4  13   1      19602.55      18390.24       260.96 o
   5  13   1        458.25        537.12        59.74 o
   6  13   1        333.20        403.65        72.23 o
   7  13   1         68.84        179.66        64.38 o
   8  13   1       2988.70       2274.83       161.46 o
   9  13   1        201.66        184.32        83.86 o
  -9  14   1        233.02        234.11        78.96 o
  -8  14   1       3873.98       3858.50       207.57 o
  -7  14   1        100.53         98.11        61.92 o
  -6  14   1       2125.80       2181.35       140.21 o
  -5  14   1       5202.23       5484.67       129.03 o
  -4  14   1       6351.39       5484.41       109.04 o
  -3  14   1        958.11       1334.38        55.53 o
  -2  14   1      14557.74      14804.42       189.93 o
  -1  14   1      12949.72      13602.40       176.66 o
   0  14   1       3617.42       5690.53       101.52 o
   1  14   1       7228.91       7371.69       113.87 o
   2  14   1       6105.75       6024.72       124.59 o
   3  14   1       7708.60       7649.83       122.73 o
   4  14   1        100.94        185.05        37.30 o
   5  14   1       1955.70       2089.31       101.96 o
   6  14   1       6041.91       5550.10       200.19 o
   7  14   1        495.00        302.81        91.05 o
   8  14   1         44.33         36.10       102.75 o
   9  14   1        375.71        491.85       103.86 o
  -9  15   1         13.97          3.37        70.31 o
  -8  15   1        884.29        654.39       101.29 o
  -7  15   1       1004.20       1001.03       110.76 o
  -6  15   1        912.51        897.42        97.49 o
  -5  15   1        249.41        360.37        56.87 o
  -4  15   1       1640.59       1727.95        67.21 o
  -3  15   1      22193.33      21988.69       262.44 o
  -2  15   1       6567.86       6528.26       114.63 o
  -1  15   1        210.58        313.51        33.15 o
   0  15   1      22599.89      22426.58       256.74 o
   1  15   1      14931.72      15063.76       189.53 o
   2  15   1        462.44        418.27        44.13 o
   3  15   1         85.19        229.90        37.40 o
   4  15   1        638.36        588.98        52.78 o
   5  15   1         22.97         41.96        43.95 o
   6  15   1          3.75         23.87        49.48 o
   7  15   1        853.12        747.52       102.02 o
   8  15   1        630.08        717.36       114.67 o
   9  15   1        666.63        955.07       139.32 o
  -9  16   1       2668.03       2264.62       241.17 o
  -8  16   1       1232.58       1176.24       130.75 o
  -7  16   1        757.94        899.95       136.05 o
  -6  16   1       2111.62       2177.12       137.16 o
  -5  16   1       7427.15       7332.02       206.01 o
  -4  16   1       2476.23       2491.72        89.15 o
  -3  16   1       3996.17       3392.49        85.05 o
  -2  16   1        205.72        330.91        35.12 o
  -1  16   1       7098.38       6721.86       117.24 o
   0  16   1       3453.46       3454.59       116.36 o
   1  16   1        649.40        749.93        51.99 o
   2  16   1       1026.20       1126.07        70.35 o
   3  16   1       7571.78       7924.08       156.21 o
   4  16   1       2248.70       2020.15        83.69 o
   5  16   1       3325.07       3767.38       143.86 o
   6  16   1       1987.20       1871.91       132.41 o
   7  16   1       1848.16       1954.06       156.90 o
   8  16   1          7.22         29.71        62.90 o
   9  16   1       2210.02       1945.87       266.45 o
  -9  17   1        204.12        206.62       136.14 o
  -8  17   1       1010.38       1033.69       130.63 o
  -7  17   1       5430.47       5446.78       210.49 o
  -6  17   1        358.03        479.33        79.84 o
  -5  17   1       2114.18       2235.82       109.28 o
  -4  17   1        559.63        468.71        51.62 o
  -3  17   1       2854.76       2670.46        78.47 o
  -2  17   1       4057.87       4096.06        92.67 o
  -1  17   1        226.31        167.65        34.92 o
   0  17   1        161.01        263.59        32.17 o
   1  17   1      13217.56      11514.66       190.39 o
   2  17   1        871.53        953.25        61.11 o
   3  17   1      13458.01      12807.32       213.15 o
   4  17   1        357.05        329.78        46.26 o
   5  17   1       7257.65       6825.77       180.29 o
   6  17   1        997.39       1014.65       109.61 o
   7  17   1       2514.66       2376.00       167.58 o
   8  17   1        434.31        499.95        96.76 o
   9  17   1        737.23        369.23       193.77 o
  -9  18   1       3161.87       3132.29       224.13 o
  -8  18   1        232.96        162.61        78.84 o
  -7  18   1         97.45        338.53        82.33 o
  -6  18   1         34.33         32.18        53.30 o
  -5  18   1      10967.17      10232.84       259.22 o
  -4  18   1       4191.16       4002.33       114.45 o
  -3  18   1        326.33        293.90        45.29 o
  -2  18   1       2361.24       2642.46        76.85 o
  -1  18   1        640.01        447.00        39.63 o
   0  18   1       4693.92       4749.69        99.22 o
   1  18   1       3186.45       3309.40        97.48 o
   2  18   1       3586.06       3500.74       103.03 o
   3  18   1       4266.06       4108.64       114.81 o
   4  18   1         41.60         53.72        33.61 o
   5  18   1       6134.42       5804.66       168.24 o
   6  18   1         17.18         23.78        52.60 o
   7  18   1       1287.01       1182.99       147.05 o
   8  18   1          3.07          9.89        67.97 o
  -8  19   1        225.20         79.65        72.93 o
  -7  19   1       1065.68       1273.00       181.50 o
  -6  19   1       3012.72       2517.85       152.01 o
  -5  19   1        575.65        718.52        74.60 o
  -4  19   1      15105.06      14351.74       239.62 o
  -3  19   1       6589.83       5856.43       138.78 o
  -2  19   1        902.00       1061.23        56.00 o
  -1  19   1        652.02        548.63        43.47 o
   0  19   1         95.79        177.40        30.66 o
   1  19   1       6114.88       6354.96       143.11 o
   2  19   1       1671.40       1722.10        83.97 o
   3  19   1       2249.96       2260.36        91.68 o
   4  19   1       1952.74       2065.04        92.92 o
   5  19   1      10010.19       9973.59       230.30 o
   6  19   1          6.87        -17.49        60.34 o
   7  19   1       1610.25       1520.97       138.04 o
   8  19   1       1795.94       1917.99       161.54 o
  -8  20   1        308.01        196.09        82.06 o
  -7  20   1         86.17          6.43        58.26 o
  -6  20   1        353.27        420.37       104.40 o
  -5  20   1       5028.83       4640.52       176.42 o
  -4  20   1       1946.44       2353.98       124.37 o
  -3  20   1       1036.35       1099.37        71.21 o
  -2  20   1       9294.17       8362.86       167.14 o
  -1  20   1       4634.11       4811.17       110.10 o
   0  20   1       5268.03       4765.66       103.93 o
   1  20   1        283.24        317.33        45.25 o
   2  20   1       9466.69       9686.12       184.64 o
   3  20   1       3340.89       3292.45       106.89 o
   4  20   1       1946.84       2176.84        97.83 o
   5  20   1        297.20        335.04        60.79 o
   6  20   1       1886.02       2054.13       242.90 o
   7  20   1        184.06         43.12        59.97 o
   8  20   1         16.82         90.89       101.41 o
  -8  21   1        596.64        623.45       106.92 o
  -7  21   1         20.94        103.85        66.83 o
  -6  21   1       7145.01       6382.29       226.32 o
  -5  21   1       1098.55       1067.95        90.59 o
  -4  21   1       9721.88       9399.02       197.78 o
  -3  21   1       1597.22       1827.83        87.21 o
  -2  21   1        431.91        457.60        53.75 o
  -1  21   1         76.54        167.97        32.16 o
   0  21   1       3710.42       3619.11       107.13 o
   1  21   1        367.42        387.25        48.32 o
   2  21   1       2019.35       2315.78       118.17 o
   3  21   1       2698.45       2464.75        98.67 o
   4  21   1       7360.48       7352.25       168.21 o
   5  21   1       1113.46        983.33        89.17 o
   6  21   1         74.56        125.72        62.53 o
   7  21   1         34.13        140.27        70.81 o
   8  21   1       1599.57       1432.90       144.52 o
  -8  22   1       1106.16       1317.53       146.78 o
  -7  22   1          8.77        -58.73        58.73 o
  -6  22   1        142.74        378.30        99.55 o
  -5  22   1         52.44         94.50        47.00 o
  -4  22   1       4575.70       4678.65       162.02 o
  -3  22   1          0.45         60.22        37.23 o
  -2  22   1       1091.35       1157.27        73.18 o
  -1  22   1        176.23         52.76        39.77 o
   0  22   1          2.30         63.42        32.71 o
   1  22   1        349.13        352.01        49.31 o
   2  22   1      12194.84      11321.65       210.01 o
   3  22   1       2033.90       2068.93        95.43 o
   4  22   1        202.57        265.74        49.67 o
   5  22   1        461.11        559.54        75.70 o
   6  22   1       1714.53       1496.23       135.02 o
   7  22   1       1850.93       1574.95       143.58 o
   8  22   1        135.86        402.99       100.82 o
  -8  23   1        116.47        176.40        81.39 o
  -7  23   1        540.69        609.38       103.54 o
  -6  23   1       6989.39       6988.75       254.41 o
  -5  23   1       1480.33       1567.79       148.13 o
  -4  23   1       2183.72       2166.77       100.72 o
  -3  23   1         34.97        103.43        39.41 o
  -2  23   1         44.80         66.59        35.86 o
  -1  23   1          0.92         -3.78        28.04 o
   0  23   1       4851.13       5067.51       140.73 o
   1  23   1       2607.22       2843.83       101.80 o
   2  23   1       1881.42       1867.12        92.15 o
   3  23   1       3106.57       3148.41       111.04 o
   4  23   1       6868.44       6184.57       158.82 o
   5  23   1         39.25        -42.21        43.15 o
   6  23   1         50.57         92.30        65.43 o
   7  23   1          1.31        -40.27        57.22 o
   8  23   1       1185.48       1161.10       143.19 o
  -8  24   1       1192.93       1348.60       153.18 o
  -7  24   1         76.95         59.38        70.61 o
  -6  24   1        138.45        139.97        84.22 o
  -5  24   1       1312.00       1334.49       103.31 o
  -4  24   1       3493.89       3098.47       125.94 o
  -3  24   1       2387.26       2539.71       106.26 o
  -2  24   1        191.70        234.87        48.33 o
  -1  24   1       4727.93       4763.39       151.57 o
   0  24   1         20.22        140.12        40.88 o
   1  24   1       1962.72       1826.61        90.84 o
   2  24   1       3895.22       3690.98       119.02 o
   3  24   1        974.89       1179.10        89.85 o
   4  24   1        214.96        225.26        46.91 o
   5  24   1         11.64        -41.04        41.04 o
   6  24   1       1970.35       1884.26       181.35 o
   7  24   1         36.95         46.17        69.75 o
  -7  25   1       1589.37       1310.13       138.39 o
  -6  25   1        894.91        778.33       111.47 o
  -5  25   1       1455.94       1653.20       114.82 o
  -4  25   1         65.12         54.20        41.92 o
  -3  25   1       2265.58       2272.15       104.89 o
  -2  25   1        958.52       1026.67        77.26 o
  -1  25   1        356.69        550.38        70.53 o
   0  25   1        807.54        800.26        80.16 o
   1  25   1       5527.19       5830.43       169.87 o
   2  25   1         22.73         26.65        39.31 o
   3  25   1       2971.23       3021.40       112.94 o
   4  25   1       1389.14       1420.53        92.58 o
   5  25   1          4.25         13.68        47.50 o
   6  25   1         10.79        127.81        95.39 o
   7  25   1        117.22        209.24        82.25 o
  -7  26   1         40.01        135.27        74.78 o
  -6  26   1          7.78         21.76        63.90 o
  -5  26   1       3552.85       3447.28       149.73 o
  -4  26   1        230.17        180.57        50.61 o
  -3  26   1        628.62        765.44        71.99 o
  -2  26   1         59.55         18.67        41.77 o
  -1  26   1        981.66       1162.92        94.17 o
   0  26   1       3389.76       3533.77       137.29 o
   1  26   1        291.07        380.05        51.74 o
   2  26   1        994.55        911.95        75.57 o
   3  26   1       2303.98       2313.12       107.73 o
   4  26   1         12.56         -1.54        48.17 o
   5  26   1       2758.67       2653.96       141.03 o
   6  26   1        560.79        517.95       101.91 o
   7  26   1        650.60        522.55       168.35 o
  -7  27   1       1221.29       1073.63       131.59 o
  -6  27   1       1199.92       1121.79       140.04 o
  -5  27   1        227.95        303.72        71.44 o
  -4  27   1         92.20        117.05        45.91 o
  -3  27   1       3088.07       2743.40       130.42 o
  -2  27   1        347.49        299.58        62.31 o
  -1  27   1        347.43        390.83        78.19 o
   0  27   1         15.85        102.21        68.91 o
   1  27   1       8514.96       7963.48       308.24 o
   2  27   1        525.93        469.80        62.64 o
   3  27   1       2973.38       2848.49       118.52 o
   4  27   1       2157.57       2041.51       109.26 o
   5  27   1       1303.49       1196.00       107.86 o
   6  27   1        554.58        469.01       104.99 o
   7  27   1        663.52        761.09       118.15 o
  -7  28   1        217.22        250.38        91.36 o
  -6  28   1        232.64        272.25        81.54 o
  -5  28   1       1800.30       1766.36       124.93 o
  -4  28   1       1287.70       1466.83        96.58 o
  -3  28   1       2009.98       1971.72       121.22 o
  -2  28   1        805.72        900.68        88.41 o
  -1  28   1       2187.23       1985.68       217.58 o
   0  28   1        293.15        319.59        65.87 o
   1  28   1        118.95        221.35        57.73 o
   2  28   1       3083.80       2953.04       125.44 o
   3  28   1       1370.56       1252.30        90.45 o
   4  28   1        213.22        148.41        51.08 o
   5  28   1       1998.89       1849.64       129.34 o
   6  28   1        622.05        667.45       214.53 o
  -6  29   1       3284.62       2997.52       288.29 o
  -5  29   1         62.71         76.56        60.19 o
  -4  29   1       3947.87       3753.79       135.64 o
  -3  29   1          3.06         16.68        63.37 o
  -2  29   1       1677.99       1636.25       114.36 o
  -1  29   1         24.78         48.32        48.40 o
   0  29   1         91.56        112.84        56.70 o
   1  29   1        452.14        313.37        63.42 o
   2  29   1       1032.63        903.92        91.53 o
   3  29   1         77.39        105.06        47.33 o
   4  29   1       2860.59       2526.43       123.62 o
   5  29   1         61.81        115.87        60.38 o
   6  29   1        473.94        412.47       106.46 o
  -6  30   1        175.53        122.36        75.07 o
  -5  30   1        145.22        110.63        67.11 o
  -4  30   1       1962.69       1963.39       128.52 o
  -3  30   1       1079.72        881.19        94.94 o
  -2  30   1       3321.83       2992.49       145.43 o
  -1  30   1        170.81        118.43        55.15 o
   0  30   1       1209.53       1200.67       104.59 o
   1  30   1        439.86        348.44        72.81 o
   2  30   1       6580.13       6335.06       200.67 o
   3  30   1         27.91          9.42        46.78 o
   4  30   1          6.05         13.25        46.39 o
   5  30   1         21.79         76.06        60.57 o
   6  30   1       1301.81        947.45       133.73 o
  -6  31   1       2181.96       1848.12       281.86 o
  -5  31   1        190.99         44.81        73.00 o
  -4  31   1       4373.08       4256.51       183.87 o
  -3  31   1        248.95        289.44        70.99 o
  -2  31   1       1727.70       1966.52       129.07 o
  -1  31   1       1122.28       1007.64       101.02 o
   0  31   1       2769.28       2949.04       173.66 o
   1  31   1        445.27        348.54        72.78 o
   2  31   1       2192.49       2394.30       139.36 o
   3  31   1       1582.66       1541.70       119.35 o
   4  31   1       1559.08       1607.11       115.12 o
   5  31   1        686.48        558.47        94.72 o
  -5  32   1        778.94        650.06       112.85 o
  -4  32   1       1070.15        976.17       105.33 o
  -3  32   1         11.22         43.30        53.90 o
  -2  32   1       4772.54       4560.26       175.99 o
  -1  32   1       1469.42       1450.08       119.63 o
   0  32   1       1706.26       2014.73       132.32 o
   1  32   1        117.19        119.02        59.87 o
   2  32   1       4106.41       4237.00       171.02 o
   3  32   1       1107.51        991.14       101.07 o
   4  32   1        288.46        230.24        66.96 o
   5  32   1        977.31       1146.55       154.59 o
  -5  33   1          3.17         76.32        77.58 o
  -4  33   1         76.38        -56.03        56.03 o
  -3  33   1       2432.43       2298.72       143.61 o
  -2  33   1        344.23        373.00        76.46 o
  -1  33   1        446.95        438.89        79.26 o
   0  33   1          0.68         79.00        59.56 o
   1  33   1       2379.77       2274.73       142.98 o
   2  33   1        452.89        405.76        80.35 o
   3  33   1       2328.51       2356.91       145.23 o
   4  33   1       1455.73       1381.55       118.83 o
  -4  34   1        163.98        101.67        71.06 o
  -3  34   1        209.22        158.99        65.40 o
  -2  34   1        120.37         71.24        62.69 o
  -1  34   1       3462.33       2959.68       161.24 o
   0  34   1          0.84        -48.63        48.63 o
   1  34   1        272.59        503.10        86.31 o
   2  34   1        345.39        302.08        74.26 o
   3  34   1       4053.25       4058.51       171.42 o
   4  34   1        129.87        116.66        64.38 o
  -4  35   1         54.49         -5.96        66.61 o
  -3  35   1       5234.65       4987.50       194.87 o
  -2  35   1        795.99        719.86       100.91 o
  -1  35   1          1.17         56.09        58.60 o
   0  35   1        921.73        970.52       162.83 o
   1  35   1       6059.92       6339.73       218.19 o
   2  35   1         14.44         67.00        78.08 o
   3  35   1        420.24        438.58        80.50 o
  -3  36   1        380.55        309.34       110.54 o
  -2  36   1        754.53        874.32       107.45 o
  -1  36   1       4099.83       4019.71       187.79 o
   0  36   1        115.55         43.54        64.58 o
   1  36   1          4.11         95.70        92.05 o
   2  36   1        384.09        324.65        83.73 o
   3  36   1       1665.78       1421.36       131.84 o
  -2  37   1        134.08        106.04        69.19 o
  -1  37   1         34.32         91.90        66.70 o
   0  37   1        561.37        374.30        85.43 o
   1  37   1       1534.02       1579.62       148.98 o
   2  37   1         66.08         82.92        67.22 o
 -10   0   2       3229.10       3098.62       243.27 o
  -8   0   2       1980.02       2488.20       206.82 o
  -6   0   2       6074.82       5932.95       227.27 o
  -4   0   2      12641.49      12185.56       293.08 o
  -2   0   2     243754.47     236993.19      2871.04 o
   0   0   2       6450.93       6774.58       142.90 o
   2   0   2        872.26        827.95        46.62 o
   4   0   2       6660.01       7544.95       164.21 o
   6   0   2         70.96        259.24        79.07 o
   8   0   2       1911.81       2343.80       183.38 o
 -10   1   2        539.55        594.29        92.91 o
  -9   1   2        191.82        344.67       117.98 o
  -8   1   2       9739.75       9828.75       243.48 o
  -7   1   2        546.61        534.24        78.26 o
  -6   1   2       1206.47       1232.95        86.64 o
  -5   1   2        356.20        291.13        47.68 o
  -4   1   2      26699.35      26965.98       366.52 o
  -3   1   2        341.97       1098.46        92.51 o
  -2   1   2      24345.19      31240.94       398.72 o
  -1   1   2        460.72       1761.42        52.60 o
   0   1   2      63586.29      59565.93       727.95 o
   1   1   2       1671.95       2571.35        57.62 o
   2   1   2        862.64       1391.33        43.75 o
   3   1   2       2681.47       2656.40        59.61 o
   4   1   2       1637.04       1410.96        80.89 o
   5   1   2        238.74        398.81        54.03 o
   6   1   2       5433.47       4989.02       172.09 o
   7   1   2       1437.97       1381.09       100.72 o
   8   1   2         50.54        109.71        56.49 o
   9   1   2          0.07        -42.73        58.74 o
 -10   2   2       2715.28       2714.84       162.47 o
  -9   2   2       4101.91       4559.35       181.66 o
  -8   2   2        835.93       1372.21       105.63 o
  -7   2   2        592.17        701.33        76.81 o
  -6   2   2       2644.22       2345.90       105.10 o
  -5   2   2        260.22        391.81        51.43 o
  -4   2   2         61.70        220.11        41.64 o
  -3   2   2      82453.84      85054.17       759.89 o
  -2   2   2       8883.06       9447.40       134.82 o
  -1   2   2       7307.93       6921.01       105.27 o
   0   2   2      28001.91      29519.17       498.85 o
   1   2   2      80032.16      75550.33       669.13 o
   2   2   2        442.78        576.36        29.08 o
   3   2   2        843.36       1203.16        62.57 o
   4   2   2      13876.51      13305.09       169.30 o
   5   2   2      13450.21      13132.72       240.24 o
   6   2   2        442.01        455.81        63.82 o
   7   2   2         16.56         13.09        46.12 o
   8   2   2        241.30        232.15        62.04 o
   9   2   2        822.76        768.94       112.74 o
 -10   3   2        127.82        171.69        81.91 o
  -9   3   2       1433.54       1530.78       164.44 o
  -8   3   2       8240.07       8723.58       342.82 o
  -7   3   2        898.65        980.69        87.18 o
  -6   3   2         88.19         66.14        43.40 o
  -5   3   2        487.20        403.92        51.42 o
  -4   3   2       2818.41       2567.36        67.52 o
  -3   3   2       6353.15       7212.27       150.41 o
  -2   3   2       8238.21       7595.31        96.38 o
  -1   3   2      16375.78      14625.71       149.80 o
   0   3   2       1796.78       1658.01        81.54 o
   1   3   2       6412.70       8062.26       150.17 o
   2   3   2       1493.49       1897.70        47.07 o
   3   3   2      10436.24       9625.01       128.86 o
   4   3   2       1335.47       1242.12        51.22 o
   5   3   2          2.49        251.23        47.09 o
   6   3   2       4815.86       4697.60       145.54 o
   7   3   2       1820.84       1690.98       107.18 o
   8   3   2        236.03        213.82        63.06 o
   9   3   2        582.89        673.60       104.65 o
 -10   4   2        156.36        275.30        84.14 o
  -9   4   2       4350.93       4115.07       248.67 o
  -8   4   2        279.96        487.33        79.30 o
  -7   4   2        653.23        684.91        74.84 o
  -6   4   2       1653.08       1692.49        85.09 o
  -5   4   2       4974.50       5110.06       120.27 o
  -4   4   2        161.66        215.76        22.92 o
  -3   4   2      21272.11      19828.05       275.86 o
  -2   4   2       7024.96       7032.60       101.35 o
  -1   4   2      15369.76      13806.97       167.16 o
   0   4   2       6957.47       6574.66       118.89 o
   1   4   2       2916.78       2733.29        83.57 o
   2   4   2         32.59         30.77        16.09 o
   3   4   2        232.18        285.64        40.05 o
   4   4   2       3485.25       3600.56        77.30 o
   5   4   2      22142.84      23219.43       447.61 o
   6   4   2        447.83        405.39        63.06 o
   7   4   2       2812.10       2873.09       130.29 o
   8   4   2         81.10        121.93        55.66 o
   9   4   2       1474.43       1506.94       145.18 o
 -10   5   2          4.84         39.97        79.76 o
  -9   5   2       2064.39       2148.88       137.14 o
  -8   5   2        629.16        683.46        87.78 o
  -7   5   2         38.23         53.00        44.11 o
  -6   5   2        458.47        564.64        65.18 o
  -5   5   2        885.27        865.39        65.92 o
  -4   5   2        511.74        401.04        29.37 o
  -3   5   2      18482.23      17445.09       193.42 o
  -2   5   2       8096.14       7485.02        99.34 o
  -1   5   2        671.09        608.39        35.00 o
   0   5   2         62.65        131.43        17.88 o
   1   5   2         45.08         65.59        19.53 o
   2   5   2       3081.03       2687.85        61.63 o
   3   5   2      14483.20      13804.73       169.06 o
   4   5   2       1113.19       1168.58        47.18 o
   5   5   2        511.73        659.48        72.04 o
   6   5   2       1241.17       1311.36        80.39 o
   7   5   2       2359.98       2312.27       119.44 o
   8   5   2         37.11        -37.05        54.16 o
   9   5   2        728.44        809.53       117.67 o
 -10   6   2       1002.95       1285.87       146.93 o
  -9   6   2       3437.23       3598.45       165.60 o
  -8   6   2         50.01         10.08        84.02 o
  -7   6   2        567.44        474.65        77.07 o
  -6   6   2       3422.92       3464.02       124.02 o
  -5   6   2       2163.56       2051.47       101.66 o
  -4   6   2       6079.83       5386.40       133.57 o
  -3   6   2       4107.63       4965.21        84.05 o
  -2   6   2       5216.65       4942.71        78.41 o
  -1   6   2       5224.93       5340.51        78.60 o
   0   6   2        378.59        457.20        32.94 o
   1   6   2      13446.24      14153.38       176.34 o
   2   6   2       7761.50       7499.16       104.37 o
   3   6   2       2758.53       2998.50        87.61 o
   4   6   2       7660.81       8149.01       126.25 o
   5   6   2       7923.00       7553.57       144.69 o
   6   6   2       1500.52       1225.26        84.98 o
   7   6   2       1504.75       1538.93       104.59 o
   8   6   2        854.32        810.18       106.03 o
   9   6   2       1369.06       1515.22       146.15 o
 -10   7   2        308.15        488.84       109.97 o
  -9   7   2        755.66        854.13        99.18 o
  -8   7   2        885.84       1109.90       100.40 o
  -7   7   2         31.75         85.80        49.80 o
  -6   7   2        143.79        420.77        84.47 o
  -5   7   2        758.72        823.61        66.20 o
  -4   7   2       1271.31       1293.86        49.30 o
  -3   7   2       5229.11       5341.23       106.20 o
  -2   7   2       4596.36       4764.28       109.01 o
  -1   7   2       8916.40       9331.09       137.69 o
   0   7   2       4230.91       4037.76        67.83 o
   1   7   2         81.85         78.54        20.27 o
   2   7   2       3793.30       3094.83        72.43 o
   3   7   2       2061.53       2566.93        62.74 o
   4   7   2       4042.33       3861.18        83.10 o
   5   7   2         48.82        114.37        34.60 o
   6   7   2       3587.71       3342.14       123.57 o
   7   7   2        122.95         28.16        73.61 o
   8   7   2        476.19        357.55        78.44 o
   9   7   2          6.30         49.79        74.68 o
 -10   8   2       2376.34       2548.01       186.71 o
  -9   8   2        663.27        592.61       104.24 o
  -8   8   2        216.85        357.00        70.56 o
  -7   8   2        134.49        124.41        51.54 o
  -6   8   2       7156.64       6848.35       175.14 o
  -5   8   2          0.98         27.92        28.21 o
  -4   8   2        429.31        632.64        39.33 o
  -3   8   2       6194.78       6207.05       101.12 o
  -2   8   2       5002.09       4822.00        88.43 o
  -1   8   2       2805.12       3573.79        83.99 o
   0   8   2       9647.36       9667.65       120.46 o
   1   8   2         30.47         94.74        21.33 o
   2   8   2       2512.53       2502.62        81.63 o
   3   8   2       1152.69       1390.32        49.07 o
   4   8   2      12176.41      11514.32       160.04 o
   5   8   2       3248.84       3096.34        92.27 o
   6   8   2        493.98        739.13       126.12 o
   7   8   2          1.74         15.10        50.42 o
   8   8   2       1562.98       1371.18       130.91 o
   9   8   2        196.45        208.93        84.71 o
 -10   9   2        536.36        408.22       164.50 o
  -9   9   2          0.35         -4.47        66.10 o
  -8   9   2       1699.84       1963.12       123.57 o
  -7   9   2        442.47        433.21        70.48 o
  -6   9   2         69.18        117.08        45.89 o
  -5   9   2       3082.64       2778.22        86.48 o
  -4   9   2      12854.05      11588.35       163.75 o
  -3   9   2        187.87        277.20        28.26 o
  -2   9   2       1883.51       2072.87        55.69 o
  -1   9   2       1454.43       1464.15        45.96 o
   0   9   2       5131.85       5947.61        96.46 o
   1   9   2       3646.94       3076.91        74.59 o
   2   9   2       1299.19       1591.08        88.96 o
   3   9   2       1681.86       1488.56        51.01 o
   4   9   2       2176.94       1914.57        87.50 o
   5   9   2       2386.76       2522.14        98.33 o
   6   9   2       8235.44       7889.45       231.49 o
   7   9   2       1185.67       1173.74       115.05 o
   8   9   2        381.45        316.27       117.50 o
   9   9   2        107.00         42.86        71.95 o
 -10  10   2       1171.80        961.40       137.30 o
  -9  10   2        258.54        217.87        80.93 o
  -8  10   2          1.00         81.22        67.03 o
  -7  10   2        983.02        961.52       107.60 o
  -6  10   2       3283.08       3392.87       123.90 o
  -5  10   2        335.44        341.54        42.76 o
  -4  10   2        209.40        279.95        32.94 o
  -3  10   2       4904.80       4456.54       102.63 o
  -2  10   2      15378.92      14635.01       178.06 o
  -1  10   2       4150.10       4066.87        76.20 o
   0  10   2        158.15        283.61        24.51 o
   1  10   2       4608.02       4903.76        97.92 o
   2  10   2      11028.94      10208.82       158.94 o
   3  10   2         69.32         84.65        22.92 o
   4  10   2        443.01        451.91        37.27 o
   5  10   2        184.85        223.32        47.30 o
   6  10   2        640.93        783.25        94.74 o
   7  10   2        357.49        446.39       168.83 o
   8  10   2        734.98        715.31       105.70 o
   9  10   2        402.41        512.99       180.76 o
  -9  11   2        887.20       1370.24       208.07 o
  -8  11   2       1316.97       1325.42       242.29 o
  -7  11   2       4927.33       4703.02       157.11 o
  -6  11   2        321.03        411.91        60.41 o
  -5  11   2       1372.52       1655.64       101.83 o
  -4  11   2       6190.94       5864.91       108.72 o
  -3  11   2        204.48        210.24        40.44 o
  -2  11   2        345.52        601.05        44.79 o
  -1  11   2         53.11        125.14        23.98 o
   0  11   2        964.47       1408.80        45.72 o
   1  11   2        581.89        952.32        48.41 o
   2  11   2        575.42        847.89        49.51 o
   3  11   2      11380.89      11113.26       151.68 o
   4  11   2        649.43        732.97        44.15 o
   5  11   2        109.71        156.19        43.82 o
   6  11   2       5355.70       4941.40       185.64 o
   7  11   2       2266.84       1979.35       141.28 o
   8  11   2         98.32        202.89        73.86 o
   9  11   2        475.90        175.44       104.07 o
  -9  12   2       1722.22       2102.76       162.43 o
  -8  12   2         84.01         56.99        66.42 o
  -7  12   2       1184.73       1485.22       119.23 o
  -6  12   2          1.91          1.02        39.77 o
  -5  12   2       3998.23       3967.08       208.72 o
  -4  12   2        184.01        416.84        41.22 o
  -3  12   2       7467.16       7757.52       126.02 o
  -2  12   2        908.01        816.67        42.66 o
  -1  12   2        329.14        628.68        37.32 o
   0  12   2       8927.54      10014.37       162.35 o
   1  12   2      26103.71      25842.49       313.62 o
   2  12   2          2.32         97.83        27.48 o
   3  12   2       2187.11       2237.24        76.36 o
   4  12   2       2026.95       1820.18        74.92 o
   5  12   2       8496.66       7694.47       222.36 o
   6  12   2         64.51        106.87        57.54 o
   7  12   2        439.31        380.25        86.89 o
   8  12   2          0.91         90.47        65.14 o
   9  12   2       1325.30       1143.76       134.56 o
  -9  13   2       1729.62       1424.25       143.68 o
  -8  13   2        223.26        415.36        91.58 o
  -7  13   2       2730.03       2595.81       154.14 o
  -6  13   2          0.00         -0.61        40.87 o
  -5  13   2       6217.84       6030.87       136.14 o
  -4  13   2         29.18        121.28        30.40 o
  -3  13   2       1409.96       1218.85        54.43 o
  -2  13   2       2220.31       2332.68        66.25 o
  -1  13   2      26583.72      27685.91       298.96 o
   0  13   2       5418.40       6512.56       106.13 o
   1  13   2          2.85        485.20        40.95 o
   2  13   2       1445.80       1593.47        66.74 o
   3  13   2      18768.20      19126.27       264.50 o
   4  13   2        231.50        227.53        39.46 o
   5  13   2        864.21        914.31        75.04 o
   6  13   2        435.52        417.18        77.85 o
   7  13   2       3507.71       3201.96       163.77 o
   8  13   2         39.13         51.64        64.60 o
   9  13   2        438.38        493.89       102.19 o
  -9  14   2       3189.68       3626.22       201.79 o
  -8  14   2         29.80        -26.20        62.04 o
  -7  14   2       2781.71       2536.70       153.11 o
  -6  14   2       3056.17       2800.63       141.19 o
  -5  14   2       3205.71       3463.17       106.65 o
  -4  14   2       9159.83       8937.50       147.25 o
  -3  14   2      10554.59      10833.29       160.73 o
  -2  14   2       6882.60       6947.25       118.84 o
  -1  14   2       4586.76       4836.03        94.33 o
   0  14   2       1979.52       1919.27        57.98 o
   1  14   2      20640.52      20716.02       273.60 o
   2  14   2        500.06        548.68        47.37 o
   3  14   2        533.44        569.76        50.40 o
   4  14   2        264.51        306.85        43.79 o
   5  14   2       6890.20       6662.41       204.06 o
   6  14   2        329.22        312.33        70.79 o
   7  14   2       1440.73       1538.58       133.97 o
   8  14   2       1896.95       1451.77       275.10 o
   9  14   2       1276.01        993.55       127.72 o
  -9  15   2       2959.00       2663.33       185.17 o
  -8  15   2       1877.20       1963.53       210.94 o
  -7  15   2        773.91        967.46       111.17 o
  -6  15   2          9.67        -30.93        43.42 o
  -5  15   2       3922.19       3838.90       115.23 o
  -4  15   2        686.01        833.03        60.44 o
  -3  15   2        824.02        843.57        49.91 o
  -2  15   2       2977.47       3586.68        85.67 o
  -1  15   2       5508.15       5498.34       103.66 o
   0  15   2      13104.68      12719.79       170.75 o
   1  15   2        732.48       1046.77        58.24 o
   2  15   2       3962.93       3657.87       131.90 o
   3  15   2       7561.21       7465.80       157.12 o
   4  15   2       1518.19       1689.06        78.98 o
   5  15   2       1194.35       1166.36        85.39 o
   6  15   2        520.91        340.50        77.25 o
   7  15   2        222.93        265.32        72.33 o
   8  15   2        175.46        144.59        74.15 o
   9  15   2        169.90        127.90        83.23 o
  -9  16   2        350.76        190.60       130.90 o
  -8  16   2        179.52        284.59       106.21 o
  -7  16   2       2811.86       2902.44       227.99 o
  -6  16   2       6915.47       7049.41       354.73 o
  -5  16   2        521.16        546.90        64.67 o
  -4  16   2       7344.89       7834.11       148.73 o
  -3  16   2        988.76        861.18        51.88 o
  -2  16   2       7518.06       7398.51       128.37 o
  -1  16   2         30.07         31.26        23.57 o
   0  16   2       9417.17      10120.32       149.09 o
   1  16   2        554.33        494.47        47.43 o
   2  16   2       2018.44       1820.61        90.33 o
   3  16   2        293.21        313.49        45.30 o
   4  16   2       6229.41       6010.52       148.81 o
   5  16   2        763.80        659.32        74.04 o
   6  16   2       3809.64       3328.43       193.37 o
   7  16   2        758.35        784.99       109.13 o
   8  16   2       3170.02       3442.47       313.08 o
  -9  17   2        294.79        242.10        88.03 o
  -8  17   2       5535.96       5509.88       225.15 o
  -7  17   2       1146.59       1460.26       238.08 o
  -6  17   2        481.08        640.97        91.50 o
  -5  17   2        774.10        632.12        82.66 o
  -4  17   2      13571.13      12710.05       191.64 o
  -3  17   2        255.13        332.36        72.84 o
  -2  17   2        787.93        972.31        53.16 o
  -1  17   2       2048.23       1898.86        66.48 o
   0  17   2       9709.46       9598.40       147.07 o
   1  17   2       5996.31       6246.94       135.09 o
   2  17   2      14229.28      14806.24       231.82 o
   3  17   2        130.77         98.96        36.71 o
   4  17   2       2187.99       2463.57       157.09 o
   5  17   2       1518.85       1219.15        90.16 o
   6  17   2       3265.53       3240.03       161.88 o
   7  17   2        847.89        615.92       112.92 o
   8  17   2        155.11        111.68        74.82 o
  -9  18   2        217.32        119.15        92.00 o
  -8  18   2        295.70        541.57        96.50 o
  -7  18   2        208.25        201.36        86.77 o
  -6  18   2       3874.33       3781.45       208.60 o
  -5  18   2        966.09        833.05        87.41 o
  -4  18   2         99.99        308.24        45.46 o
  -3  18   2       4649.75       4893.70       109.50 o
  -2  18   2       2774.57       2889.25        82.36 o
  -1  18   2       4174.51       4573.62       100.47 o
   0  18   2      10239.97      10611.90       159.70 o
   1  18   2       1336.76       1529.96        74.29 o
   2  18   2       9998.29       9455.65       178.86 o
   3  18   2       3012.83       2461.84        93.39 o
   4  18   2      11025.81      11348.46       209.54 o
   5  18   2        137.02        148.47        50.57 o
   6  18   2       4075.37       4480.73       187.99 o
   7  18   2         84.00         60.20        72.26 o
   8  18   2       2171.76       1754.55       195.51 o
  -9  19   2        283.30        160.56        88.49 o
  -8  19   2       3102.25       3318.95       193.02 o
  -7  19   2        622.09        503.79        93.99 o
  -6  19   2        558.80        871.19       106.71 o
  -5  19   2       3040.53       2712.09       118.17 o
  -4  19   2       2443.95       2591.21        97.49 o
  -3  19   2          1.21         28.66        29.76 o
  -2  19   2        490.46        351.56        40.36 o
  -1  19   2        683.37        626.66        46.02 o
   0  19   2       3143.55       3205.51        83.58 o
   1  19   2        729.52        631.45        55.60 o
   2  19   2      16255.80      15783.29       250.15 o
   3  19   2        722.88        839.06        66.32 o
   4  19   2      11005.68      10375.85       201.22 o
   5  19   2       1456.51       1498.37       102.12 o
   6  19   2       1328.63       1256.48       175.59 o
   7  19   2       2405.13       2487.20       192.48 o
   8  19   2         53.84        119.20        67.54 o
  -8  20   2          1.66         38.74        73.86 o
  -7  20   2       1336.20       1658.64       153.39 o
  -6  20   2        101.95        135.39        64.95 o
  -5  20   2       2109.25       2329.80       128.87 o
  -4  20   2       1055.01       1046.94       106.41 o
  -3  20   2       2766.90       2862.52       100.71 o
  -2  20   2       1464.35       1344.31        65.04 o
  -1  20   2       2753.57       2375.61        77.05 o
   0  20   2        338.38        449.06        51.59 o
   1  20   2       6983.13       6823.65       241.78 o
   2  20   2        131.33        245.86        45.16 o
   3  20   2        144.64        144.77        42.21 o
   4  20   2         42.73         94.23        41.50 o
   5  20   2       2000.46       1787.37       111.38 o
   6  20   2         35.41        104.55        58.18 o
   7  20   2       1711.61       1679.72       197.15 o
   8  20   2        309.57        334.55        86.10 o
  -8  21   2        132.82        178.24       101.68 o
  -7  21   2        908.18        959.70       118.92 o
  -6  21   2        348.19        536.35       145.59 o
  -5  21   2       4654.07       4614.66       154.51 o
  -4  21   2       6990.44       6777.16       160.33 o
  -3  21   2       2485.38       2400.24        96.88 o
  -2  21   2       1480.15       1337.69        67.02 o
  -1  21   2       1018.65       1146.65        60.72 o
   0  21   2       1447.33       1256.35        74.16 o
   1  21   2        197.26        230.79        44.30 o
   2  21   2       2422.87       2467.71        97.73 o
   3  21   2       1128.07       1249.88        78.98 o
   4  21   2        438.81        633.77        95.04 o
   5  21   2        775.55        694.01        82.67 o
   6  21   2        647.65        550.53        98.37 o
   7  21   2       3093.70       3148.34       230.65 o
   8  21   2        100.06        276.99        93.37 o
  -8  22   2         15.26         55.07        76.00 o
  -7  22   2        723.26        504.62        95.13 o
  -6  22   2        634.35        674.09        99.76 o
  -5  22   2       3821.65       3469.36       136.21 o
  -4  22   2         53.87         78.32        40.54 o
  -3  22   2       4622.19       4166.06       123.70 o
  -2  22   2        115.97        113.48        36.93 o
  -1  22   2       3693.07       3409.52       115.18 o
   0  22   2         14.39         15.16        33.98 o
   1  22   2      13562.10      13362.36       245.46 o
   2  22   2        246.92        203.55        46.00 o
   3  22   2        185.16        233.36        47.01 o
   4  22   2       2169.74       2161.28       103.23 o
   5  22   2       1570.19       1486.07       112.82 o
   6  22   2         45.81         -2.10        63.12 o
   7  22   2       1930.51       1736.24       187.17 o
   8  22   2        681.23        359.18       111.81 o
  -8  23   2         71.57         17.85        75.29 o
  -7  23   2       2135.33       2705.72       176.25 o
  -6  23   2         62.78        111.11        58.66 o
  -5  23   2       1541.68       1724.12       109.71 o
  -4  23   2        301.46        316.17        53.44 o
  -3  23   2         15.07         82.48        40.72 o
  -2  23   2        729.47        719.88        64.47 o
  -1  23   2       7422.44       7348.58       162.26 o
   0  23   2       4583.25       4479.15       126.38 o
   1  23   2         28.26        143.78        41.15 o
   2  23   2       3104.63       3013.51       109.18 o
   3  23   2       6840.88       5864.71       180.59 o
   4  23   2          7.99        -36.00        36.00 o
   5  23   2        774.59        784.19        89.08 o
   6  23   2        359.71        253.60        84.31 o
   7  23   2       2309.49       1917.17       160.96 o
  -8  24   2         66.01        -36.83        75.73 o
  -7  24   2        628.54        480.20       191.68 o
  -6  24   2       4669.38       4213.80       233.87 o
  -5  24   2        782.94        622.81        81.31 o
  -4  24   2        746.60        721.17        70.44 o
  -3  24   2       1019.60       1247.72        82.85 o
  -2  24   2          2.51         62.76        36.95 o
  -1  24   2        818.52       1084.70        88.17 o
   0  24   2        896.88       1168.12        76.65 o
   1  24   2       3672.71       3471.22       116.73 o
   2  24   2       1675.02       1683.73        92.47 o
   3  24   2        218.47        315.06        52.62 o
   4  24   2        949.84        894.52        91.74 o
   5  24   2       1798.03       1647.97       226.80 o
   6  24   2        218.76        139.19        70.66 o
   7  24   2        329.90         97.97        69.98 o
  -7  25   2        123.73        111.61        82.94 o
  -6  25   2        106.59        301.56        81.62 o
  -5  25   2        518.91        512.96       131.01 o
  -4  25   2       3265.47       3354.74       135.91 o
  -3  25   2         90.11         62.78        40.88 o
  -2  25   2         18.48         32.66        40.11 o
  -1  25   2        183.36        244.57        56.39 o
   0  25   2       3849.14       3625.73       118.99 o
   1  25   2         83.64        135.27        43.88 o
   2  25   2       3028.93       2848.05       110.25 o
   3  25   2          0.60         36.45        41.45 o
   4  25   2         17.01         53.61        42.24 o
   5  25   2        123.55         78.35        53.68 o
   6  25   2        979.84        853.54       118.95 o
   7  25   2       1029.94        992.04       245.41 o
  -7  26   2         56.11        118.11        76.47 o
  -6  26   2       4904.85       4682.00       246.05 o
  -5  26   2          0.75          4.25        48.62 o
  -4  26   2       1578.66       1515.63        94.12 o
  -3  26   2       1285.81       1274.76       116.92 o
  -2  26   2       4870.34       4700.71       159.80 o
  -1  26   2        154.35        163.86        53.56 o
   0  26   2        237.46        282.67        58.22 o
   1  26   2        484.12        416.12        59.90 o
   2  26   2       1758.91       1936.94       103.48 o
   3  26   2        107.84         81.60        44.87 o
   4  26   2        590.74        484.70        65.49 o
   5  26   2        285.65        178.80        63.17 o
   6  26   2        510.91        371.13        89.40 o
   7  26   2         53.49         90.17        67.82 o
  -7  27   2        482.15        367.02       100.75 o
  -6  27   2         58.78        249.35        84.13 o
  -5  27   2       1693.31       1740.29       129.79 o
  -4  27   2       1618.80       1577.42        97.15 o
  -3  27   2         22.77        -32.11        43.05 o
  -2  27   2        584.99        665.10        80.13 o
  -1  27   2       2089.90       2061.75       120.81 o
   0  27   2       8560.11       7669.28       209.24 o
   1  27   2        886.34        958.40        79.25 o
   2  27   2      13288.74      13097.90       250.44 o
   3  27   2       7568.71       6911.42       178.85 o
   4  27   2        902.60        541.70        67.96 o
   5  27   2       1656.06       1579.03       120.17 o
   6  27   2       2033.32       1751.78       171.29 o
  -7  28   2        309.17        254.94       136.02 o
  -6  28   2       1341.00       1527.92       147.66 o
  -5  28   2       1226.07       1385.30       137.68 o
  -4  28   2        316.55        251.44        71.90 o
  -3  28   2        221.80        114.33        70.74 o
  -2  28   2          7.69         35.64        46.85 o
  -1  28   2        264.52        203.14        68.37 o
   0  28   2       1956.97       1930.52       119.93 o
   1  28   2       2425.51       2424.09       133.33 o
   2  28   2       1618.61       1916.56       106.80 o
   3  28   2        349.33        390.33        60.08 o
   4  28   2       1505.47       1606.99       122.00 o
   5  28   2        528.01        429.82        80.72 o
   6  28   2        956.01        968.14       123.56 o
  -6  29   2          7.14        -55.86        83.02 o
  -5  29   2       4408.94       4261.78       170.44 o
  -4  29   2        143.46        134.17        58.58 o
  -3  29   2        192.52        227.60        64.83 o
  -2  29   2        300.45        336.63        88.32 o
  -1  29   2       1847.85       1676.19       114.74 o
   0  29   2        717.36        656.99        82.99 o
   1  29   2        201.60        314.63        68.22 o
   2  29   2       3498.92       3564.71       133.27 o
   3  29   2       3017.44       2947.74       127.98 o
   4  29   2          8.31         15.11        45.20 o
   5  29   2         55.59         55.65        57.61 o
   6  29   2        325.20        485.24       107.25 o
  -6  30   2          1.36        -71.28        71.28 o
  -5  30   2        570.40        669.81       180.92 o
  -4  30   2         32.28         96.61        60.60 o
  -3  30   2       5467.89       5165.82       182.51 o
  -2  30   2        487.23        388.92        74.41 o
  -1  30   2       7122.68       7171.43       212.80 o
   0  30   2         77.27         87.82        54.77 o
   1  30   2       1024.57        947.29       123.02 o
   2  30   2        633.52        480.64        77.83 o
   3  30   2        546.33        494.06        71.94 o
   4  30   2        824.78        720.77        82.99 o
   5  30   2       1093.17       1054.28       111.47 o
  -6  31   2         72.77         73.91       134.57 o
  -5  31   2       4390.17       3976.76       206.29 o
  -4  31   2        107.35        104.79        97.92 o
  -3  31   2        161.33        325.86        73.51 o
  -2  31   2         58.21         47.34        55.07 o
  -1  31   2       3257.63       3373.95       154.01 o
   0  31   2        157.67         44.69        55.12 o
   1  31   2          7.88        112.73        56.30 o
   2  31   2        140.25         97.80       107.39 o
   3  31   2       2720.66       2431.40       129.94 o
   4  31   2        718.64        717.20        85.17 o
   5  31   2        110.16         93.52        66.36 o
  -5  32   2        123.46        392.57        91.93 o
  -4  32   2         49.45        102.30        63.35 o
  -3  32   2       2146.72       2002.25       134.50 o
  -2  32   2        195.26        133.65        64.39 o
  -1  32   2        933.30        993.68       105.70 o
   0  32   2       2196.28       2618.51       147.79 o
   1  32   2       6116.01       6338.90       207.88 o
   2  32   2        724.38        846.65       100.53 o
   3  32   2        555.98        551.59        88.49 o
   4  32   2       2769.90       2582.19       134.88 o
   5  32   2       1884.49       1876.04       142.28 o
  -5  33   2       1075.96       1324.40       143.20 o
  -4  33   2       1059.82        902.38       104.49 o
  -3  33   2        169.10         73.06        59.29 o
  -2  33   2       1591.59       1404.69       166.50 o
  -1  33   2         92.52         61.61        60.85 o
   0  33   2       2406.51       2283.34       143.01 o
   1  33   2        296.03        339.32        72.89 o
   2  33   2       1947.07       1968.95       153.72 o
   3  33   2       1475.05       1619.80       129.97 o
   4  33   2       2147.88       2029.45       125.62 o
  -4  34   2       1186.64       1155.58       115.45 o
  -3  34   2        152.61        192.46        86.67 o
  -2  34   2       4715.89       4266.84       181.08 o
  -1  34   2         36.15         27.94        57.56 o
   0  34   2         11.60        110.53        63.74 o
   1  34   2         65.25         69.63        63.00 o
   2  34   2       1117.53        856.03       108.89 o
   3  34   2         54.16         93.53        64.85 o
   4  34   2       1077.06       1136.40       120.94 o
  -4  35   2       2809.28       3045.89       233.38 o
  -3  35   2        523.73        573.07        92.88 o
  -2  35   2          1.03        253.32        73.04 o
  -1  35   2        365.70        275.01        76.63 o
   0  35   2       3059.84       2973.81       166.21 o
   1  35   2         48.97         -2.30        61.45 o
   2  35   2       1593.42       1665.76       136.19 o
   3  35   2        251.34        167.90        76.33 o
  -3  36   2        653.23        752.86       104.08 o
  -2  36   2       1721.58       2071.77       148.40 o
  -1  36   2        159.36        147.11        69.52 o
   0  36   2          1.59         95.16        64.58 o
   1  36   2        692.56        589.86        96.70 o
   2  36   2       1164.45       1441.50       130.57 o
  -2  37   2         42.72         75.37        67.44 o
  -1  37   2       1755.90       1985.68       148.32 o
   0  37   2       2790.84       2653.31       165.26 o
   1  37   2        241.44        173.10        85.39 o
  -9   0   3        563.91        871.58       141.77 o
  -7   0   3       2449.01       2743.90       190.73 o
  -5   0   3       6281.05       6988.60       235.38 o
  -3   0   3      21908.87      24278.69       353.34 o
  -1   0   3      24259.70      25000.55       525.23 o
   1   0   3     150110.30     150085.67      1844.30 o
   3   0   3      21168.62      20163.87       442.76 o
   5   0   3       1919.85       1986.70       136.08 o
   7   0   3       5369.76       5478.02       242.56 o
   9   0   3         82.76        235.28       144.86 o
 -10   1   3        106.61        182.34        75.67 o
  -9   1   3       6144.20       5940.51       331.99 o
  -8   1   3        845.50        998.78        98.76 o
  -7   1   3        642.76        940.49        84.94 o
  -6   1   3        224.46        253.81        53.08 o
  -5   1   3       7502.10       6997.40       159.01 o
  -4   1   3        463.01       1224.02        75.88 o
  -3   1   3      22740.49      24903.12       254.35 o
  -2   1   3         26.69        219.86        25.42 o
  -1   1   3         59.93         72.79        21.55 o
   0   1   3       9497.05       9994.63       148.06 o
   1   1   3      11908.73      17117.20       526.26 o
   2   1   3        137.02        291.10        25.80 o
   3   1   3       1999.09       2212.86        61.75 o
   4   1   3        800.39        624.41        40.73 o
   5   1   3      18052.70      17929.61       299.96 o
   6   1   3        230.97        167.78        51.00 o
   7   1   3          9.48         61.67        52.30 o
   8   1   3        242.55        166.37        66.83 o
   9   1   3       1523.22       1419.54       236.41 o
 -10   2   3       2203.04       2843.39       177.60 o
  -9   2   3        369.28        532.96        82.56 o
  -8   2   3        280.61        377.67        92.61 o
  -7   2   3       2208.92       2394.17       117.11 o
  -6   2   3         11.26         20.44        40.76 o
  -5   2   3        560.25        794.18        81.33 o
  -4   2   3      23057.32      23240.55       248.34 o
  -3   2   3      22014.62      21309.19       251.54 o
  -2   2   3       1277.50       1750.95        44.09 o
  -1   2   3       4249.72       4039.72        88.95 o
   0   2   3        792.03       1819.54        72.31 o
   1   2   3      73325.86      74863.71       672.45 o
   2   2   3       1063.01       1117.27        41.30 o
   3   2   3       6932.28       7162.32       113.01 o
   4   2   3      10401.74      10241.66       194.89 o
   5   2   3        207.34        236.04        50.13 o
   6   2   3         53.71        221.01        53.37 o
   7   2   3        893.12        976.00       107.98 o
   8   2   3       2942.72       2545.40       139.62 o
   9   2   3        466.64        375.82       150.28 o
 -10   3   3       1687.56       2068.54       147.85 o
  -9   3   3       1225.88       1431.64       122.52 o
  -8   3   3        766.12        952.42        96.27 o
  -7   3   3        120.25        123.66        71.62 o
  -6   3   3       2170.32       2315.11       105.48 o
  -5   3   3       5595.28       5976.00       146.56 o
  -4   3   3        803.81        743.48        60.11 o
  -3   3   3         44.60         48.48        17.65 o
  -2   3   3       8246.16       8090.48       103.89 o
  -1   3   3         22.16         72.30        27.03 o
   0   3   3      10542.46       9614.16       112.39 o
   1   3   3       1398.34       4245.62       184.19 o
   2   3   3      15021.98      13720.72       164.24 o
   3   3   3       3381.84       3562.08        76.60 o
   4   3   3       5233.79       6343.25       110.95 o
   5   3   3       1866.02       1743.16       103.57 o
   6   3   3       4090.22       4592.94       146.88 o
   7   3   3         13.40        -13.85        64.25 o
   8   3   3        716.26        747.17       109.46 o
   9   3   3         18.46         22.35        71.54 o
 -10   4   3       1403.76       1624.03       136.94 o
  -9   4   3          0.66         80.67        63.28 o
  -8   4   3       2751.84       2864.50       195.88 o
  -7   4   3          6.37         16.95        54.60 o
  -6   4   3        839.47        993.86        78.82 o
  -5   4   3       3280.98       3439.06       112.18 o
  -4   4   3      37568.33      39170.59       434.70 o
  -3   4   3       1402.99       1422.23        44.57 o
  -2   4   3        108.31        351.15        44.56 o
  -1   4   3       8145.85       7119.92        92.11 o
   0   4   3      20012.40      19045.77       195.38 o
   1   4   3      60688.96      57400.32       527.34 o
   2   4   3      12289.21      14502.46       172.07 o
   3   4   3        767.63        805.21        41.75 o
   4   4   3      12233.83      11972.84       166.07 o
   5   4   3        353.78        469.11        48.21 o
   6   4   3       3047.47       2743.83       223.10 o
   7   4   3        533.35        733.29        83.98 o
   8   4   3       4047.66       3965.77       185.18 o
   9   4   3        912.43        522.60       103.42 o
 -10   5   3       3055.87       3119.96       171.92 o
  -9   5   3        689.86        837.81       100.22 o
  -8   5   3          3.58         63.41        63.34 o
  -7   5   3        215.50        258.02        56.24 o
  -6   5   3       4816.26       4600.01       141.94 o
  -5   5   3        758.76        881.04        68.09 o
  -4   5   3      11472.30      11044.16       147.00 o
  -3   5   3        196.11        459.95        30.06 o
  -2   5   3      16443.87      14818.43       166.78 o
  -1   5   3        255.60        566.90        56.86 o
   0   5   3        196.38        137.19        18.29 o
   1   5   3         35.61        157.06        22.32 o
   2   5   3      18378.10      16956.82       193.85 o
   3   5   3       2637.25       2463.16        63.70 o
   4   5   3      10156.35       9685.17       144.26 o
   5   5   3         79.21          9.99        27.75 o
   6   5   3       2054.44       2068.36       105.20 o
   7   5   3        251.50        482.05        85.54 o
   8   5   3       1055.43       1313.58       134.53 o
   9   5   3          8.61        -19.26        62.98 o
 -10   6   3        487.49        467.58        93.06 o
  -9   6   3        108.71        241.76        70.27 o
  -8   6   3       1996.93       2103.27       125.90 o
  -7   6   3        212.95        177.85        52.99 o
  -6   6   3        461.97        641.84        69.12 o
  -5   6   3        166.33        285.03        46.65 o
  -4   6   3      20833.07      21377.96       241.23 o
  -3   6   3       3789.64       3845.81        75.59 o
  -2   6   3         90.77        247.61        24.25 o
  -1   6   3       2600.11       2331.20        52.02 o
   0   6   3      12588.86      12728.05       146.53 o
   1   6   3        434.09        416.38        26.77 o
   2   6   3        791.31        800.07        54.30 o
   3   6   3       6288.06       5752.17        99.76 o
   4   6   3       1086.90        986.99        64.66 o
   5   6   3       2804.48       2482.86        84.66 o
   6   6   3       2116.98       2325.77       111.17 o
   7   6   3        530.41        517.30        85.46 o
   8   6   3       3162.76       3221.52       181.79 o
   9   6   3        373.23        311.54       120.31 o
 -10   7   3       1448.91       1306.54       159.23 o
  -9   7   3       4111.42       4094.30       170.26 o
  -8   7   3        251.32        327.63        69.84 o
  -7   7   3         34.00        -18.02        43.13 o
  -6   7   3        142.55        143.19        48.39 o
  -5   7   3       1968.14       1848.56        73.63 o
  -4   7   3       2276.19       2650.85        68.43 o
  -3   7   3       5398.08       5282.87        91.74 o
  -2   7   3        224.15        322.51        26.40 o
  -1   7   3       1280.15       1125.69        39.48 o
   0   7   3        434.40        691.42        31.14 o
   1   7   3      18214.91      18550.92       202.68 o
   2   7   3       1181.54       1442.54        55.73 o
   3   7   3       2058.70       1830.89        57.43 o
   4   7   3          4.41         40.78        23.83 o
   5   7   3       6799.55       6772.40       140.35 o
   6   7   3         28.09         10.74        43.59 o
   7   7   3        134.21        216.60        66.92 o
   8   7   3         47.69        137.11        67.79 o
   9   7   3        332.92        384.46        93.64 o
 -10   8   3        293.17        256.32       157.28 o
  -9   8   3        555.17        656.89        89.22 o
  -8   8   3        287.40        408.80        74.18 o
  -7   8   3        161.82        248.20        57.41 o
  -6   8   3        211.41        232.95        54.13 o
  -5   8   3       1446.28       1633.46        78.33 o
  -4   8   3       7722.77       7867.91       124.06 o
  -3   8   3       3054.60       2503.01        64.41 o
  -2   8   3       5764.22       5544.37        91.59 o
  -1   8   3      12233.17      11984.84       147.12 o
   0   8   3         56.46         96.16        20.30 o
   1   8   3      13267.44      11155.74       160.24 o
   2   8   3       8271.56       8066.83       116.88 o
   3   8   3       6625.92       7302.31       117.40 o
   4   8   3        622.88        766.54        45.72 o
   5   8   3         68.64        175.14        42.37 o
   6   8   3        330.58        465.16        79.70 o
   7   8   3       2832.43       2829.70       157.87 o
   8   8   3         12.10         28.67        94.28 o
   9   8   3        191.38        146.40        87.75 o
 -10   9   3        117.25         26.52       100.33 o
  -9   9   3       4798.76       5134.27       219.44 o
  -8   9   3          0.43        -50.17        50.17 o
  -7   9   3        258.05        224.58        69.31 o
  -6   9   3       2048.05       1955.03       103.60 o
  -5   9   3       4872.70       4957.34       122.14 o
  -4   9   3        399.33        591.97        41.00 o
  -3   9   3       8294.82       8685.92       192.99 o
  -2   9   3        836.00        862.07        40.41 o
  -1   9   3       7648.70       6841.11       103.68 o
   0   9   3       2416.72       2146.00        52.59 o
   1   9   3      15052.82      13937.84       191.56 o
   2   9   3       6998.58       6951.54       182.54 o
   3   9   3       7337.09       6942.02       113.67 o
   4   9   3        269.96        324.07        45.80 o
   5   9   3       3970.24       3521.84       118.15 o
   6   9   3         11.38        -16.04        44.04 o
   7   9   3         90.27        146.46        59.99 o
   8   9   3        976.64        845.06       114.90 o
   9   9   3       1946.64       1871.23       163.39 o
 -10  10   3        126.08         99.45        84.02 o
  -9  10   3        904.05        990.73       121.53 o
  -8  10   3        137.17        222.01        63.55 o
  -7  10   3        119.65        130.31        53.51 o
  -6  10   3        106.03        123.33        50.12 o
  -5  10   3        168.95        273.92        41.81 o
  -4  10   3          2.46        109.95        26.71 o
  -3  10   3       9071.41       7512.10       191.27 o
  -2  10   3       3189.90       3233.19        72.09 o
  -1  10   3          2.90         43.05        19.46 o
   0  10   3       1220.44       1056.26        45.12 o
   1  10   3         35.75        113.17        25.72 o
   2  10   3         82.86        204.78        31.20 o
   3  10   3      10025.49       9342.42       137.85 o
   4  10   3        122.92        114.74        31.03 o
   5  10   3       2203.97       2320.01       103.25 o
   6  10   3        115.74         49.40        49.63 o
   7  10   3       3392.18       2979.24       168.63 o
   8  10   3       1325.60       1233.43       147.81 o
   9  10   3        353.18        323.08        93.43 o
  -9  11   3       1644.62       1724.56       174.69 o
  -8  11   3        813.27        624.31        86.01 o
  -7  11   3        373.08        535.78        75.22 o
  -6  11   3       6241.66       6600.42       174.92 o
  -5  11   3       7853.98       6760.42       143.39 o
  -4  11   3       1290.43       1506.39        60.27 o
  -3  11   3       8228.41       8349.99       158.83 o
  -2  11   3       8618.80       8597.26       128.85 o
  -1  11   3          7.41         -0.63        18.86 o
   0  11   3       2987.33       4432.76        82.17 o
   1  11   3        203.40        171.86        29.96 o
   2  11   3       2291.24       2647.61       113.17 o
   3  11   3        172.38        246.75        36.63 o
   4  11   3        418.86        442.01        47.12 o
   5  11   3       2726.90       2580.88       109.05 o
   6  11   3       3243.70       3030.19       150.51 o
   7  11   3         86.88         67.49        62.87 o
   8  11   3       1240.37       1072.42       129.33 o
   9  11   3       2075.87       1853.70       167.44 o
  -9  12   3        463.41        648.38       108.00 o
  -8  12   3       1962.20       2557.80       162.35 o
  -7  12   3        406.80        400.17        83.22 o
  -6  12   3        341.41        429.53        61.39 o
  -5  12   3        245.06        224.81        42.65 o
  -4  12   3      18716.25      18008.99       228.05 o
  -3  12   3        119.20        177.32        29.87 o
  -2  12   3       1449.33       1928.13        61.08 o
  -1  12   3       1523.68       1711.47        56.78 o
   0  12   3      36444.12      35702.61       363.92 o
   1  12   3        180.45        605.05        45.33 o
   2  12   3         35.20        529.53        48.31 o
   3  12   3       1766.40       2156.59        78.24 o
   4  12   3       7601.40       7784.05       155.50 o
   5  12   3       1693.91       1635.85        94.43 o
   6  12   3        562.17        553.56        83.68 o
   7  12   3        242.78        211.26        75.72 o
   8  12   3       2509.28       2229.37       165.49 o
   9  12   3         20.55        -44.98        67.32 o
  -9  13   3        120.97         71.85        77.86 o
  -8  13   3       1856.74       2421.89       162.15 o
  -7  13   3         43.14         44.18        47.57 o
  -6  13   3       1185.51       1446.21        94.08 o
  -5  13   3        118.20         67.25        38.83 o
  -4  13   3        245.46        710.34        47.59 o
  -3  13   3        784.37        920.94        49.21 o
  -2  13   3      17570.53      17954.73       220.47 o
  -1  13   3       7047.80       7227.91       118.50 o
   0  13   3       3245.00       3686.39       125.89 o
   1  13   3       1649.48       1798.05        68.92 o
   2  13   3      37798.17      35192.70       433.14 o
   3  13   3        175.52        305.33        51.30 o
   4  13   3         48.35        230.27        42.14 o
   5  13   3         20.32         22.80        39.57 o
   6  13   3       3697.64       3609.66       165.53 o
   7  13   3        120.07         -9.41        57.75 o
   8  13   3       1573.11       1806.28       155.54 o
   9  13   3        173.51        114.81        80.68 o
  -9  14   3        194.60        233.54        94.59 o
  -8  14   3       2429.79       1961.23       150.16 o
  -7  14   3       3174.34       3084.83       254.22 o
  -6  14   3       1096.74       1146.67        88.56 o
  -5  14   3       2056.77       2118.54       103.50 o
  -4  14   3      12025.15      12249.76       199.46 o
  -3  14   3       1057.46       1207.99        56.58 o
  -2  14   3         67.18        146.57        32.33 o
  -1  14   3        182.10        310.23        33.37 o
   0  14   3      16576.34      16036.28       199.53 o
   1  14   3        474.40        475.92        44.62 o
   2  14   3       1293.54       1613.12        71.62 o
   3  14   3       1270.00       1269.16        68.94 o
   4  14   3       5805.23       5235.88       164.44 o
   5  14   3        573.65        576.95        67.90 o
   6  14   3       2068.34       1883.90       137.19 o
   7  14   3       2499.09       2699.26       166.99 o
   8  14   3       2139.07       1817.69       155.25 o
  -9  15   3       1337.70       1308.11       142.51 o
  -8  15   3        307.01        228.47        78.15 o
  -7  15   3       1069.39       1209.18       116.37 o
  -6  15   3       2815.78       2706.00       128.28 o
  -5  15   3       4060.64       4046.33       161.04 o
  -4  15   3       3703.21       3986.14        99.75 o
  -3  15   3        705.51       1387.63        73.59 o
  -2  15   3       3606.33       3614.45       115.15 o
  -1  15   3       1348.72       1128.99        51.91 o
   0  15   3       2091.25       1692.43        57.61 o
   1  15   3       9267.58       9745.06       170.73 o
   2  15   3       1298.72       1413.26        69.00 o
   3  15   3       3036.45       2770.95       103.17 o
   4  15   3       1202.39       1254.93        73.39 o
   5  15   3       5629.49       5495.47       162.05 o
   6  15   3        777.07        836.09       106.33 o
   7  15   3        115.36        163.34        71.46 o
   8  15   3        458.26        408.52        96.70 o
  -9  16   3         50.57         77.52        77.37 o
  -8  16   3       2078.98       2313.04       210.89 o
  -7  16   3       7044.18       7157.56       237.46 o
  -6  16   3       1243.94       1064.68       145.75 o
  -5  16   3       4143.48       4341.89       121.57 o
  -4  16   3       2461.27       2377.67        80.64 o
  -3  16   3       6288.71       5837.02       122.46 o
  -2  16   3       1156.11       1450.46        61.62 o
  -1  16   3       5826.76       6071.74       113.87 o
   0  16   3         26.92         12.15        23.19 o
   1  16   3       9078.03       9051.84       166.13 o
   2  16   3       2953.68       3217.38        99.10 o
   3  16   3       6789.08       6924.11       151.28 o
   4  16   3        105.47        104.05        38.43 o
   5  16   3       3207.30       3240.33       129.28 o
   6  16   3       1189.79       1359.76       122.97 o
   7  16   3       5629.82       5280.24       263.30 o
   8  16   3        443.79        546.33       126.98 o
  -9  17   3       3309.69       3536.78       345.70 o
  -8  17   3        210.53        237.42        81.77 o
  -7  17   3        206.55        425.61        80.59 o
  -6  17   3        253.26        196.20        65.31 o
  -5  17   3       1189.01       1074.81        73.20 o
  -4  17   3        676.22        881.65        57.91 o
  -3  17   3       3123.21       3442.12        92.64 o
  -2  17   3        314.27        536.18        44.80 o
  -1  17   3       6292.95       6206.20       118.47 o
   0  17   3       1704.12       1757.28        83.76 o
   1  17   3      18448.76      18942.02       273.37 o
   2  17   3       2848.69       2858.02       110.13 o
   3  17   3       2537.37       2557.39        96.82 o
   4  17   3        603.96        510.05        57.88 o
   5  17   3       5917.14       5726.91       170.95 o
   6  17   3          4.86          7.68        54.00 o
   7  17   3        103.61        285.02        80.30 o
   8  17   3        221.71        230.72       112.43 o
  -9  18   3          8.13         52.39        84.56 o
  -8  18   3         20.32         80.62        71.73 o
  -7  18   3       2793.06       3004.81       166.58 o
  -6  18   3         12.79         32.94        53.31 o
  -5  18   3          3.60         59.76        42.55 o
  -4  18   3         51.56         81.32        34.80 o
  -3  18   3       4203.64       3995.49       101.47 o
  -2  18   3        227.48        325.11        40.67 o
  -1  18   3       4847.45       5003.07       106.77 o
   0  18   3          4.77         41.72        31.13 o
   1  18   3       6760.60       6638.95       145.97 o
   2  18   3       1400.99       1676.07        84.07 o
   3  18   3      17246.94      17540.51       273.31 o
   4  18   3         92.21         95.35        40.87 o
   5  18   3       3247.96       3138.85       169.35 o
   6  18   3         23.10         37.80        57.46 o
   7  18   3       4305.53       3696.27       189.06 o
   8  18   3         15.51         91.46        71.94 o
  -9  19   3        675.24        886.59       219.05 o
  -8  19   3        716.46        523.92       100.89 o
  -7  19   3        450.35        347.41        79.25 o
  -6  19   3       8024.57       7906.70       302.62 o
  -5  19   3       7239.92       6806.17       273.65 o
  -4  19   3        297.77        337.07        52.12 o
  -3  19   3         20.25        137.45        35.67 o
  -2  19   3       1648.60       1516.07        68.50 o
  -1  19   3       4020.56       3915.68        96.54 o
   0  19   3       2742.16       3262.40       126.10 o
   1  19   3       7016.94       7134.87       199.63 o
   2  19   3          3.82         26.98        33.30 o
   3  19   3       1259.13       1205.50        76.28 o
   4  19   3        185.49        132.71        42.99 o
   5  19   3       4163.87       4222.81       151.10 o
   6  19   3        791.67        712.26       161.95 o
   7  19   3         13.14        118.38        67.63 o
   8  19   3       1867.00       1793.02       191.43 o
  -8  20   3       2385.72       2421.36       186.38 o
  -7  20   3        277.05        320.08        83.64 o
  -6  20   3          7.52        162.07        63.83 o
  -5  20   3         12.34         52.84        47.19 o
  -4  20   3       8640.23       8169.44       175.78 o
  -3  20   3        642.54        720.70        75.64 o
  -2  20   3       3295.05       3205.12        92.39 o
  -1  20   3       1156.71       1069.82        59.58 o
   0  20   3       8450.53       8405.54       259.57 o
   1  20   3       1522.10       1584.80        82.17 o
   2  20   3       5939.25       6152.01       148.52 o
   3  20   3          3.09         42.99        34.66 o
   4  20   3       1249.16       1211.86        81.96 o
   5  20   3         10.66         17.72        43.18 o
   6  20   3       1589.00       1473.24       134.38 o
   7  20   3       1254.63       1212.74       187.04 o
   8  20   3        535.57        772.57       122.10 o
  -8  21   3       1825.93       1710.68       219.42 o
  -7  21   3        143.51         78.21        66.49 o
  -6  21   3       3761.49       3571.79       209.75 o
  -5  21   3        840.22        815.87       108.85 o
  -4  21   3        133.81        193.92        44.81 o
  -3  21   3       1692.71       1675.15        76.94 o
  -2  21   3       9825.97      10099.91       172.08 o
  -1  21   3       1423.42       1689.45        83.84 o
   0  21   3        168.60        288.91        45.91 o
   1  21   3         43.91         82.03        37.06 o
   2  21   3       6852.44       6980.36       161.62 o
   3  21   3         42.89         95.87        40.93 o
   4  21   3        227.71        172.23        48.94 o
   5  21   3         30.08         74.53        52.30 o
   6  21   3       2157.97       1756.83       145.40 o
   7  21   3        153.18        177.70        72.72 o
  -8  22   3       1230.10       1565.30       210.92 o
  -7  22   3        374.82        404.62        88.04 o
  -6  22   3        306.70        489.38        90.15 o
  -5  22   3        190.33        183.84        56.90 o
  -4  22   3       3988.51       4134.88       127.86 o
  -3  22   3       4529.49       4835.72       134.52 o
  -2  22   3        186.56        340.96        41.52 o
  -1  22   3       3354.94       3469.57       110.79 o
   0  22   3      14355.53      14346.56       243.48 o
   1  22   3       1910.33       1896.58        92.60 o
   2  22   3         17.87        138.47        39.84 o
   3  22   3       1181.33       1349.71        85.58 o
   4  22   3        426.59        493.40        66.23 o
   5  22   3        724.99        875.88       118.01 o
   6  22   3        670.62        605.64       102.99 o
   7  22   3        211.13         68.99        72.17 o
  -8  23   3       2039.34       2169.08       171.82 o
  -7  23   3        121.47        230.45        75.94 o
  -6  23   3       1321.28       1054.90       117.39 o
  -5  23   3         13.29        -13.81        44.69 o
  -4  23   3        130.77        266.46        66.25 o
  -3  23   3       1346.80       1263.14        81.35 o
  -2  23   3       1048.83       1133.03        75.86 o
  -1  23   3       2522.60       2556.38       100.35 o
   0  23   3        338.49        356.90        49.16 o
   1  23   3       3141.89       2736.87       107.08 o
   2  23   3       6566.67       6827.08       165.81 o
   3  23   3        930.11        940.84        70.86 o
   4  23   3       1109.19        979.63        81.54 o
   5  23   3         61.98         98.70        53.30 o
   6  23   3       3128.23       2574.58       171.97 o
   7  23   3        483.72        426.99        95.62 o
  -8  24   3        379.59        355.84        97.39 o
  -7  24   3       4551.40       4242.94       202.18 o
  -6  24   3        203.83        196.48        72.24 o
  -5  24   3       1131.29       1180.81       101.12 o
  -4  24   3        316.33        347.17        56.89 o
  -3  24   3         36.76         13.55        37.78 o
  -2  24   3       2969.79       2985.36       125.86 o
  -1  24   3         65.71        131.70        44.28 o
   0  24   3       3290.41       3127.95       112.39 o
   1  24   3        253.04        254.15        55.96 o
   2  24   3        738.80        824.10        82.02 o
   3  24   3        240.61        292.42        53.62 o
   4  24   3        269.68        246.10        55.84 o
   5  24   3        116.65         69.55        51.19 o
   6  24   3        238.14         43.46        62.85 o
   7  24   3       4334.38       4004.08       253.13 o
  -7  25   3        905.60       1059.83       125.86 o
  -6  25   3         42.78        111.45        67.25 o
  -5  25   3       1590.60       1529.71       110.76 o
  -4  25   3        906.32        955.48        82.67 o
  -3  25   3        482.39        366.27        63.27 o
  -2  25   3        988.28       1113.06        95.76 o
  -1  25   3       5365.24       5598.42       148.98 o
   0  25   3         20.52         47.76        40.14 o
   1  25   3       4727.38       4582.06       137.39 o
   2  25   3       1387.86       1390.69        89.72 o
   3  25   3          8.23        192.94        49.13 o
   4  25   3         62.80         31.18        40.76 o
   5  25   3       2394.61       2170.28       132.49 o
   6  25   3        894.68        896.32       162.52 o
   7  25   3        328.57        398.85        96.59 o
  -7  26   3       4131.79       4551.33       262.24 o
  -6  26   3        263.93        197.99        78.09 o
  -5  26   3        712.75        676.88        84.30 o
  -4  26   3        752.99        643.62        71.53 o
  -3  26   3        132.48        151.56        54.90 o
  -2  26   3         28.77         46.27        43.37 o
  -1  26   3       1062.73       1254.28        96.74 o
   0  26   3       1040.28       1136.02        93.30 o
   1  26   3        445.97        498.79        79.04 o
   2  26   3       1179.17       1195.44        86.98 o
   3  26   3       4632.35       4875.80       150.46 o
   4  26   3        160.01        111.36        52.77 o
   5  26   3        140.95        201.27        59.19 o
   6  26   3        252.30        320.96        89.90 o
  -7  27   3        223.91        351.48        89.47 o
  -6  27   3        241.05        156.96        77.40 o
  -5  27   3       2283.57       2283.78       134.49 o
  -4  27   3         31.41        -11.76        46.87 o
  -3  27   3         26.68         24.49        46.83 o
  -2  27   3       1488.19       1438.37       106.58 o
  -1  27   3       4844.67       4479.34       160.01 o
   0  27   3       2403.74       2579.53       124.01 o
   1  27   3       5286.29       5256.82       152.92 o
   2  27   3       1955.11       1764.00       101.97 o
   3  27   3        336.35        444.48        68.94 o
   4  27   3        791.07        757.97        82.31 o
   5  27   3       4257.06       4109.21       238.89 o
   6  27   3        472.34        483.82       101.84 o
  -7  28   3       1120.17        936.69       210.82 o
  -6  28   3        674.63        836.73       193.40 o
  -5  28   3        590.01        639.21        92.34 o
  -4  28   3        511.41        444.37        74.32 o
  -3  28   3        926.28        882.00        92.06 o
  -2  28   3       1381.73       1333.15       106.21 o
  -1  28   3        282.88        402.16        68.82 o
   0  28   3        363.77        372.03       101.91 o
   1  28   3        766.90        953.25        82.37 o
   2  28   3       2492.47       2556.53       121.35 o
   3  28   3       5139.06       4661.31       152.06 o
   4  28   3       1544.15       1196.63        94.82 o
   5  28   3        511.84        585.71        93.59 o
   6  28   3        365.78        308.58        93.38 o
  -6  29   3       3955.89       3722.35       208.69 o
  -5  29   3          2.08         18.04        65.90 o
  -4  29   3        202.36        315.19        82.64 o
  -3  29   3        932.58        935.47        96.35 o
  -2  29   3       5093.35       4856.43       174.96 o
  -1  29   3       2958.01       2742.66       141.99 o
   0  29   3        966.69        892.12        95.95 o
   1  29   3       1934.60       1933.97       108.99 o
   2  29   3       2729.77       2756.02       124.71 o
   3  29   3        502.57        556.98        72.59 o
   4  29   3         10.66         22.38        47.45 o
   5  29   3          1.79        -26.81        57.98 o
  -6  30   3        148.05         89.68       194.12 o
  -5  30   3        586.47        560.46       100.83 o
  -4  30   3       3403.43       2980.32       153.75 o
  -3  30   3         36.47         11.19        52.46 o
  -2  30   3        440.12        509.78        77.48 o
  -1  30   3        914.04        859.00        93.70 o
   0  30   3       9855.04       9453.55       249.57 o
   1  30   3        245.21        172.54        60.34 o
   2  30   3        857.38        915.22        87.23 o
   3  30   3         18.46         -5.57        43.83 o
   4  30   3       1269.11       1025.06        94.43 o
   5  30   3         28.28        -56.98        56.98 o
  -5  31   3        140.94        135.97        75.26 o
  -4  31   3          3.44         64.42        58.30 o
  -3  31   3        825.10        762.14        93.83 o
  -2  31   3       3543.47       2955.12       158.52 o
  -1  31   3       1466.36       1396.15       116.17 o
   0  31   3         87.98        227.39        68.80 o
   1  31   3        361.30        316.11        68.74 o
   2  31   3        200.03        203.02        58.65 o
   3  31   3        889.42        585.97        78.78 o
   4  31   3          8.25          2.53        51.15 o
   5  31   3        235.26        332.56        87.66 o
  -5  32   3        210.51        274.91        85.96 o
  -4  32   3       2092.70       2301.12       143.96 o
  -3  32   3        290.55        257.63        72.14 o
  -2  32   3        497.01        693.57        93.13 o
  -1  32   3       1840.15       1836.31       130.22 o
   0  32   3       2712.66       2564.30       156.48 o
   1  32   3        202.07        166.65        65.84 o
   2  32   3       2019.44       1880.71       215.08 o
   3  32   3       1576.20       1749.45       149.53 o
   4  32   3       1839.32       1706.88       117.20 o
  -5  33   3        929.62       1036.95       137.24 o
  -4  33   3        397.28        362.14        82.45 o
  -3  33   3       1164.93       1152.24       112.82 o
  -2  33   3       1125.35       1255.38       118.81 o
  -1  33   3       1659.16       1701.75       129.64 o
   0  33   3        317.34        301.36        73.58 o
   1  33   3       3613.25       3833.77       173.57 o
   2  33   3       1081.23       1209.78       120.44 o
   3  33   3        845.86        989.84       112.11 o
   4  33   3        620.34        664.54        91.24 o
  -4  34   3         46.03        104.53        71.58 o
  -3  34   3       1709.66       1921.51       139.91 o
  -2  34   3         26.12          6.50        57.99 o
  -1  34   3       3293.42       3434.13       171.89 o
   0  34   3        891.98       1007.17       120.95 o
   1  34   3       1205.76       1881.72       189.56 o
   2  34   3        156.23        235.90        77.86 o
   3  34   3        596.28        627.31        95.46 o
  -3  35   3         29.55        183.34        72.50 o
  -2  35   3        293.50        199.29        77.16 o
  -1  35   3       3359.02       3429.53       186.45 o
   0  35   3         74.25         57.43        58.52 o
   1  35   3        835.39        838.45       101.18 o
   2  35   3        694.57        538.07        93.05 o
   3  35   3         51.62        174.07        69.67 o
  -2  36   3          1.44         64.91        66.86 o
  -1  36   3         94.97         86.08        76.19 o
   0  36   3        468.56        486.71       122.04 o
   1  36   3        137.10        159.93        70.55 o
   2  36   3         19.99         87.72        71.69 o
  -1  37   3       1152.91       1268.91       128.52 o
   0  37   3        341.22        411.13        91.20 o
 -10   0   4       1651.66       2216.63       214.25 o
  -8   0   4       4150.47       4047.31       505.26 o
  -6   0   4      12095.92      12664.57       346.33 o
  -4   0   4      18663.93      16735.21       297.66 o
  -2   0   4       8633.15       7515.85       247.97 o
   0   0   4       1793.60       2270.55        64.66 o
   2   0   4      25512.54      24640.84       376.81 o
   4   0   4        526.29        677.26        68.39 o
   6   0   4      14372.84      15522.53       416.00 o
   8   0   4        317.48        184.77       115.21 o
 -10   1   4       2318.89       2154.85       151.03 o
  -9   1   4          2.23        -11.67        48.86 o
  -8   1   4       2124.67       2300.52       145.79 o
  -7   1   4        132.96         45.18        46.35 o
  -6   1   4       7815.95       7662.15       183.57 o
  -5   1   4       3576.57       3612.38       114.25 o
  -4   1   4      15452.25      17157.56       200.64 o
  -3   1   4       2192.75       2669.12        60.00 o
  -2   1   4        527.65       1028.72        43.24 o
  -1   1   4       4250.28       4018.67        90.50 o
   0   1   4        111.19        109.58        29.90 o
   1   1   4       4525.34       4331.61        76.46 o
   2   1   4       4722.38       5176.29       139.09 o
   3   1   4        172.27        323.42        33.00 o
   4   1   4       7381.46       6678.09       120.33 o
   5   1   4        307.14        440.33        51.60 o
   6   1   4        140.83        326.63        59.71 o
   7   1   4         33.93         25.90        68.82 o
   8   1   4       5576.68       5382.74       221.10 o
   9   1   4         11.97       -104.30       105.17 o
 -10   2   4        837.22       1020.96       116.62 o
  -9   2   4       1017.65       1070.43       109.74 o
  -8   2   4       2821.97       2808.07       120.01 o
  -7   2   4        935.52       1075.37        90.25 o
  -6   2   4        806.41        877.54        99.43 o
  -5   2   4      15394.17      14897.14       253.79 o
  -4   2   4       8247.66       7881.09       117.27 o
  -3   2   4       1762.83       1787.00        51.79 o
  -2   2   4       1409.81       1207.48        36.73 o
  -1   2   4      13890.29      12139.02       238.99 o
   0   2   4        905.48        651.14        28.90 o
   1   2   4       1199.23       3120.78        65.91 o
   2   2   4      20216.18      19913.02       225.98 o
   3   2   4       2217.13       2234.03        65.54 o
   4   2   4       1031.63       1268.26        58.88 o
   5   2   4          9.50         95.97        35.70 o
   6   2   4       2792.40       2576.57       140.79 o
   7   2   4        362.60        166.59        60.40 o
   8   2   4         16.39        116.98       121.95 o
   9   2   4       2504.92       2308.16       208.44 o
 -10   3   4        355.75        443.15        93.24 o
  -9   3   4         85.58        137.63        64.30 o
  -8   3   4        134.70        304.58        67.43 o
  -7   3   4         17.74        126.77        51.57 o
  -6   3   4       1397.96       1466.48        90.29 o
  -5   3   4        927.85       1506.33       169.92 o
  -4   3   4       3307.83       3404.47        73.25 o
  -3   3   4      30671.24      29535.11       301.14 o
  -2   3   4       2433.64       2566.51        60.06 o
  -1   3   4         23.93        475.28        68.38 o
   0   3   4       1820.27       1682.30        55.02 o
   1   3   4      46702.35      44632.95       427.09 o
   2   3   4       3168.44       3103.59       104.56 o
   3   3   4       4614.04       5375.07       115.04 o
   4   3   4         12.54         27.55        23.88 o
   5   3   4        617.06        459.75        50.58 o
   6   3   4       1444.74       1496.52       118.99 o
   7   3   4       1682.11       1693.83       112.09 o
   8   3   4        358.70        269.59       186.77 o
   9   3   4          2.23         60.76        95.33 o
 -10   4   4         55.53         42.95        73.79 o
  -9   4   4       2241.59       2259.74       140.01 o
  -8   4   4         89.89        182.81        63.55 o
  -7   4   4         55.84         -0.44        46.60 o
  -6   4   4       2368.54       2146.19       104.02 o
  -5   4   4      27769.54      28278.19       403.99 o
  -4   4   4        217.49        255.10        37.59 o
  -3   4   4         95.15        201.69        26.54 o
  -2   4   4         64.18        103.28        20.22 o
  -1   4   4       2716.61       2482.97        50.52 o
   0   4   4         94.43        240.77        20.08 o
   1   4   4      24381.35      24267.11       262.65 o
   2   4   4        619.51       1154.18        93.13 o
   3   4   4       7446.54       6767.05       115.58 o
   4   4   4          1.59          2.97        23.43 o
   5   4   4       3084.06       3056.99       100.69 o
   6   4   4         80.45         49.20        48.91 o
   7   4   4       3181.55       3172.99       145.87 o
   8   4   4        142.26        124.24        69.82 o
   9   4   4       2161.85       1852.93       160.76 o
 -10   5   4         33.77        111.65        68.72 o
  -9   5   4         26.73        213.18        68.85 o
  -8   5   4        671.90        749.79        89.93 o
  -7   5   4        714.64        611.55        89.82 o
  -6   5   4       2624.57       2578.50       111.28 o
  -5   5   4       7851.60       7266.72       140.33 o
  -4   5   4         50.14        159.31        28.31 o
  -3   5   4      18567.64      18180.13       250.79 o
  -2   5   4       2263.10       2217.78        52.91 o
  -1   5   4         66.46        136.63        19.14 o
   0   5   4       1989.20       2181.64        50.77 o
   1   5   4      26959.82      26881.54       278.95 o
   2   5   4       7981.76       8223.41       122.92 o
   3   5   4      21871.30      22484.91       286.89 o
   4   5   4       1541.42       1508.30        91.38 o
   5   5   4        621.17        934.62        76.40 o
   6   5   4        168.45        197.50        51.11 o
   7   5   4       3537.03       3208.91       228.30 o
   8   5   4         12.36          0.96        59.92 o
   9   5   4        436.83        619.09       117.77 o
 -10   6   4          0.37         55.29        72.20 o
  -9   6   4       1552.89       1728.04       126.63 o
  -8   6   4        855.17        972.72        93.66 o
  -7   6   4        476.34        510.79        72.54 o
  -6   6   4       2519.96       2737.22       113.61 o
  -5   6   4       5456.92       5030.40       115.34 o
  -4   6   4       3484.13       3106.12       108.26 o
  -3   6   4         47.34        628.20        63.99 o
  -2   6   4      10329.14       9790.35       128.57 o
  -1   6   4       1560.83       1604.85        46.49 o
   0   6   4        644.31        487.02        29.03 o
   1   6   4       6887.36       7583.69       111.37 o
   2   6   4       3175.16       3875.11        80.39 o
   3   6   4         59.35        169.12        29.23 o
   4   6   4          6.25         24.16        23.47 o
   5   6   4       3565.19       3301.77       100.16 o
   6   6   4        628.81        692.12        88.89 o
   7   6   4       3655.76       3361.82       169.34 o
   8   6   4          0.63         81.31        63.42 o
   9   6   4       2136.98       2023.92       167.07 o
 -10   7   4       1051.02       1054.49       122.54 o
  -9   7   4        245.88        243.06        74.09 o
  -8   7   4         35.71        138.99        59.86 o
  -7   7   4         39.73         91.41        50.85 o
  -6   7   4       1354.87       1372.17       115.15 o
  -5   7   4         65.22        301.15        43.02 o
  -4   7   4       1777.72       1510.73        55.90 o
  -3   7   4      15649.17      15245.79       201.46 o
  -2   7   4         89.66        262.30        31.06 o
  -1   7   4        703.89        789.15        43.21 o
   0   7   4       4290.58       4497.49        78.95 o
   1   7   4      21281.12      20899.13       230.48 o
   2   7   4         36.26        151.49        25.90 o
   3   7   4        831.73        510.29        38.77 o
   4   7   4       6421.85       6583.77       174.29 o
   5   7   4          7.49         -8.49        37.13 o
   6   7   4         72.83        245.11        67.98 o
   7   7   4        677.86        496.53        90.20 o
   8   7   4       2076.19       2470.93       272.08 o
   9   7   4        170.17        228.99        83.09 o
 -10   8   4         81.46        218.79        92.71 o
  -9   8   4        124.45        212.37        72.45 o
  -8   8   4       1734.03       1751.07       130.87 o
  -7   8   4        112.47        125.61        52.91 o
  -6   8   4        686.22       1140.29        86.74 o
  -5   8   4       3387.09       3517.62        99.39 o
  -4   8   4        357.76        366.77        34.83 o
  -3   8   4        313.50        217.63        28.49 o
  -2   8   4       5013.06       4539.29        92.25 o
  -1   8   4         28.06         50.07        20.10 o
   0   8   4       7844.60       8444.23       118.69 o
   1   8   4       2045.96       2088.09        56.28 o
   2   8   4      16119.15      14421.09       181.80 o
   3   8   4         49.97         87.29        24.62 o
   4   8   4        152.24        360.63        38.53 o
   5   8   4       2024.10       2115.89        99.26 o
   6   8   4       6264.53       5909.00       204.29 o
   7   8   4        196.59        148.73        66.48 o
   8   8   4          3.13         89.93        63.02 o
   9   8   4        775.78        897.39       130.62 o
 -10   9   4       2034.15       2326.55       182.17 o
  -9   9   4        185.95         75.97        63.34 o
  -8   9   4        596.72        623.70       114.38 o
  -7   9   4       1072.41       1228.60        95.32 o
  -6   9   4       9164.69       8804.96       203.60 o
  -5   9   4         99.79        104.05        36.36 o
  -4   9   4       3219.08       3450.14        82.67 o
  -3   9   4        317.63        512.38        36.98 o
  -2   9   4        293.83        384.39        38.29 o
  -1   9   4       1445.26       1469.94        49.66 o
   0   9   4       5512.77       5560.86        93.14 o
   1   9   4        528.98        574.14        34.32 o
   2   9   4       3403.78       3798.63       114.89 o
   3   9   4        142.77         73.20        26.36 o
   4   9   4       9153.88       9117.81       185.42 o
   5   9   4        552.92        503.97        71.90 o
   6   9   4         77.68        409.75       104.01 o
   7   9   4        229.90        156.79        87.47 o
   8   9   4       4169.20       4179.19       203.81 o
   9   9   4        395.91        382.20       101.07 o
 -10  10   4        521.80        615.51       195.08 o
  -9  10   4       1225.67       1625.49       260.13 o
  -8  10   4       1642.76       1901.80       122.67 o
  -7  10   4         34.63         -3.37        72.21 o
  -6  10   4       2113.11       2070.56       119.76 o
  -5  10   4       2234.00       2154.80        84.83 o
  -4  10   4       4550.69       4144.74        93.13 o
  -3  10   4         23.90          3.34        21.19 o
  -2  10   4       4421.63       4223.66        85.42 o
  -1  10   4       8070.86       8084.15       121.33 o
   0  10   4       3539.46       3197.72        70.79 o
   1  10   4       3490.64       3773.52        76.22 o
   2  10   4       7261.94       7148.82       135.74 o
   3  10   4        116.76         95.87        25.63 o
   4  10   4       4882.01       4932.81       121.41 o
   5  10   4       1918.00       1873.15        98.73 o
   6  10   4       8647.53       8172.10       246.90 o
   7  10   4        135.24        130.77        76.18 o
   8  10   4         39.81         93.96        66.16 o
   9  10   4         32.59         91.36        76.81 o
  -9  11   4       1000.29       1083.75       126.54 o
  -8  11   4        470.76        707.87        88.10 o
  -7  11   4        794.37        863.34        91.74 o
  -6  11   4       2950.04       2841.52       119.60 o
  -5  11   4        861.89        924.14        76.55 o
  -4  11   4      12891.07      13735.04       209.56 o
  -3  11   4       2287.56       1977.01        64.73 o
  -2  11   4       1112.45       1844.62        59.83 o
  -1  11   4       4934.49       5053.94        94.46 o
   0  11   4       5569.01       5335.16        95.15 o
   1  11   4      10562.35      10197.81       165.89 o
   2  11   4        265.02        426.92        44.73 o
   3  11   4         50.14         51.47        42.69 o
   4  11   4       1565.04       1395.50        73.35 o
   5  11   4       1279.69       1209.19        85.15 o
   6  11   4         19.40        138.57        56.18 o
   7  11   4        999.72       1002.95       185.05 o
   8  11   4       2200.10       1723.58       151.74 o
  -9  12   4       1628.70       1627.54       148.76 o
  -8  12   4        102.23         97.86        63.06 o
  -7  12   4          1.92         39.75        47.80 o
  -6  12   4          5.86        -23.28        41.61 o
  -5  12   4       7323.32       7859.66       160.55 o
  -4  12   4        490.66        552.73        45.49 o
  -3  12   4        384.60        490.72        39.03 o
  -2  12   4        287.35        342.21        34.49 o
  -1  12   4       7987.43       7301.41       119.25 o
   0  12   4        181.18        279.57        29.58 o
   1  12   4       3183.36       3671.90        95.98 o
   2  12   4      13824.80      14078.79       243.45 o
   3  12   4       6339.47       5594.37       128.49 o
   4  12   4       2691.45       2760.66       106.64 o
   5  12   4       1458.27       1688.99       102.08 o
   6  12   4       1370.71       1316.05       119.80 o
   7  12   4         79.05         16.20        60.59 o
   8  12   4         15.80        169.36        74.43 o
  -9  13   4        662.90        914.60       126.59 o
  -8  13   4        674.05        426.84        92.30 o
  -7  13   4       1490.34       1571.29       106.89 o
  -6  13   4        326.37        387.14        61.73 o
  -5  13   4         25.11        360.45        52.79 o
  -4  13   4       2403.52       2201.95        74.38 o
  -3  13   4       2529.10       2316.93        72.39 o
  -2  13   4      12413.49      12064.77       188.90 o
  -1  13   4        618.67        514.40        44.22 o
   0  13   4        339.23        606.47        40.63 o
   1  13   4      24479.68      24684.42       317.17 o
   2  13   4          6.64         30.64        27.52 o
   3  13   4       4692.55       5438.48       129.13 o
   4  13   4        547.64        563.34        55.93 o
   5  13   4       1611.43       1476.32        96.07 o
   6  13   4         53.63         30.67        48.62 o
   7  13   4       2023.37       2364.04       160.44 o
   8  13   4        106.22         54.95        66.99 o
  -9  14   4       2701.15       2637.62       185.02 o
  -8  14   4       1988.81       2176.30       307.47 o
  -7  14   4         83.87        165.53        81.57 o
  -6  14   4       3787.59       3692.94       134.71 o
  -5  14   4       6303.33       6014.27       142.96 o
  -4  14   4       3176.52       3251.74        91.74 o
  -3  14   4       4452.60       4951.06       113.06 o
  -2  14   4       1248.12       2138.24        95.89 o
  -1  14   4       9721.83       9645.16       147.55 o
   0  14   4       4638.24       4358.78        89.60 o
   1  14   4        714.19       1684.92       103.00 o
   2  14   4        387.04        333.21        43.99 o
   3  14   4       2572.32       2729.95        94.09 o
   4  14   4         67.48         61.81        34.36 o
   5  14   4       3314.15       3030.82       138.76 o
   6  14   4       2458.54       2536.72       200.72 o
   7  14   4        844.70        678.31       106.14 o
   8  14   4        253.55        128.85        79.75 o
  -9  15   4         16.66        207.29        85.61 o
  -8  15   4       1240.98       1472.41       135.41 o
  -7  15   4       3343.67       3211.83       162.08 o
  -6  15   4        467.73        867.51       101.03 o
  -5  15   4        176.91        347.33        55.40 o
  -4  15   4       3650.39       3773.74       133.74 o
  -3  15   4       5841.60       5287.78       111.64 o
  -2  15   4       2351.67       2130.68        70.95 o
  -1  15   4        188.57        278.58        35.75 o
   0  15   4       2244.52       2389.75        79.79 o
   1  15   4       9786.67      10047.64       237.14 o
   2  15   4        102.59         76.10        34.12 o
   3  15   4       2264.78       2157.14        87.80 o
   4  15   4       5087.51       5405.15       138.41 o
   5  15   4        551.31        476.36        68.33 o
   6  15   4         15.33         61.78        61.00 o
   7  15   4       1330.15       1038.95       156.86 o
   8  15   4       1580.66       1867.00       171.92 o
  -9  16   4       1774.19       1993.91       172.41 o
  -8  16   4       4080.57       3969.23       190.22 o
  -7  16   4        632.75        577.04        90.81 o
  -6  16   4       7221.47       7157.09       221.35 o
  -5  16   4       4773.12       4530.42       127.24 o
  -4  16   4       5026.11       4860.15       123.38 o
  -3  16   4          0.08         34.63        28.79 o
  -2  16   4       9869.76      10235.46       209.14 o
  -1  16   4        508.30        552.01        46.59 o
   0  16   4       1062.76       1153.38        52.93 o
   1  16   4       4550.60       4560.34       116.25 o
   2  16   4       3201.67       2984.80        98.16 o
   3  16   4        879.54        991.37        70.05 o
   4  16   4       1286.95       1486.64        83.92 o
   5  16   4       2497.33       2642.51       126.80 o
   6  16   4       4947.89       5168.28       205.35 o
   7  16   4       1259.58       1329.58       156.70 o
   8  16   4        650.33        510.22       107.06 o
  -9  17   4        310.61        167.71        94.53 o
  -8  17   4       1028.25       1416.10       137.49 o
  -7  17   4        228.02        225.94        75.78 o
  -6  17   4       1022.84       1211.80       110.99 o
  -5  17   4        493.60        484.57        59.10 o
  -4  17   4       2625.11       3186.35        95.24 o
  -3  17   4        124.19        210.40        38.40 o
  -2  17   4       1742.52       1915.84        72.41 o
  -1  17   4        942.17        923.48        53.73 o
   0  17   4      12351.44      11885.78       201.68 o
   1  17   4         87.95        201.08        37.12 o
   2  17   4       2878.49       2753.29        97.67 o
   3  17   4       2150.04       2003.19       104.57 o
   4  17   4       8568.38       8737.72       248.74 o
   5  17   4        653.53        825.49        82.16 o
   6  17   4         61.10        101.54        60.15 o
   7  17   4        152.76         57.70        68.11 o
   8  17   4       1488.77       1606.55       240.61 o
  -9  18   4        471.81        407.49       105.15 o
  -8  18   4       2271.58       2660.54       174.76 o
  -7  18   4        444.14        460.30        87.47 o
  -6  18   4        576.68        547.78        91.18 o
  -5  18   4         94.86         82.67        53.36 o
  -4  18   4       1829.20       2056.27        82.63 o
  -3  18   4       2590.60       2589.79       102.09 o
  -2  18   4       7009.64       7257.30       136.83 o
  -1  18   4       2533.31       2626.93        79.80 o
   0  18   4       1878.70       2059.06        86.58 o
   1  18   4      10376.93       9871.54       186.12 o
   2  18   4       7892.67       8062.85       169.80 o
   3  18   4       2401.28       2269.00        96.68 o
   4  18   4        743.34        677.48        61.35 o
   5  18   4        262.81        349.74        64.62 o
   6  18   4       4245.84       3696.33       178.97 o
   7  18   4          9.84         -6.45        93.20 o
   8  18   4        612.91        747.31       122.23 o
  -8  19   4        157.99        193.16        84.69 o
  -7  19   4       2858.07       3030.62       254.45 o
  -6  19   4        127.86         99.18        57.50 o
  -5  19   4        525.65        380.26        65.69 o
  -4  19   4       9145.38       9560.42       172.44 o
  -3  19   4       7471.86       7181.73       143.12 o
  -2  19   4       2249.82       2098.36        79.45 o
  -1  19   4        667.80        852.28        63.17 o
   0  19   4       9941.27       9859.96       186.27 o
   1  19   4        558.62        518.80        56.16 o
   2  19   4       3024.33       3063.29       114.65 o
   3  19   4       1538.36       1462.87        84.91 o
   4  19   4        167.19        259.61        57.76 o
   5  19   4       1868.32       1777.98       129.99 o
   6  19   4          0.20        104.61        64.00 o
   7  19   4       3201.45       3045.48       189.78 o
  -8  20   4        401.32        602.94       110.28 o
  -7  20   4          4.21         28.64        62.00 o
  -6  20   4        205.37        285.34       120.20 o
  -5  20   4       2469.85       2639.99       123.80 o
  -4  20   4       2463.45       2607.42        93.02 o
  -3  20   4        442.04        462.61        59.30 o
  -2  20   4        103.31         69.11        34.15 o
  -1  20   4      14468.25      14424.25       238.55 o
   0  20   4          6.23         78.08        34.83 o
   1  20   4       5536.19       5794.56       143.72 o
   2  20   4       3086.62       2718.05       101.90 o
   3  20   4        264.35        327.23        50.34 o
   4  20   4        374.25        349.98        56.94 o
   5  20   4       3088.69       2773.97       136.96 o
   6  20   4       1303.66       1401.43       133.58 o
   7  20   4         81.67        219.78        85.51 o
  -8  21   4        224.98        465.35       119.50 o
  -7  21   4       3851.62       3696.20       183.71 o
  -6  21   4        284.38        289.32        75.25 o
  -5  21   4       2062.13       2100.22       115.91 o
  -4  21   4       3421.40       3284.97       118.28 o
  -3  21   4       3488.45       3780.59       107.29 o
  -2  21   4        420.28        430.99        48.66 o
  -1  21   4       4702.69       4976.30       133.96 o
   0  21   4         17.45         10.54        40.07 o
   1  21   4       3581.51       3575.86       118.67 o
   2  21   4        833.27        818.04       107.75 o
   3  21   4       2711.59       2584.52       105.96 o
   4  21   4        267.96        276.66        53.69 o
   5  21   4       3063.86       2918.58       141.27 o
   6  21   4        560.33        515.09       101.70 o
   7  21   4       4883.05       4677.65       261.53 o
  -8  22   4        137.00        -10.39        93.17 o
  -7  22   4         47.06        167.84        78.88 o
  -6  22   4        164.34        277.44        74.06 o
  -5  22   4        128.43        153.71        58.66 o
  -4  22   4        816.74        905.14        75.20 o
  -3  22   4        546.43        850.50        64.68 o
  -2  22   4       1324.79       1393.33        81.43 o
  -1  22   4       8320.35       8312.26       181.57 o
   0  22   4       1014.61       1121.68        76.96 o
   1  22   4        109.40        224.85        45.42 o
   2  22   4        984.82        895.92        74.30 o
   3  22   4       1443.19       1641.12        94.48 o
   4  22   4         86.13         78.32        55.15 o
   5  22   4       1083.25        829.93        91.18 o
   6  22   4        601.52        566.23       101.36 o
   7  22   4        288.86        442.51       100.10 o
  -8  23   4        250.13        287.74        92.92 o
  -7  23   4       1618.58       1743.80       254.75 o
  -6  23   4        161.35        237.76        74.67 o
  -5  23   4         45.62          7.15        69.63 o
  -4  23   4         63.71         33.35        47.45 o
  -3  23   4      10693.81      10387.19       271.14 o
  -2  23   4        260.89        363.93        56.44 o
  -1  23   4        751.56       1038.69        75.78 o
   0  23   4       2474.69       2592.95       105.93 o
   1  23   4      11279.26      11122.43       217.18 o
   2  23   4       1015.60        840.38        74.87 o
   3  23   4        390.56        634.12        68.77 o
   4  23   4        816.69        716.65        74.79 o
   5  23   4       2092.32       2023.20       127.66 o
   6  23   4        768.34        835.40       117.60 o
   7  23   4       2184.43       2146.21       177.16 o
  -7  24   4          4.71        169.31        78.37 o
  -6  24   4       3289.09       3705.37       180.69 o
  -5  24   4        131.82         62.75        53.73 o
  -4  24   4          4.27        -46.06        46.06 o
  -3  24   4        103.01        112.67        49.67 o
  -2  24   4      11195.47      11010.01       215.96 o
  -1  24   4       2238.36       2395.57       106.65 o
   0  24   4       2388.09       2346.27       118.71 o
   1  24   4        947.45        991.57        77.09 o
   2  24   4        958.37        878.27        77.81 o
   3  24   4        749.59        757.52        76.21 o
   4  24   4         10.95          4.86        43.23 o
   5  24   4        421.75        414.09        73.30 o
   6  24   4       4974.09       4323.14       247.90 o
   7  24   4        648.68        625.25       154.95 o
  -7  25   4        925.39       1058.59       199.76 o
  -6  25   4       2239.50       2459.33       231.04 o
  -5  25   4        623.81        458.23        74.25 o
  -4  25   4        119.41        151.11        45.75 o
  -3  25   4        247.97        267.57        60.62 o
  -2  25   4         38.03        103.32        47.95 o
  -1  25   4       1692.94       1858.39        98.26 o
   0  25   4       4627.31       4798.31       142.42 o
   1  25   4        460.83        460.34        69.56 o
   2  25   4        186.83        230.18        51.97 o
   3  25   4       2494.43       2753.60       121.32 o
   4  25   4       4490.86       4425.48       146.78 o
   5  25   4       1081.64       1276.31       127.79 o
   6  25   4        345.43        420.90        99.61 o
  -7  26   4         85.61        152.76        84.71 o
  -6  26   4       2515.39       2595.06       186.99 o
  -5  26   4         33.20         37.03        55.44 o
  -4  26   4       1725.36       1795.94       140.72 o
  -3  26   4         40.83         18.62        45.06 o
  -2  26   4        788.94        931.81        91.31 o
  -1  26   4        508.70        506.15        63.21 o
   0  26   4         51.66        174.20        48.40 o
   1  26   4        261.97        332.32        56.72 o
   2  26   4       1016.99       1044.16        84.87 o
   3  26   4        144.94        141.68        51.71 o
   4  26   4         11.48         69.92        48.45 o
   5  26   4        518.66        492.81       131.15 o
   6  26   4       6368.32       5625.74       289.06 o
  -7  27   4        435.94        481.13       107.07 o
  -6  27   4        111.96         69.94        76.83 o
  -5  27   4         34.69         61.49        61.61 o
  -4  27   4       1128.23       1162.74       101.64 o
  -3  27   4        131.30        144.41        57.66 o
  -2  27   4       1782.01       2133.89       125.67 o
  -1  27   4         68.83        116.95        53.65 o
   0  27   4       5291.97       5273.84       159.43 o
   1  27   4       1330.11       1643.31       116.31 o
   2  27   4        219.25        212.14        54.54 o
   3  27   4        548.56        633.62        76.48 o
   4  27   4       2298.56       2312.16       122.87 o
   5  27   4        245.94        195.08        69.70 o
   6  27   4        797.81        607.77       114.40 o
  -6  28   4        736.98        774.34       117.93 o
  -5  28   4        893.20        886.80       113.10 o
  -4  28   4         58.03         46.65        53.48 o
  -3  28   4        260.13        194.11        62.82 o
  -2  28   4       5286.10       5338.83       180.07 o
  -1  28   4       7859.97       7557.55       214.71 o
   0  28   4        468.83        583.11        73.10 o
   1  28   4       1218.42       1080.79        87.13 o
   2  28   4       1265.10       1265.49        94.85 o
   3  28   4       1031.31       1092.70        95.29 o
   4  28   4        596.55        436.81        71.28 o
   5  28   4        502.54        512.59        87.45 o
  -6  29   4          0.24        -80.95        80.95 o
  -5  29   4        237.53        358.28        86.30 o
  -4  29   4         33.10         75.61        55.86 o
  -3  29   4       3500.27       3470.55       163.97 o
  -2  29   4         60.72        202.30        87.97 o
  -1  29   4        236.86        466.45        96.39 o
   0  29   4        409.41        539.56        87.51 o
   1  29   4         45.45        228.68        53.23 o
   2  29   4         67.66         33.46        46.40 o
   3  29   4       1326.70       1063.68        93.53 o
   4  29   4          0.82          9.86        59.08 o
   5  29   4        890.31        863.77       107.86 o
  -6  30   4        329.24        331.96       120.65 o
  -5  30   4       3091.60       3066.01       187.61 o
  -4  30   4          2.81         61.67        56.93 o
  -3  30   4       1253.40       1513.59       119.59 o
  -2  30   4        326.56        262.11        69.57 o
  -1  30   4       2501.67       2367.59       136.83 o
   0  30   4         46.44         90.37        59.34 o
   1  30   4       5269.26       5189.71       163.16 o
   2  30   4          2.99         41.16        48.09 o
   3  30   4       1528.67       1667.27       113.82 o
   4  30   4        168.57         87.21        81.99 o
   5  30   4       2491.62       2326.30       151.67 o
  -5  31   4         41.16        202.48        77.53 o
  -4  31   4         88.48         81.92        64.52 o
  -3  31   4       3462.65       3205.91       167.14 o
  -2  31   4         47.00          9.91        52.99 o
  -1  31   4        596.43        695.08        90.78 o
   0  31   4       2315.58       2470.33       146.73 o
   1  31   4       1183.71       1052.05       109.23 o
   2  31   4        602.27        541.45        75.95 o
   3  31   4       1408.95       1593.21       114.39 o
   4  31   4       1096.66       1116.01       102.97 o
  -5  32   4        637.93        584.39       161.93 o
  -4  32   4          0.50        -22.94        57.42 o
  -3  32   4        169.58        123.85        67.69 o
  -2  32   4       3099.51       3065.70       161.71 o
  -1  32   4       4193.30       3981.24       169.31 o
   0  32   4        776.37       1066.65       109.33 o
   1  32   4        953.45       1060.86       110.34 o
   2  32   4       1434.49       1402.18       105.06 o
   3  32   4       1313.81       1259.94       106.72 o
   4  32   4        162.24        211.26        65.29 o
  -4  33   4       2363.97       2301.23       149.26 o
  -3  33   4        165.38        265.81        73.86 o
  -2  33   4       1089.14        987.94       109.79 o
  -1  33   4       1132.94       1281.31       119.31 o
   0  33   4       2897.63       2687.47       156.74 o
   1  33   4        119.28        201.39        67.41 o
   2  33   4        814.71        845.86       102.71 o
   3  33   4        102.23         57.60        56.37 o
  -4  34   4       1229.44       1271.22       123.36 o
  -3  34   4          2.16        -14.34        56.72 o
  -2  34   4        915.37        805.67       105.04 o
  -1  34   4        564.72        577.85        92.90 o
   0  34   4         24.05        111.60        65.70 o
   1  34   4         43.23        -23.83        68.19 o
   2  34   4       1790.69       1877.46       143.18 o
   3  34   4        124.11         13.36        67.76 o
  -3  35   4          1.19        -33.48        62.83 o
  -2  35   4       1220.44       1205.56       122.02 o
  -1  35   4         37.83         55.00        67.71 o
   0  35   4       3572.64       3408.31       179.78 o
   1  35   4        110.02          4.88        64.40 o
   2  35   4         36.84         46.09        65.28 o
  -2  36   4        419.25        218.87        75.64 o
  -1  36   4        994.77       1033.47       119.28 o
   0  36   4        833.53        836.41       112.80 o
   1  36   4         25.75         27.44        67.13 o
  -9   0   5        803.52        881.72       147.42 o
  -7   0   5       5106.77       5808.54       246.35 o
  -5   0   5       2266.15       2121.17       201.26 o
  -3   0   5       6895.05       7288.97       224.79 o
  -1   0   5       8981.52       8468.52       217.05 o
   1   0   5      56067.12      52606.21       709.14 o
   3   0   5       5124.07       5973.78       160.77 o
   5   0   5      17039.49      15878.78       436.49 o
   7   0   5       1527.37       1494.45       158.17 o
   9   0   5       1189.68       1213.83       280.28 o
 -10   1   5         41.67         99.26       123.14 o
  -9   1   5        615.70        668.00        91.86 o
  -8   1   5         26.52        -34.01        49.92 o
  -7   1   5      11292.25      12079.94       256.38 o
  -6   1   5       4479.81       4588.82       140.88 o
  -5   1   5       8013.52       9010.35       184.68 o
  -4   1   5         37.18         -4.88        58.38 o
  -3   1   5        532.55        565.45        34.62 o
  -2   1   5       1740.44       1704.54        73.61 o
  -1   1   5       1623.56       1780.97        68.24 o
   0   1   5        488.01        405.24        31.78 o
   1   1   5       1071.63       1423.58       123.29 o
   2   1   5       5211.24       5556.60       101.63 o
   3   1   5       2907.94       2364.08        86.66 o
   4   1   5         99.99         31.49        27.50 o
   5   1   5       1184.65       1258.65        64.57 o
   6   1   5        743.84        958.48        88.72 o
   7   1   5       5558.93       5158.65       176.79 o
   8   1   5        188.38        133.80        84.25 o
   9   1   5       3680.76       3454.32       301.22 o
 -10   2   5        439.99        364.55       147.77 o
  -9   2   5        736.96        869.75       102.94 o
  -8   2   5        435.58        516.08        79.24 o
  -7   2   5       5358.20       6309.85       180.40 o
  -6   2   5       2791.14       2766.76       115.22 o
  -5   2   5       4457.59       4247.29       103.87 o
  -4   2   5       4223.17       3957.69        97.33 o
  -3   2   5      10916.85      11579.71       147.16 o
  -2   2   5        422.55        392.19        30.28 o
  -1   2   5       1174.28       1344.58        61.39 o
   0   2   5       3539.38       3943.25        92.31 o
   1   2   5      15200.34      17131.03       199.45 o
   2   2   5       4319.29       4339.73       109.19 o
   3   2   5       5728.97       5829.30       137.67 o
   4   2   5        445.68        451.19        42.97 o
   5   2   5       2284.24       2295.38        86.41 o
   6   2   5        283.04        294.53        61.20 o
   7   2   5         76.70         82.10        69.45 o
   8   2   5       3584.54       3563.06       197.80 o
   9   2   5         61.84        104.97        98.17 o
 -10   3   5          2.36        113.49       120.86 o
  -9   3   5        132.31        172.87        71.52 o
  -8   3   5       2082.70       2173.90       165.94 o
  -7   3   5       5475.23       4835.71       159.47 o
  -6   3   5       1707.63       2644.02       255.17 o
  -5   3   5      10796.31      10015.52       168.48 o
  -4   3   5       1852.87       1659.75        79.22 o
  -3   3   5        246.64        302.08        27.04 o
  -2   3   5       6530.84       6574.48       101.18 o
  -1   3   5       8982.53       8734.30       180.93 o
   0   3   5       8879.61       7896.09       139.93 o
   1   3   5       4375.42       3515.46        74.13 o
   2   3   5      31366.35      31507.67       334.67 o
   3   3   5        224.39        464.49        42.41 o
   4   3   5       1010.50       1377.81        63.20 o
   5   3   5         37.21         37.87        34.65 o
   6   3   5        759.76        697.64        78.08 o
   7   3   5        960.83       1105.01       121.34 o
   8   3   5        104.70        255.63        73.34 o
   9   3   5        111.53        109.27        88.92 o
 -10   4   5       1443.36       1115.57       292.87 o
  -9   4   5          1.30        -40.78        56.56 o
  -8   4   5         47.98        171.27        63.58 o
  -7   4   5         18.35         54.98        58.93 o
  -6   4   5       9055.36       8413.40       194.64 o
  -5   4   5       2045.35       1856.17        73.75 o
  -4   4   5       1527.07       1626.01        71.40 o
  -3   4   5       2998.57       2742.61        64.46 o
  -2   4   5      12697.98      11463.61       162.02 o
  -1   4   5       1146.97       1060.57        35.11 o
   0   4   5      10984.45      10714.06       136.43 o
   1   4   5        535.25        542.05        34.97 o
   2   4   5      27716.15      27746.51       303.13 o
   3   4   5        190.62        253.27        33.03 o
   4   4   5       3519.02       3320.05        93.38 o
   5   4   5        750.98        906.45        67.34 o
   6   4   5       7345.82       7592.05       201.38 o
   7   4   5          6.71        106.19        66.85 o
   8   4   5       2515.95       2790.34       175.97 o
   9   4   5         82.45        112.02        80.79 o
 -10   5   5         13.74        121.62       128.91 o
  -9   5   5        140.53         73.46        64.06 o
  -8   5   5       5793.12       5589.37       180.33 o
  -7   5   5       1291.21       1447.84       133.70 o
  -6   5   5        261.90        518.69        65.23 o
  -5   5   5       2648.35       2730.00        92.48 o
  -4   5   5       7862.12       7335.48       119.10 o
  -3   5   5         34.15         42.44        21.22 o
  -2   5   5       7444.38       7198.82       105.44 o
  -1   5   5        197.84        188.36        32.69 o
   0   5   5       1286.30        915.06        46.69 o
   1   5   5       6525.41       7584.11       115.68 o
   2   5   5      32103.45      33173.05       349.73 o
   3   5   5        312.92        454.21        39.06 o
   4   5   5        119.27        128.91        32.56 o
   5   5   5        476.63        663.10        60.16 o
   6   5   5       3475.86       3987.22       168.21 o
   7   5   5         19.29         43.77        61.12 o
   8   5   5        446.73        780.85       111.78 o
   9   5   5        151.42       -158.54       158.54 o
 -10   6   5       1311.94       1417.02       200.06 o
  -9   6   5        496.10        554.41        87.87 o
  -8   6   5        805.14        992.90        98.45 o
  -7   6   5        631.25        764.33        81.51 o
  -6   6   5       3554.11       3837.37       130.64 o
  -5   6   5       1797.03       1649.88        73.41 o
  -4   6   5        113.56        182.33        28.12 o
  -3   6   5       3218.97       2625.20        72.56 o
  -2   6   5        950.57        963.75        41.23 o
  -1   6   5       2934.19       3228.93        67.16 o
   0   6   5       2397.04       2561.68        94.15 o
   1   6   5       1071.10       1050.66        47.56 o
   2   6   5       5375.35       4659.37        94.37 o
   3   6   5         15.22         60.82        26.47 o
   4   6   5       1894.64       1858.08        69.78 o
   5   6   5        642.48        714.75       102.36 o
   6   6   5       5185.92       5301.78       255.73 o
   7   6   5        124.40        284.72        79.72 o
   8   6   5       2484.41       2148.73       161.16 o
 -10   7   5         19.45         62.43       125.47 o
  -9   7   5        400.00        409.43        80.38 o
  -8   7   5        331.56        339.58        69.87 o
  -7   7   5         31.11         11.49        45.95 o
  -6   7   5        614.89        772.33        75.19 o
  -5   7   5       4519.58       4848.42       117.06 o
  -4   7   5        616.88        751.03        48.75 o
  -3   7   5        644.37        737.54        40.42 o
  -2   7   5       1461.52       1418.20        49.28 o
  -1   7   5      18678.80      17134.59       198.01 o
   0   7   5      22927.76      22103.47       260.27 o
   1   7   5       1346.51       1556.67        53.30 o
   2   7   5       4487.82       4056.08        87.66 o
   3   7   5        380.20        409.02        38.38 o
   4   7   5        159.97        207.15        41.51 o
   5   7   5        295.02        262.60        68.82 o
   6   7   5        523.28        573.63        89.05 o
   7   7   5       1252.24       1174.38       123.48 o
   8   7   5         18.27        100.85        71.43 o
 -10   8   5          1.55         34.33       117.58 o
  -9   8   5        349.03        310.54        81.50 o
  -8   8   5        178.97        229.10        64.70 o
  -7   8   5        153.13        195.84        56.97 o
  -6   8   5          1.14         55.05        50.20 o
  -5   8   5       2136.93       2224.89        92.96 o
  -4   8   5       5745.75       5514.65       106.00 o
  -3   8   5      12051.91      11169.92       166.60 o
  -2   8   5        392.47        482.47        34.16 o
  -1   8   5       4212.51       3535.54        86.89 o
   0   8   5       1582.14       1783.00        55.10 o
   1   8   5       8161.21       8690.64       129.60 o
   2   8   5        763.32        747.15        43.99 o
   3   8   5        451.09        425.79        39.60 o
   4   8   5        729.52        786.58        59.98 o
   5   8   5       3105.88       3233.47       120.38 o
   6   8   5        158.40         67.99        56.77 o
   7   8   5        834.02       1068.09       211.60 o
   8   8   5        950.20       1178.95       135.50 o
  -9   9   5        825.09        837.43       102.40 o
  -8   9   5        634.92        654.96        88.60 o
  -7   9   5       1098.01       1256.77        95.64 o
  -6   9   5       1579.86       1562.89        97.31 o
  -5   9   5       8394.35       8895.86       167.29 o
  -4   9   5        262.55        171.85        31.10 o
  -3   9   5       2114.15       1799.02        60.15 o
  -2   9   5       1592.25       1789.24        57.63 o
  -1   9   5       3106.95       3570.07        77.35 o
   0   9   5       1369.34       1656.48        63.41 o
   1   9   5        677.89       1008.41        54.68 o
   2   9   5        383.76        435.77        36.96 o
   3   9   5       1101.94        938.29        67.88 o
   4   9   5       1052.44       1117.09        69.31 o
   5   9   5       1066.22       1091.24       107.91 o
   6   9   5       1302.55       1122.30       133.49 o
   7   9   5       6916.71       6296.12       281.92 o
   8   9   5        280.97        240.79        87.79 o
  -9  10   5        573.71        715.25        98.24 o
  -8  10   5        395.49        477.57        76.72 o
  -7  10   5       1967.32       2259.04       211.13 o
  -6  10   5       1885.96       1987.49       107.26 o
  -5  10   5       3953.88       3995.66       118.22 o
  -4  10   5        366.09        445.77        50.84 o
  -3  10   5       3109.64       2917.02        76.05 o
  -2  10   5        970.38        898.71        53.45 o
  -1  10   5        803.93        927.68        49.94 o
   0  10   5        105.93        110.42        24.20 o
   1  10   5      19544.34      17392.31       212.86 o
   2  10   5       1759.04       1607.87        59.01 o
   3  10   5        526.63        762.64        64.26 o
   4  10   5       2919.29       2675.17        94.76 o
   5  10   5       4145.13       4180.76       139.89 o
   6  10   5          8.17        -73.35        98.98 o
   7  10   5        913.80       1046.74       121.99 o
   8  10   5        131.36         11.52        69.42 o
  -9  11   5        339.77        345.82        84.50 o
  -8  11   5       4032.93       4581.42       170.16 o
  -7  11   5       1302.67       1714.18       140.41 o
  -6  11   5        106.83        197.61        54.64 o
  -5  11   5       4477.54       4546.57       120.80 o
  -4  11   5       4800.39       5272.39       109.28 o
  -3  11   5       2072.72       2368.65        78.06 o
  -2  11   5       6376.70       6262.18       112.27 o
  -1  11   5       4377.54       4260.87        88.65 o
   0  11   5       2894.92       2911.82        72.06 o
   1  11   5       3145.36       3880.35        84.47 o
   2  11   5       2447.21       2093.76        78.68 o
   3  11   5       2864.47       2751.35        95.25 o
   4  11   5       4180.91       4156.10       117.75 o
   5  11   5         87.43         71.35        45.98 o
   6  11   5       2220.13       2505.85       153.90 o
   7  11   5       5111.37       4905.63       209.63 o
   8  11   5          1.05        -50.61        60.41 o
  -9  12   5          9.30        -28.94        69.17 o
  -8  12   5        506.66        577.99        85.98 o
  -7  12   5        116.46        224.64        60.52 o
  -6  12   5       4289.30       4395.20       238.05 o
  -5  12   5         10.75        278.48        49.93 o
  -4  12   5        915.29       1005.18        55.50 o
  -3  12   5        626.43        807.32        50.18 o
  -2  12   5       7536.66       6867.78       120.80 o
  -1  12   5        218.90        244.78        32.28 o
   0  12   5       1831.21       1980.08        88.24 o
   1  12   5       2167.06       2283.13        65.08 o
   2  12   5       3134.40       3441.62        99.63 o
   3  12   5       6120.74       5914.71       136.27 o
   4  12   5       3056.51       3469.14       109.24 o
   5  12   5          1.65         56.18        45.26 o
   6  12   5          8.81         16.07        56.44 o
   7  12   5        623.60        603.74        99.91 o
   8  12   5       2399.99       2646.57       192.00 o
  -9  13   5          9.44        -71.05        71.05 o
  -8  13   5       2961.50       2806.51       204.85 o
  -7  13   5          8.85        140.25        57.50 o
  -6  13   5       1861.32       1745.53       104.67 o
  -5  13   5        275.44        234.95        47.98 o
  -4  13   5      11386.60      11089.91       173.24 o
  -3  13   5       1386.82       1353.15        61.56 o
  -2  13   5       3732.83       4047.57        93.10 o
  -1  13   5       1435.65       1641.94        61.33 o
   0  13   5      12182.45      11628.29       165.27 o
   1  13   5       1356.35       1408.05        68.78 o
   2  13   5       1089.43       2176.77        88.34 o
   3  13   5        169.09        182.28        40.79 o
   4  13   5         67.00        149.47        40.79 o
   5  13   5        137.44        160.34        55.13 o
   6  13   5       6426.25       5952.63       218.33 o
   7  13   5       1191.64       1487.99       141.17 o
   8  13   5        197.52        222.46        79.08 o
  -9  14   5        582.57        539.78       106.35 o
  -8  14   5         28.65        227.01        76.25 o
  -7  14   5       2287.11       2652.83       133.75 o
  -6  14   5       4110.92       3916.95       139.67 o
  -5  14   5       1961.57       1955.97        90.00 o
  -4  14   5       1389.99       1798.19        73.05 o
  -3  14   5       2955.02       3051.53        85.34 o
  -2  14   5       2286.31       1882.08        85.98 o
  -1  14   5        153.45        251.07        33.94 o
   0  14   5       4484.11       4659.20       115.46 o
   1  14   5       1193.70       1276.51        69.05 o
   2  14   5      10781.90       9746.94       180.96 o
   3  14   5       1103.09       1027.34        73.81 o
   4  14   5       4160.72       4396.25       126.33 o
   5  14   5       6476.56       6371.17       210.38 o
   6  14   5        366.18        419.61        86.93 o
   7  14   5          4.44        -31.19        72.90 o
   8  14   5       4304.10       4267.79       211.49 o
  -9  15   5        718.46        945.80       233.20 o
  -8  15   5       3091.26       3156.38       182.56 o
  -7  15   5        948.39       1126.88       152.98 o
  -6  15   5        121.88        369.06        62.98 o
  -5  15   5        119.60        184.33        46.76 o
  -4  15   5       2576.65       2324.76        82.93 o
  -3  15   5         89.19        170.14        36.61 o
  -2  15   5        478.34        487.46        43.78 o
  -1  15   5       6865.98       7008.83       126.96 o
   0  15   5       5241.34       5394.17       125.66 o
   1  15   5        197.83        230.73        41.14 o
   2  15   5       4295.48       4485.99       121.22 o
   3  15   5       8537.03       8312.73       173.77 o
   4  15   5         66.03        133.56        42.58 o
   5  15   5        297.71        541.93        83.25 o
   6  15   5       5615.45       5480.75       215.19 o
   7  15   5        147.03        214.39        73.30 o
   8  15   5          2.24        -35.38        61.99 o
  -9  16   5       1086.36       1278.47       182.16 o
  -8  16   5        352.24        452.29       105.98 o
  -7  16   5       2044.47       2501.60       220.51 o
  -6  16   5       2341.43       2525.56       120.18 o
  -5  16   5        732.95        814.69        70.31 o
  -4  16   5       1407.11       1759.56        76.98 o
  -3  16   5      14506.94      14354.59       208.63 o
  -2  16   5        149.73        155.15        34.31 o
  -1  16   5        161.05        330.48        38.14 o
   0  16   5        465.85        537.36        52.60 o
   1  16   5       7419.72       7481.32       156.56 o
   2  16   5        722.45        623.05        60.17 o
   3  16   5         15.18         46.32        35.73 o
   4  16   5       1777.11       1768.31        92.51 o
   5  16   5       6092.21       6013.60       179.88 o
   6  16   5       1345.25       1417.16       134.90 o
   7  16   5        207.22        283.97        79.43 o
   8  16   5        597.57        335.09       101.97 o
  -9  17   5        962.00       1102.52       169.75 o
  -8  17   5        244.39        225.35       158.83 o
  -7  17   5        416.51        473.36        99.36 o
  -6  17   5        799.10        690.89        79.33 o
  -5  17   5       3834.12       3725.29       119.72 o
  -4  17   5        579.51        484.30        52.19 o
  -3  17   5       2051.59       2482.94        85.70 o
  -2  17   5          4.51         12.57        29.75 o
  -1  17   5      18072.58      18085.69       238.54 o
   0  17   5       1663.21       2040.54        85.69 o
   1  17   5        428.94        811.35        69.06 o
   2  17   5        291.95        332.12        51.11 o
   3  17   5       3568.98       3838.28       119.71 o
   4  17   5         61.91         11.65        35.91 o
   5  17   5        166.47        371.55        63.24 o
   6  17   5        488.35        459.72       137.34 o
   7  17   5        737.71        714.98       137.94 o
  -8  18   5        766.62        643.92       107.45 o
  -7  18   5       2249.81       1983.47       143.95 o
  -6  18   5        323.24        457.09        69.80 o
  -5  18   5       1092.45       1245.94        81.87 o
  -4  18   5       1032.46        959.71        65.78 o
  -3  18   5      15939.65      16217.40       232.00 o
  -2  18   5       4731.38       4436.67       108.90 o
  -1  18   5        228.65        522.13        54.91 o
   0  18   5        211.10        213.73        43.56 o
   1  18   5      12694.23      12392.73       217.97 o
   2  18   5        333.04        385.02        70.28 o
   3  18   5        187.11        340.63        50.55 o
   4  18   5       2595.85       2530.98       111.28 o
   5  18   5       3631.01       3332.41       155.95 o
   6  18   5         35.46         77.65        64.92 o
   7  18   5        156.14        258.46        80.21 o
  -8  19   5       2513.91       2521.36       176.83 o
  -7  19   5       1888.58       2011.43       188.15 o
  -6  19   5          0.06         87.51        58.85 o
  -5  19   5        680.57        746.11        69.40 o
  -4  19   5        962.95        963.42        77.48 o
  -3  19   5         93.28        303.02        45.18 o
  -2  19   5       1341.21       1496.81        71.44 o
  -1  19   5       6506.70       6230.42       146.48 o
   0  19   5        728.20        769.38        64.98 o
   1  19   5        136.66        243.77        45.78 o
   2  19   5       4124.89       4128.38       124.59 o
   3  19   5       5156.53       5242.13       187.19 o
   4  19   5        177.84        315.46        54.48 o
   5  19   5         72.76         15.83        52.25 o
   6  19   5        488.86        236.24       122.60 o
   7  19   5       1001.66       1187.54       161.66 o
  -8  20   5         26.35        334.11        87.85 o
  -7  20   5        166.21        229.44        74.71 o
  -6  20   5       1458.29       1534.68       126.32 o
  -5  20   5          1.47        -35.66        35.66 o
  -4  20   5       1532.62       1634.56        81.51 o
  -3  20   5       6237.31       6158.01       136.60 o
  -2  20   5       1475.44       1418.17        81.11 o
  -1  20   5        676.59        623.10        62.56 o
   0  20   5       5726.82       5490.72       141.32 o
   1  20   5       1466.25       1572.72        85.55 o
   2  20   5       2185.43       1986.16        97.31 o
   3  20   5        864.41        807.76        73.35 o
   4  20   5       5563.65       5567.65       160.16 o
   5  20   5        972.30       1076.89       101.87 o
   6  20   5        234.82        210.97        73.33 o
   7  20   5          0.33        120.78        75.78 o
  -8  21   5       3083.61       3697.94       201.56 o
  -7  21   5        617.37        376.17        90.38 o
  -6  21   5       1034.39        937.83       122.92 o
  -5  21   5          5.74        -38.67        43.70 o
  -4  21   5       6666.14       7210.81       154.11 o
  -3  21   5       1431.07       1319.11        73.74 o
  -2  21   5       1765.38       1866.98        92.18 o
  -1  21   5          0.04          9.77        38.26 o
   0  21   5       2250.71       2295.13       100.91 o
   1  21   5        253.11        267.17        49.32 o
   2  21   5         55.80         98.50        40.67 o
   3  21   5        149.82         79.06        45.35 o
   4  21   5          5.72         24.18        65.43 o
   5  21   5        709.82        857.08        96.80 o
   6  21   5       2069.28       1892.01       157.08 o
   7  21   5        718.76        682.60       114.62 o
  -8  22   5        206.53        174.68       134.68 o
  -7  22   5        477.85        409.99        96.45 o
  -6  22   5        652.75        865.85       106.72 o
  -5  22   5         33.88        -28.32        47.77 o
  -4  22   5         60.51        330.25        51.27 o
  -3  22   5       4514.05       4338.94       130.86 o
  -2  22   5       6621.18       6939.69       164.39 o
  -1  22   5        451.14        631.62        66.91 o
   0  22   5         76.93        226.76        50.36 o
   1  22   5        289.93        404.86        57.79 o
   2  22   5       1070.64        974.23        77.49 o
   3  22   5        399.43        256.21        59.72 o
   4  22   5       4904.33       4804.24       148.89 o
   5  22   5        199.35        174.93        61.53 o
   6  22   5          8.14         45.39        63.94 o
   7  22   5        245.23        175.30        96.02 o
  -8  23   5       1509.04       1624.79       157.61 o
  -7  23   5         45.40         61.44        71.73 o
  -6  23   5       1316.58       1212.99       125.15 o
  -5  23   5        379.10        365.93        71.62 o
  -4  23   5        690.21        694.05        70.77 o
  -3  23   5        474.33        526.91        64.44 o
  -2  23   5       5256.50       5493.98       210.56 o
  -1  23   5       7755.80       7943.66       180.16 o
   0  23   5       9265.67       9253.86       197.58 o
   1  23   5        358.61        395.47        57.60 o
   2  23   5          1.88         58.60        38.87 o
   3  23   5        843.79        675.22        72.38 o
   4  23   5        973.21        892.81        83.51 o
   5  23   5       1726.33       1789.20       125.58 o
   6  23   5       1946.66       1993.84       188.81 o
  -7  24   5        826.43        784.13       125.32 o
  -6  24   5         59.13        120.70        68.03 o
  -5  24   5       1019.04        889.78        97.05 o
  -4  24   5       1280.31       1276.36       100.70 o
  -3  24   5       1613.46       1590.09        92.96 o
  -2  24   5        964.73        964.80       108.97 o
  -1  24   5       1048.60       1258.07        85.57 o
   0  24   5         46.99        135.00        51.78 o
   1  24   5        501.42        551.46        68.40 o
   2  24   5       1335.07       1361.80        92.76 o
   3  24   5        106.61        136.62        50.14 o
   4  24   5       1000.56       1089.44        83.73 o
   5  24   5       3794.89       4116.29       170.78 o
   6  24   5        133.28         42.09        70.29 o
  -7  25   5        742.90       1017.32       128.12 o
  -6  25   5         45.19        101.44        70.63 o
  -5  25   5        378.13        479.18        74.35 o
  -4  25   5        582.93        665.30        82.92 o
  -3  25   5        271.51        431.75        70.58 o
  -2  25   5          1.04         15.14        41.22 o
  -1  25   5       4397.97       4430.45       137.05 o
   0  25   5        146.07        284.92        52.15 o
   1  25   5        195.77        170.00        48.05 o
   2  25   5        476.91        537.14        69.46 o
   3  25   5       6159.82       6030.18       170.93 o
   4  25   5        216.03        201.70        56.05 o
   5  25   5       1373.07       1427.49       147.06 o
   6  25   5        588.25        455.97       104.90 o
  -7  26   5       1434.65       1538.15       151.96 o
  -6  26   5        250.63        114.76        74.93 o
  -5  26   5       2401.73       2676.38       163.80 o
  -4  26   5        110.56        102.32        73.61 o
  -3  26   5       2115.41       2383.82       129.62 o
  -2  26   5       1222.63       1308.23        91.36 o
  -1  26   5        417.57        369.52        57.33 o
   0  26   5        857.56       1050.06        85.12 o
   1  26   5        342.65        428.33        60.37 o
   2  26   5        105.21        121.31        47.51 o
   3  26   5       1341.97       1248.74        94.89 o
   4  26   5         32.59          3.49        47.33 o
   5  26   5       3935.50       4024.41       275.64 o
   6  26   5        250.37        245.34        92.76 o
  -6  27   5        137.95        219.51        89.35 o
  -5  27   5        894.65        843.49       108.08 o
  -4  27   5        659.32        667.57        86.12 o
  -3  27   5          2.03         75.08        49.65 o
  -2  27   5        831.93        886.90       110.03 o
  -1  27   5       8220.35       8547.15       199.85 o
   0  27   5        909.27       1030.63        87.39 o
   1  27   5        100.56        192.42        65.23 o
   2  27   5          0.78         26.87        45.11 o
   3  27   5       8889.74       8599.84       212.66 o
   4  27   5        403.08        374.07        71.32 o
   5  27   5        522.63        628.06        92.42 o
  -6  28   5        265.65        223.72       107.31 o
  -5  28   5        207.77        376.42        88.17 o
  -4  28   5         13.70        -40.07        68.26 o
  -3  28   5       4176.11       4187.44       163.55 o
  -2  28   5        433.59        387.11        71.66 o
  -1  28   5       1126.88       1231.22        90.57 o
   0  28   5       4108.82       4186.58       144.02 o
   1  28   5       3496.65       3247.88       152.66 o
   2  28   5        236.61        184.05        59.91 o
   3  28   5        111.86        221.92        60.25 o
   4  28   5       2193.40       2086.42       122.94 o
   5  28   5         90.83        148.93        71.83 o
  -6  29   5         30.53        132.52       102.07 o
  -5  29   5       1116.26       1311.42       133.82 o
  -4  29   5       5004.75       4750.47       179.13 o
  -3  29   5       1059.23       1193.03       109.48 o
  -2  29   5       1290.54       1017.56        99.37 o
  -1  29   5        341.39        386.74       103.69 o
   0  29   5       1477.08       1469.54       103.15 o
   1  29   5        261.37        414.52        72.24 o
   2  29   5        854.04        702.38        82.02 o
   3  29   5         95.01        135.84        54.46 o
   4  29   5       1042.09       1273.23       108.53 o
   5  29   5        678.00        805.48       124.09 o
  -5  30   5          5.54         67.68        68.67 o
  -4  30   5          0.22         84.34        63.52 o
  -3  30   5          8.41         89.35        67.50 o
  -2  30   5       6187.47       6327.65       215.45 o
  -1  30   5        675.67        589.71        85.14 o
   0  30   5        912.88        692.03        92.18 o
   1  30   5         65.35         87.16        51.59 o
   2  30   5        358.37        287.64        63.02 o
   3  30   5          4.71         69.96        54.17 o
   4  30   5       4655.30       3973.84       160.38 o
  -5  31   5        470.86        585.93       105.22 o
  -4  31   5       3013.87       2711.89       155.18 o
  -3  31   5          5.18          3.73        56.63 o
  -2  31   5       2168.85       2315.97       142.68 o
  -1  31   5       1009.54        796.78        97.73 o
   0  31   5       1410.80       1403.76       128.77 o
   1  31   5         19.20         32.73        50.55 o
   2  31   5       1902.95       1887.76       118.97 o
   3  31   5          0.36         68.88        56.57 o
   4  31   5       2466.16       2825.37       175.02 o
  -5  32   5         75.09        -37.03       119.81 o
  -4  32   5          5.27        166.24        69.27 o
  -3  32   5       2852.14       2617.53       152.00 o
  -2  32   5        995.59       1052.56       110.26 o
  -1  32   5          2.85         44.64        59.44 o
   0  32   5        974.62       1042.80       122.55 o
   1  32   5       1021.88       1123.04       115.79 o
   2  32   5        746.26        545.36        81.82 o
   3  32   5        167.33         67.12        56.78 o
  -4  33   5       1048.59       1048.89       118.22 o
  -3  33   5        216.79        286.05        77.00 o
  -2  33   5        608.44        662.42        93.68 o
  -1  33   5       3703.57       3941.38       253.21 o
   0  33   5        154.12         72.55        70.15 o
   1  33   5         47.90         60.11        66.75 o
   2  33   5          2.05        -57.98        78.92 o
   3  33   5        424.14        312.74        75.15 o
  -3  34   5       2975.58       3260.51       175.18 o
  -2  34   5        750.72        761.38       106.50 o
  -1  34   5        162.51        401.27        87.38 o
   0  34   5        106.18         48.87        66.95 o
   1  34   5        244.82        154.08        70.04 o
   2  34   5          1.58         15.04        64.38 o
  -2  35   5         96.45        130.57        70.78 o
  -1  35   5       2489.25       2501.25       158.57 o
   0  35   5         95.62         27.35        66.27 o
   1  35   5         18.93        -56.38        61.46 o
 -10   0   6          1.40        -47.20       172.82 o
  -8   0   6       6575.69       7357.29       453.34 o
  -6   0   6       2205.26       2441.65       153.18 o
  -4   0   6        133.73        330.66        48.63 o
  -2   0   6        100.36        218.29        54.85 o
   0   0   6      18088.71      15603.27       256.80 o
   2   0   6        188.05        441.86        58.41 o
   4   0   6       5929.69       6466.01       221.67 o
   6   0   6       3742.96       3774.81       204.47 o
   8   0   6         69.11         38.24       144.50 o
 -10   1   6         58.16        -13.21       113.55 o
  -9   1   6         66.57         27.22       106.97 o
  -8   1   6       1649.80       1813.08       190.65 o
  -7   1   6        591.40        353.55        86.85 o
  -6   1   6       3349.31       3479.20       125.00 o
  -5   1   6        729.05        719.52        51.07 o
  -4   1   6        157.54        186.08        32.81 o
  -3   1   6       2586.56       2603.24        72.99 o
  -2   1   6       9795.06       9198.58       275.15 o
  -1   1   6       8777.83       8628.13       215.59 o
   0   1   6        807.76       1088.24        43.76 o
   1   1   6        791.23       1044.24        46.44 o
   2   1   6      12565.48      11559.18       165.86 o
   3   1   6        427.00        339.06        40.52 o
   4   1   6         92.51        179.87        37.50 o
   5   1   6         14.32          0.54        34.63 o
   6   1   6       6884.80       6864.03       191.97 o
   7   1   6       1427.07       1906.24       146.16 o
   8   1   6       5725.99       5808.28       365.84 o
 -10   2   6         11.21        -52.64       121.84 o
  -9   2   6        713.51        590.95       148.46 o
  -8   2   6       4023.37       4143.51       246.97 o
  -7   2   6       3170.61       3294.30       305.70 o
  -6   2   6       1099.34       1091.68        82.85 o
  -5   2   6       7407.76       7851.48       148.30 o
  -4   2   6       4955.41       4175.41        86.53 o
  -3   2   6      15807.42      14184.17       172.48 o
  -2   2   6        114.30        519.67        50.10 o
  -1   2   6       4837.87       6105.97       144.91 o
   0   2   6       5724.42       5205.14        87.09 o
   1   2   6       1622.21       1804.11        77.26 o
   2   2   6       1283.65       1594.31        64.50 o
   3   2   6       1413.74       1132.74        86.40 o
   4   2   6       1412.33       1089.92        62.74 o
   5   2   6        258.04        334.51        47.90 o
   6   2   6        488.99        482.09        83.83 o
   7   2   6       3076.06       3392.85       187.68 o
   8   2   6         68.50        149.04       149.54 o
 -10   3   6          5.04        147.84       130.20 o
  -9   3   6       1134.70       1219.27       190.73 o
  -8   3   6       1680.00       1775.43       185.57 o
  -7   3   6       5722.85       5395.83       532.78 o
  -6   3   6       2648.95       2529.66       109.37 o
  -5   3   6       7246.69       6448.75       133.21 o
  -4   3   6          1.40         -4.14        22.51 o
  -3   3   6        518.59        745.65        67.78 o
  -2   3   6      11598.88      11911.22       206.55 o
  -1   3   6       2341.36       1797.33        78.59 o
   0   3   6       1022.79       1256.25        44.64 o
   1   3   6      14434.79      15246.50       191.07 o
   2   3   6         17.46        360.07        37.45 o
   3   3   6        129.16        113.00        31.76 o
   4   3   6        455.53        474.79        47.71 o
   5   3   6       2835.49       3145.05        97.24 o
   6   3   6       3251.42       2887.00       156.25 o
   7   3   6        759.54        630.36        86.35 o
   8   3   6        345.91        403.89        93.72 o
 -10   4   6          0.11         43.08       120.31 o
  -9   4   6        115.65        409.96       129.23 o
  -8   4   6        281.62        221.87       157.69 o
  -7   4   6       7517.21       6509.53       706.70 o
  -6   4   6          9.29         29.30        46.29 o
  -5   4   6       4960.91       5048.38       117.40 o
  -4   4   6        220.03        183.30        30.48 o
  -3   4   6       2189.22       2145.87        58.36 o
  -2   4   6        759.69        723.17        39.24 o
  -1   4   6      14884.05      13696.15       251.95 o
   0   4   6        831.60       1112.06        43.48 o
   1   4   6        590.11        872.49        75.10 o
   2   4   6       3204.46       3894.26        89.92 o
   3   4   6       8671.96       9440.09       154.38 o
   4   4   6        311.34        303.72        45.25 o
   5   4   6       2180.43       2381.58        98.07 o
   6   4   6          0.11        109.73        82.46 o
   7   4   6       2869.50       2871.07       170.46 o
   8   4   6         16.52        -64.80        64.80 o
 -10   5   6        387.11        531.75       201.62 o
  -9   5   6       3324.98       2731.52       233.43 o
  -8   5   6        146.10        569.09       134.44 o
  -7   5   6          4.64        481.39        90.13 o
  -6   5   6         62.86        186.74        51.53 o
  -5   5   6        169.65        105.51        37.46 o
  -4   5   6          1.43         67.60        30.52 o
  -3   5   6        193.07        311.25        39.65 o
  -2   5   6         32.40         17.27        20.93 o
  -1   5   6       1692.52       1643.21        47.45 o
   0   5   6       2029.35       2333.48        56.49 o
   1   5   6      28742.87      25608.45       283.71 o
   2   5   6        726.00        785.79        53.60 o
   3   5   6        166.42        372.75        40.13 o
   4   5   6         48.40         59.45        46.83 o
   5   5   6       7320.49       7175.78       158.98 o
   6   5   6        546.60        783.66        99.68 o
   7   5   6        148.53        185.62        74.14 o
   8   5   6        196.01        188.08       101.15 o
 -10   6   6        125.54        383.83       148.54 o
  -9   6   6        308.09        627.76       149.63 o
  -8   6   6       3552.66       3562.14       236.63 o
  -7   6   6       5661.16       5464.70       304.15 o
  -6   6   6        177.41        215.70        54.15 o
  -5   6   6        801.94        986.98        60.95 o
  -4   6   6       5389.75       5365.20       103.45 o
  -3   6   6       7491.85       6881.72       112.14 o
  -2   6   6        325.12        460.70        44.14 o
  -1   6   6       1400.54       1163.26        78.15 o
   0   6   6       2423.24       2572.69        81.66 o
   1   6   6       1536.73       2405.76        68.42 o
   2   6   6       8815.85       8565.86       139.23 o
   3   6   6       4627.47       4364.76       104.41 o
   4   6   6        661.28        727.44        53.75 o
   5   6   6       1753.00       1714.59       100.02 o
   6   6   6        333.62        379.84       106.32 o
   7   6   6       3492.82       3374.73       181.35 o
   8   6   6        179.05        139.98       123.66 o
  -9   7   6       1410.77       1739.36       208.28 o
  -8   7   6       1560.85       1682.90       184.75 o
  -7   7   6         26.82         92.71        67.25 o
  -6   7   6       3356.57       3378.75       125.74 o
  -5   7   6        337.78        303.34        45.25 o
  -4   7   6        157.23        220.15        33.49 o
  -3   7   6        170.21        182.54        27.91 o
  -2   7   6       9765.94       8902.38       143.78 o
  -1   7   6       3396.29       3359.91        73.09 o
   0   7   6        633.30       1110.96        55.46 o
   1   7   6       6159.02       5596.37       123.97 o
   2   7   6       2758.33       2857.88        78.07 o
   3   7   6         23.18          4.69        26.34 o
   4   7   6       1562.61       1816.77        83.87 o
   5   7   6        867.26       1001.91        81.96 o
   6   7   6       1262.08       1502.27       125.52 o
   7   7   6          1.82        177.32        69.85 o
   8   7   6       2612.60       2629.15       180.10 o
  -9   8   6         41.40         88.41       153.33 o
  -8   8   6       3841.90       4134.47       247.73 o
  -7   8   6        908.07        936.08       106.29 o
  -6   8   6        106.94         95.05        50.16 o
  -5   8   6        974.32        840.98        60.48 o
  -4   8   6       5022.67       4412.69        96.43 o
  -3   8   6       2760.61       2862.32        73.53 o
  -2   8   6       2718.86       3006.80        72.66 o
  -1   8   6        731.27        923.88        60.17 o
   0   8   6      12776.93      11811.91       160.46 o
   1   8   6        759.04        818.74        45.63 o
   2   8   6       7532.07       8980.13       144.61 o
   3   8   6         11.99         13.73        29.93 o
   4   8   6       3586.52       3741.94       111.99 o
   5   8   6         46.63        116.16        44.02 o
   6   8   6       2378.89       2827.53       193.68 o
   7   8   6       1548.47       1642.47       143.13 o
   8   8   6        275.19        421.97        99.58 o
  -9   9   6        119.67        156.54       117.59 o
  -8   9   6       1823.39       2103.06       201.27 o
  -7   9   6       1528.63       1557.49       127.40 o
  -6   9   6       1253.96       1334.83       106.35 o
  -5   9   6        456.49        461.89        51.46 o
  -4   9   6       1203.92       1433.29        66.95 o
  -3   9   6        136.13        119.49        29.38 o
  -2   9   6      23050.15      21830.48       253.14 o
  -1   9   6       3071.77       3073.13        74.04 o
   0   9   6        846.56       1464.28        55.40 o
   1   9   6          0.17        106.27        27.31 o
   2   9   6      14163.76      13293.53       186.40 o
   3   9   6        641.71        742.50        59.64 o
   4   9   6        505.63        579.06        56.94 o
   5   9   6        440.14        399.30        59.45 o
   6   9   6       4481.12       4330.08       185.85 o
   7   9   6        321.52        305.80        83.04 o
   8   9   6       3254.44       3225.37       196.20 o
  -9  10   6         10.21        143.80       118.54 o
  -8  10   6       4421.88       5051.17       409.89 o
  -7  10   6        134.42         65.49        66.44 o
  -6  10   6         39.62        167.52        54.89 o
  -5  10   6          1.67         76.17        38.64 o
  -4  10   6       3338.63       3670.78        95.22 o
  -3  10   6       1953.60       1778.14        64.31 o
  -2  10   6       2713.72       2673.61        72.51 o
  -1  10   6       1522.18       1389.80        55.42 o
   0  10   6       4861.25       4450.19        99.51 o
   1  10   6       6913.90       7045.53       156.45 o
   2  10   6       7834.06       8620.75       162.52 o
   3  10   6       1191.89       1180.94        70.79 o
   4  10   6       5175.72       5046.42       132.98 o
   5  10   6        123.17        163.73        53.11 o
   6  10   6       1271.30        964.06       109.04 o
   7  10   6          9.87        197.03        91.97 o
   8  10   6        141.32        236.84        98.38 o
  -9  11   6        919.17       1276.33       184.14 o
  -8  11   6       1354.08       1601.90       181.96 o
  -7  11   6       1808.31       1793.34       143.84 o
  -6  11   6       1313.51       1277.51       149.38 o
  -5  11   6       8511.48       7745.66       160.26 o
  -4  11   6        111.49        164.89        34.75 o
  -3  11   6       4179.66       4032.56       113.85 o
  -2  11   6        374.03        352.75        36.60 o
  -1  11   6       5466.60       5407.48       104.44 o
   0  11   6       2373.03       2741.38        74.15 o
   1  11   6       2258.16       2188.06        69.29 o
   2  11   6        971.48       1075.44        83.38 o
   3  11   6        293.60        279.42        45.25 o
   4  11   6          5.19         79.05        42.86 o
   5  11   6       2371.42       2509.25       126.33 o
   6  11   6       2697.23       2494.19       157.14 o
   7  11   6          0.33        -24.06        61.58 o
   8  11   6       1056.17        885.78       218.93 o
  -9  12   6        445.10        382.91       182.98 o
  -8  12   6        248.84         93.56       116.42 o
  -7  12   6       2787.73       2671.97       155.41 o
  -6  12   6       1172.09       1104.24        90.30 o
  -5  12   6       3773.17       3823.57       114.53 o
  -4  12   6          5.17         23.02        29.63 o
  -3  12   6        605.84        661.64        49.41 o
  -2  12   6        906.35        987.72        52.76 o
  -1  12   6       5066.42       5648.73       110.03 o
   0  12   6       5804.68       5395.61       105.77 o
   1  12   6       1670.89       1409.82        69.70 o
   2  12   6       3226.13       2999.96        97.24 o
   3  12   6       6128.92       6363.97       151.08 o
   4  12   6        122.18         86.28        40.78 o
   5  12   6        105.10        183.91        55.87 o
   6  12   6       1316.48       1118.24       150.50 o
   7  12   6       2479.94       3011.82       184.79 o
   8  12   6          7.02         43.55        82.67 o
  -9  13   6       1683.24       2035.07       322.40 o
  -8  13   6          0.07         56.53       100.29 o
  -7  13   6       2210.26       2275.70       147.91 o
  -6  13   6       1160.34       1281.64        95.93 o
  -5  13   6       1732.03       1754.03        85.52 o
  -4  13   6       1273.24       1242.78        64.29 o
  -3  13   6       8753.50       9169.83       153.50 o
  -2  13   6       1633.57       1644.64        66.01 o
  -1  13   6       8706.05       7842.34       134.37 o
   0  13   6          0.12         22.82        25.66 o
   1  13   6       4964.99       5258.46       125.05 o
   2  13   6       1262.56       1287.44        73.31 o
   3  13   6       1244.07       1632.92        85.05 o
   4  13   6        144.62        110.32        39.89 o
   5  13   6       2652.71       2587.69       120.58 o
   6  13   6          1.81         -5.36        58.98 o
   7  13   6        672.13        430.83        91.16 o
   8  13   6         87.66         57.56        77.31 o
  -9  14   6         38.17        121.75       177.90 o
  -8  14   6        480.26        610.55       304.12 o
  -7  14   6       4283.89       4058.15       197.07 o
  -6  14   6       2882.86       2662.97       121.99 o
  -5  14   6       1820.96       2033.37        97.64 o
  -4  14   6        113.90         64.40        34.94 o
  -3  14   6       8584.96       8459.45       148.96 o
  -2  14   6       1505.27       1562.67        98.43 o
  -1  14   6        428.16        522.97        60.09 o
   0  14   6          2.40         38.16        31.17 o
   1  14   6       1835.66       2122.56        97.00 o
   2  14   6       1163.25       1463.94        83.20 o
   3  14   6       2308.79       2607.10        99.70 o
   4  14   6       1260.67       1455.67        86.40 o
   5  14   6         48.73         50.16        43.20 o
   6  14   6        399.41        538.15        95.65 o
   7  14   6       4722.68       4274.03       204.91 o
  -9  15   6       1850.36       2338.83       339.34 o
  -8  15   6         12.88         23.89       106.49 o
  -7  15   6         42.79        275.37        80.37 o
  -6  15   6        552.92        606.34        70.92 o
  -5  15   6        395.91        426.14        85.41 o
  -4  15   6       1130.35       1192.66        69.55 o
  -3  15   6        383.93        541.65        49.04 o
  -2  15   6       2724.75       2716.11        83.66 o
  -1  15   6        214.95        247.49        38.30 o
   0  15   6       1010.47       1078.34        67.86 o
   1  15   6       6617.32       6907.72       151.61 o
   2  15   6       4701.35       4375.62       123.17 o
   3  15   6          6.69        111.36        39.60 o
   4  15   6       4744.18       5070.64       140.92 o
   5  15   6       2907.48       2906.67       122.38 o
   6  15   6        784.74        675.09       113.60 o
   7  15   6         91.07        133.02       100.90 o
  -9  16   6        496.56        675.05       250.03 o
  -8  16   6       2845.82       2598.30       334.50 o
  -7  16   6       2901.77       2843.98       165.61 o
  -6  16   6        818.47        848.77        94.71 o
  -5  16   6        103.32         72.15        44.72 o
  -4  16   6       5773.54       5821.39       156.32 o
  -3  16   6        207.55        338.76        49.58 o
  -2  16   6       3229.50       3544.28        96.47 o
  -1  16   6       2593.24       2643.28        92.97 o
   0  16   6       5660.96       5679.26       135.89 o
   1  16   6        206.16        322.03        46.19 o
   2  16   6       1010.31       1240.42        76.23 o
   3  16   6        197.08        115.99        41.05 o
   4  16   6       5597.33       5765.33       153.45 o
   5  16   6       1303.37       1391.52       106.38 o
   6  16   6        264.60        229.68        82.23 o
   7  16   6       1229.77        952.70       123.94 o
  -8  17   6         25.00        141.35       171.36 o
  -7  17   6         10.64        -18.21        84.76 o
  -6  17   6       4773.63       4480.37       154.99 o
  -5  17   6        384.87        473.17        61.76 o
  -4  17   6         22.36        287.52        46.20 o
  -3  17   6         70.92         49.73        36.78 o
  -2  17   6      15641.54      15613.36       223.55 o
  -1  17   6         10.87         56.82        35.26 o
   0  17   6        106.09         88.03        37.11 o
   1  17   6        745.35        781.36        64.33 o
   2  17   6       9672.44       9885.42       196.76 o
   3  17   6        213.19        263.75        51.51 o
   4  17   6       2449.81       2500.55       123.76 o
   5  17   6         52.06         22.54        55.86 o
   6  17   6       1643.88       1448.36       191.00 o
   7  17   6        287.35        442.89       103.83 o
  -8  18   6       2331.42       2642.59       337.65 o
  -7  18   6          0.46         23.80       171.12 o
  -6  18   6          0.30        100.68        53.49 o
  -5  18   6         43.40         25.04        39.55 o
  -4  18   6      13564.37      13979.49       219.44 o
  -3  18   6        830.43        692.05        61.20 o
  -2  18   6        426.18        631.13        57.95 o
  -1  18   6       3505.77       3451.39       136.33 o
   0  18   6       3960.70       4352.91       126.51 o
   1  18   6       3226.00       2821.93       103.91 o
   2  18   6          0.86        106.67        42.35 o
   3  18   6       1193.80       1357.39        84.49 o
   4  18   6       1523.74       1799.03        99.60 o
   5  18   6        152.05        260.63        61.32 o
   6  18   6        394.40        496.81        95.09 o
   7  18   6         70.93        198.11        80.80 o
  -8  19   6        121.85       -140.38       144.74 o
  -7  19   6          3.45         58.40       113.64 o
  -6  19   6       2412.97       2682.20       133.77 o
  -5  19   6       2818.77       2758.54       110.05 o
  -4  19   6       1114.44       1375.33        76.68 o
  -3  19   6        772.01        920.59        66.05 o
  -2  19   6       3368.21       3413.61       112.02 o
  -1  19   6       2636.24       2893.92       121.05 o
   0  19   6          3.96         49.50        36.48 o
   1  19   6       2356.24       2273.70       101.02 o
   2  19   6       1346.85       1127.88        78.89 o
   3  19   6        144.45        264.70        49.94 o
   4  19   6       2622.39       2777.55       122.57 o
   5  19   6       1617.37       1446.20       114.35 o
   6  19   6       3112.40       2473.14       171.65 o
   7  19   6         34.39        120.86        77.53 o
  -8  20   6        264.20        268.66       186.85 o
  -7  20   6       1030.46       1147.88       338.61 o
  -6  20   6         15.73         69.68        56.81 o
  -5  20   6         62.58        165.47        47.78 o
  -4  20   6        502.57        543.86        57.82 o
  -3  20   6       1027.47       1148.75        72.16 o
  -2  20   6        841.98        897.72        71.43 o
  -1  20   6       4024.03       3809.63       132.65 o
   0  20   6       1477.56       1135.71        79.21 o
   1  20   6        244.36        213.09        47.19 o
   2  20   6         36.69         71.11        41.66 o
   3  20   6      14591.13      14045.58       320.08 o
   4  20   6        566.37        444.82        64.77 o
   5  20   6         86.22         95.78        58.50 o
   6  20   6        100.88        -24.62        61.65 o
   7  20   6        439.59        435.72       101.90 o
  -8  21   6         47.04        162.65       185.89 o
  -7  21   6         87.20        254.51        99.35 o
  -6  21   6        204.95        299.68       105.84 o
  -5  21   6       1547.71       1525.62        93.71 o
  -4  21   6          0.61         50.87        39.93 o
  -3  21   6       8989.76      10121.44       343.23 o
  -2  21   6        386.74        498.82        71.21 o
  -1  21   6       1393.32       1662.26        91.09 o
   0  21   6          0.60         43.74        39.29 o
   1  21   6       1368.25       1596.74        91.40 o
   2  21   6        488.43        404.00       107.22 o
   3  21   6        695.34        935.59        81.10 o
   4  21   6         53.83        150.87        52.72 o
   5  21   6       1744.80       1441.95       117.00 o
   6  21   6        281.65        275.41       123.05 o
  -8  22   6          2.62        141.84       177.90 o
  -7  22   6        708.96       1048.09       151.53 o
  -6  22   6        132.79         63.70        84.74 o
  -5  22   6       1511.03       1558.20       108.91 o
  -4  22   6       1297.43       1473.22        82.70 o
  -3  22   6       6071.49       6264.30       159.07 o
  -2  22   6       3480.17       3733.65       123.75 o
  -1  22   6       2451.35       2874.20       111.57 o
   0  22   6        335.60        352.56        57.36 o
   1  22   6       2395.51       2452.60       108.21 o
   2  22   6        785.38        613.94       100.34 o
   3  22   6       4409.31       4887.10       150.34 o
   4  22   6        131.59        147.49        54.14 o
   5  22   6        643.65        685.61        93.35 o
   6  22   6          2.10        -55.12        67.68 o
  -7  23   6        736.82        714.02       209.61 o
  -6  23   6        113.50        324.48       107.78 o
  -5  23   6       3093.62       3824.71       183.59 o
  -4  23   6         19.11         66.84        53.44 o
  -3  23   6       5086.39       5410.69       151.61 o
  -2  23   6       3924.03       3940.33       128.49 o
  -1  23   6       6399.15       6360.67       163.28 o
   0  23   6        682.77        601.67        89.65 o
   1  23   6         95.11        236.07        49.15 o
   2  23   6         18.66        108.42        46.69 o
   3  23   6        669.72        734.57        79.17 o
   4  23   6       1439.87       1503.17       103.12 o
   5  23   6       1559.13       1509.11       124.11 o
   6  23   6        166.27        137.08        77.73 o
  -7  24   6        872.41       1192.77       252.21 o
  -6  24   6        315.26        435.26       118.04 o
  -5  24   6        151.03        132.17        61.23 o
  -4  24   6       3330.79       3387.77       142.24 o
  -3  24   6       3305.55       3820.24       129.79 o
  -2  24   6        937.61       1243.40        85.78 o
  -1  24   6       2412.77       2307.02       108.93 o
   0  24   6        192.96        262.69        52.53 o
   1  24   6       1349.18       1310.85        91.66 o
   2  24   6        732.41        631.21        71.48 o
   3  24   6       1764.01       1780.47       108.77 o
   4  24   6       4403.34       4128.07       147.04 o
   5  24   6         63.09         40.22        64.00 o
   6  24   6        440.33        317.39        92.65 o
  -7  25   6          4.17         79.15       170.40 o
  -6  25   6        543.77        593.24       132.21 o
  -5  25   6          8.55        -55.91        57.68 o
  -4  25   6        124.44        215.82        67.46 o
  -3  25   6       1941.69       2096.77       108.52 o
  -2  25   6       6733.36       7181.22       211.65 o
  -1  25   6        695.71        705.42        71.68 o
   0  25   6        739.35        736.68        75.84 o
   1  25   6        641.42        624.48        71.45 o
   2  25   6       5446.86       5947.38       169.05 o
   3  25   6          0.23         24.91        46.71 o
   4  25   6       2621.42       2614.77       129.01 o
   5  25   6          3.41        -11.79        57.76 o
  -7  26   6        169.50        172.33       177.90 o
  -6  26   6        616.71       1045.13       226.79 o
  -5  26   6         25.20        181.33        75.20 o
  -4  26   6       2145.80       2441.03       134.26 o
  -3  26   6        447.07        419.93        87.02 o
  -2  26   6       3491.92       3531.18       129.47 o
  -1  26   6        698.24        853.53        81.20 o
   0  26   6        424.00        446.98        66.49 o
   1  26   6        446.52        471.67        67.89 o
   2  26   6        474.20        637.89        74.18 o
   3  26   6         29.90         28.64        49.90 o
   4  26   6       4734.05       4805.07       164.52 o
   5  26   6        139.46        123.74        76.93 o
  -6  27   6       1706.90       1780.93       271.08 o
  -5  27   6        882.17        846.25       130.15 o
  -4  27   6        766.80       1040.55       101.34 o
  -3  27   6        470.01        448.92        85.15 o
  -2  27   6       1962.29       2193.73       115.85 o
  -1  27   6       2598.51       2473.39       119.30 o
   0  27   6         11.14         78.73        48.71 o
   1  27   6         11.35         -9.45        43.28 o
   2  27   6       2446.32       2621.05       128.66 o
   3  27   6         67.26         44.06        52.08 o
   4  27   6       1706.92       1705.77       116.24 o
   5  27   6        374.20        397.58        86.08 o
  -6  28   6         32.94        218.56       156.36 o
  -5  28   6        168.04        246.66        80.31 o
  -4  28   6       3623.70       3464.62       159.58 o
  -3  28   6       1116.87       1379.48       113.96 o
  -2  28   6        800.38        825.18        92.09 o
  -1  28   6         19.93        125.09        53.74 o
   0  28   6        215.12        135.40        50.83 o
   1  28   6         67.79         25.43        49.07 o
   2  28   6         71.36         37.17        48.24 o
   3  28   6       2598.38       2192.25       155.55 o
   4  28   6        800.04        731.73        87.33 o
  -5  29   6       1956.14       2010.58       158.24 o
  -4  29   6         15.47         59.55        62.76 o
  -3  29   6       2054.35       2244.19       137.83 o
  -2  29   6       1047.91       1152.50       170.25 o
  -1  29   6        123.69         83.70        53.49 o
   0  29   6         52.77         41.77        49.83 o
   1  29   6       2824.32       2746.14       131.49 o
   2  29   6        598.88        632.90        79.99 o
   3  29   6         70.40        160.43        59.00 o
   4  29   6        421.57        405.16        77.74 o
  -5  30   6         23.63        126.34       102.74 o
  -4  30   6         59.06         98.81        62.20 o
  -3  30   6        218.68        304.27        90.55 o
  -2  30   6          0.26        -12.09        52.13 o
  -1  30   6       4293.63       4339.02       183.66 o
   0  30   6        719.70        607.22        81.19 o
   1  30   6       2019.42       2098.04       144.86 o
   2  30   6         14.99         21.78        51.16 o
   3  30   6       5392.51       5466.92       206.99 o
   4  30   6         56.02        -56.71        56.71 o
  -5  31   6       2259.65       2244.70       213.45 o
  -4  31   6         58.13         44.76        63.33 o
  -3  31   6       2214.10       2314.25       168.81 o
  -2  31   6       2033.99       2133.17       141.13 o
  -1  31   6        187.75        336.53        75.47 o
   0  31   6         25.74         69.69        57.85 o
   1  31   6       1596.36       1764.94       116.54 o
   2  31   6         29.28         -6.97        52.78 o
   3  31   6        427.07        707.62        89.03 o
  -4  32   6       3143.20       3405.73       175.14 o
  -3  32   6       1061.31       1317.35       123.29 o
  -2  32   6          1.37        168.35        69.87 o
  -1  32   6        964.77        935.11       106.41 o
   0  32   6       2281.19       2174.92       146.11 o
   1  32   6        695.23        646.20        88.90 o
   2  32   6         50.08        103.22        59.14 o
   3  32   6       4553.43       4698.02       177.35 o
  -3  33   6       2145.18       2149.14       146.28 o
  -2  33   6       2510.75       2474.80       155.46 o
  -1  33   6        135.48        167.60        69.37 o
   0  33   6          7.71         96.43        66.47 o
   1  33   6         95.90         82.89        67.42 o
   2  33   6        402.60        335.68        75.31 o
  -2  34   6        185.07        313.85        77.45 o
  -1  34   6          8.10        -53.45        72.07 o
   0  34   6       3102.03       3505.05       183.64 o
   1  34   6        783.03        480.67        93.83 o
  -9   0   7       4177.51       4559.55       386.05 o
  -7   0   7       1513.62       1508.39       235.99 o
  -5   0   7         96.22         84.30        59.33 o
  -3   0   7         41.57         76.51        51.70 o
  -1   0   7       6595.80       5309.28       191.34 o
   1   0   7      12418.56      12397.01       240.56 o
   3   0   7       8161.77       7168.14       194.85 o
   5   0   7       5123.81       4891.52       338.90 o
   7   0   7        587.98        385.09       173.06 o
  -9   1   7        594.21        986.02       171.49 o
  -8   1   7       1016.54       1104.08       161.90 o
  -7   1   7       4911.32       4745.33       251.89 o
  -6   1   7       1101.22       1273.07       144.97 o
  -5   1   7       1081.41       1008.28        72.71 o
  -4   1   7         88.58        236.60        46.48 o
  -3   1   7       6716.26       6503.20       152.89 o
  -2   1   7       1581.44       1373.99        78.88 o
  -1   1   7      19874.81      20514.61       312.77 o
   0   1   7        500.99        600.83        55.87 o
   1   1   7        291.97        485.15        45.45 o
   2   1   7        133.39         54.16        31.59 o
   3   1   7       1115.32       1335.89        81.38 o
   4   1   7          4.83        123.95        38.49 o
   5   1   7       1200.53       1269.98        74.60 o
   6   1   7       2708.77       2433.04       166.71 o
   7   1   7       3470.88       3657.58       247.99 o
   8   1   7        209.52        214.37        90.75 o
  -9   2   7       3178.05       3589.75       262.53 o
  -8   2   7       1356.96       1575.44       181.45 o
  -7   2   7         61.71        430.85       123.30 o
  -6   2   7       2888.13       2805.52       191.20 o
  -5   2   7        770.24        685.24        63.78 o
  -4   2   7       2308.31       2185.62        92.73 o
  -3   2   7         22.39         62.73        34.81 o
  -2   2   7      12838.37      13494.71       236.16 o
  -1   2   7      10702.88       9783.18       192.51 o
   0   2   7       1330.79       1414.55        48.74 o
   1   2   7       3867.03       3865.92        86.27 o
   2   2   7       8684.26       8869.61       147.36 o
   3   2   7       4040.32       4293.50       152.80 o
   4   2   7        496.69        572.32        55.01 o
   5   2   7       1186.27       1357.64        76.56 o
   6   2   7       1464.07       1783.31       137.48 o
   7   2   7        454.90        447.11        81.01 o
   8   2   7        547.50        368.16       116.13 o
  -9   3   7        394.30        446.74       139.64 o
  -8   3   7       3622.09       3446.21       243.27 o
  -7   3   7       8420.54       8953.44       379.88 o
  -6   3   7        230.47        212.48        92.82 o
  -5   3   7        252.74        354.56        53.98 o
  -4   3   7       6220.66       6270.17       152.98 o
  -3   3   7       6119.20       5466.55       138.93 o
  -2   3   7      10817.91      10026.76       195.35 o
  -1   3   7         18.27        239.99        43.94 o
   0   3   7       9247.71       8621.18       126.37 o
   1   3   7        623.89        666.12        55.40 o
   2   3   7       2866.57       2832.45        82.18 o
   3   3   7        166.75        254.68        40.89 o
   4   3   7       1493.99       1483.87        68.29 o
   5   3   7        941.44       1094.76        70.71 o
   6   3   7       3915.61       3821.11       300.64 o
   7   3   7        176.29        267.00       154.90 o
   8   3   7       1278.99       1324.18       345.88 o
  -9   4   7        262.17        185.84       122.82 o
  -8   4   7       5756.13       5468.28       286.76 o
  -7   4   7         49.38        148.26        95.57 o
  -6   4   7       2859.43       2850.97       284.88 o
  -5   4   7        628.18        597.84        62.10 o
  -4   4   7       2783.20       2373.84        96.69 o
  -3   4   7       1037.88       1097.54        72.90 o
  -2   4   7       5292.96       4787.11       129.67 o
  -1   4   7        236.54        228.59        43.77 o
   0   4   7        229.96        552.97        43.16 o
   1   4   7         90.11        116.11        28.22 o
   2   4   7      18536.67      17767.73       231.01 o
   3   4   7          0.61         92.80        32.49 o
   4   4   7       2769.54       2670.37        90.62 o
   5   4   7          3.79         22.31        38.37 o
   6   4   7       4077.03       3515.37       168.65 o
   7   4   7         17.25        -37.83       131.99 o
   8   4   7        554.76        573.05       123.39 o
  -9   5   7        209.20        221.12       120.38 o
  -8   5   7       1556.48       2032.82       201.81 o
  -7   5   7        229.46        302.81       150.79 o
  -6   5   7         49.85         51.71        82.67 o
  -5   5   7        925.12        890.79        71.48 o
  -4   5   7        398.52        395.70        52.76 o
  -3   5   7       3657.70       3845.55       117.64 o
  -2   5   7        314.47        275.53        47.49 o
  -1   5   7       3303.92       3347.00        64.95 o
   0   5   7      15072.00      13868.18       179.09 o
   1   5   7         16.83         79.36        29.12 o
   2   5   7       1088.38       1171.31        54.96 o
   3   5   7       2801.86       2960.22       122.97 o
   4   5   7       8161.45       9223.38       183.39 o
   5   5   7        151.19        195.32        54.94 o
   6   5   7        209.56        247.94       115.89 o
   7   5   7        147.26        172.02        72.15 o
   8   5   7       1120.00        900.95       187.10 o
  -9   6   7       1224.24       1338.58       194.04 o
  -8   6   7       2927.71       3054.40       234.45 o
  -7   6   7         15.85         97.72       114.24 o
  -6   6   7       1443.02       1243.77       199.20 o
  -5   6   7       5431.25       4730.86       137.67 o
  -4   6   7        347.79        467.40        57.52 o
  -3   6   7       2172.53       2291.75        96.29 o
  -2   6   7       5310.79       5304.16       138.45 o
  -1   6   7       8129.62       7452.18       128.56 o
   0   6   7        159.76        428.97        53.76 o
   1   6   7        364.40        552.67        41.03 o
   2   6   7       5233.66       5814.92       116.52 o
   3   6   7        386.05        579.45        50.74 o
   4   6   7        318.97        532.17        59.92 o
   5   6   7        307.74        282.28        58.44 o
   6   6   7        989.91        874.54       107.19 o
   7   6   7        248.18        344.91       128.70 o
   8   6   7        710.67        866.31       177.03 o
  -9   7   7        464.95        520.24       147.07 o
  -8   7   7        928.26        988.46       159.74 o
  -7   7   7       3269.15       3478.54       225.39 o
  -6   7   7         66.77         62.34        96.57 o
  -5   7   7          7.28        211.78        49.73 o
  -4   7   7        273.85        261.20        67.98 o
  -3   7   7      10257.53       9080.70       190.14 o
  -2   7   7      22928.02      21896.37       284.68 o
  -1   7   7        190.23        478.43        48.12 o
   0   7   7        508.31        383.21        34.46 o
   1   7   7          6.28          2.94        22.20 o
   2   7   7         53.50        197.77        47.01 o
   3   7   7       3224.64       2959.44       133.51 o
   4   7   7       2153.25       2285.33        98.25 o
   5   7   7        803.63        914.97        83.97 o
   6   7   7        920.39        841.27       104.12 o
   7   7   7       3426.50       3509.01       188.86 o
   8   7   7        221.71        127.02        77.69 o
  -9   8   7       2581.68       2931.88       319.13 o
  -8   8   7        115.45          9.10        99.09 o
  -7   8   7        232.61        399.28       112.77 o
  -6   8   7       2015.22       2204.88       221.47 o
  -5   8   7       5896.09       5876.91       168.11 o
  -4   8   7       1423.55       1187.79        78.50 o
  -3   8   7        507.21        937.85        71.73 o
  -2   8   7        429.97       1181.77       152.87 o
  -1   8   7       4260.32       4179.29        96.30 o
   0   8   7       1835.26       1791.39        62.29 o
   1   8   7       1603.28       1266.03        57.30 o
   2   8   7        252.83        190.12        37.94 o
   3   8   7       2974.45       2672.01        96.20 o
   4   8   7        319.69        280.92        49.00 o
   5   8   7       4543.62       4873.77       163.11 o
   6   8   7        336.55        604.54        99.26 o
   7   8   7        791.23        897.20       119.89 o
   8   8   7         44.32         13.42        85.09 o
  -9   9   7        290.23        382.10       142.30 o
  -8   9   7        477.09        150.92       225.58 o
  -7   9   7       4108.04       4041.31       319.01 o
  -6   9   7        376.67        604.74       118.93 o
  -5   9   7          9.42        159.09        48.62 o
  -4   9   7        511.61        691.33        66.46 o
  -3   9   7       9071.73       9132.42       193.86 o
  -2   9   7       6438.80       6629.27       133.87 o
  -1   9   7       7048.73       6827.75       117.46 o
   0   9   7        620.46        636.83        42.70 o
   1   9   7       1430.03       1402.50        60.32 o
   2   9   7        509.35        565.31        54.59 o
   3   9   7       3896.00       4148.09       118.70 o
   4   9   7          6.92         52.78        37.25 o
   5   9   7       4602.93       4480.04       213.21 o
   6   9   7        235.30        237.85        76.35 o
   7   9   7       3179.96       3214.72       216.15 o
  -9  10   7       1687.80       1626.68       243.61 o
  -8  10   7        612.80        476.74       135.60 o
  -7  10   7        181.37        212.41       109.48 o
  -6  10   7         53.23         55.02       107.47 o
  -5  10   7        130.33        107.20        46.96 o
  -4  10   7        232.21        311.34        56.24 o
  -3  10   7       1625.42       2234.33        83.44 o
  -2  10   7       6501.45       6546.56       134.75 o
  -1  10   7       9598.74       8765.04       139.43 o
   0  10   7        812.26        709.51        46.78 o
   1  10   7       1378.40       1904.19        68.68 o
   2  10   7       7687.24       7872.36       159.28 o
   3  10   7       4068.81       3962.07       136.47 o
   4  10   7         78.56         91.55        39.53 o
   5  10   7       1558.77       1533.76       102.98 o
   6  10   7         65.77        163.79        69.58 o
   7  10   7        354.87        138.20        79.51 o
  -9  11   7         67.55        135.13       244.10 o
  -8  11   7        521.74        712.39       150.57 o
  -7  11   7       1839.88       2120.81       193.41 o
  -6  11   7       1400.65       1224.06       148.92 o
  -5  11   7       1259.77       1119.40        83.24 o
  -4  11   7       8640.38       8269.33       241.72 o
  -3  11   7       6980.47       6420.95       153.44 o
  -2  11   7        265.22        303.41        36.88 o
  -1  11   7       1825.83       1909.57        80.32 o
   0  11   7       3144.35       3251.94        84.07 o
   1  11   7        755.25        820.15        59.73 o
   2  11   7       1262.68       1712.20        81.20 o
   3  11   7        168.68        319.43        49.75 o
   4  11   7        852.72        858.49        72.57 o
   5  11   7        822.54        872.13        87.28 o
   6  11   7        802.34        683.08       120.90 o
   7  11   7       1422.89        999.80       240.16 o
  -9  12   7        599.26        827.73       171.11 o
  -8  12   7       1982.01       2321.44       215.20 o
  -7  12   7        261.54        335.26       112.03 o
  -6  12   7       2353.23       2697.75       196.78 o
  -5  12   7        557.63        752.12        74.26 o
  -4  12   7       6479.84       6505.39       233.83 o
  -3  12   7        310.71        298.57        48.28 o
  -2  12   7       2464.90       2367.16        75.46 o
  -1  12   7         68.79        112.79        29.68 o
   0  12   7        530.92        654.17        46.82 o
   1  12   7       7296.16       7140.95       150.20 o
   2  12   7       9898.95       9609.85       184.35 o
   3  12   7       1331.94       1325.32        80.35 o
   4  12   7        610.32        601.04        64.10 o
   5  12   7       1152.49       1290.26       101.71 o
   6  12   7       5194.76       5583.41       218.36 o
   7  12   7         14.36        -28.10       104.81 o
  -9  13   7        252.80        253.77       139.20 o
  -8  13   7       2015.97       2118.98       206.94 o
  -7  13   7         44.45         99.73       101.05 o
  -6  13   7       1780.93       1844.83       169.81 o
  -5  13   7         52.89        -17.49        44.84 o
  -4  13   7       2575.81       3391.92       126.63 o
  -3  13   7        457.44        304.09        48.13 o
  -2  13   7        827.17        949.36        56.08 o
  -1  13   7       3229.56       3380.99        89.05 o
   0  13   7       2127.24       2094.16        82.86 o
   1  13   7        436.95        411.36        49.29 o
   2  13   7         80.41        103.41        39.10 o
   3  13   7        879.20       1108.84        88.30 o
   4  13   7       5136.33       5282.35       146.21 o
   5  13   7          2.23          9.22        47.20 o
   6  13   7       2625.34       2614.09       168.42 o
   7  13   7        366.01        179.32        77.98 o
  -9  14   7        235.54        427.76       194.48 o
  -8  14   7       1908.35       1769.65       198.71 o
  -7  14   7        610.64        771.60       185.28 o
  -6  14   7       1391.18       1509.70       163.38 o
  -5  14   7       1374.48       1496.72       115.23 o
  -4  14   7       1813.90       2076.49       107.49 o
  -3  14   7        188.90         44.54        37.43 o
  -2  14   7      10532.58      10621.90       170.75 o
  -1  14   7         19.59         -1.78        29.85 o
   0  14   7        985.17       1148.99        68.97 o
   1  14   7       2024.32       2322.57        90.97 o
   2  14   7       2676.74       2949.30       103.63 o
   3  14   7        731.91        792.56        70.02 o
   4  14   7        158.26        177.57        47.02 o
   5  14   7         31.74         70.07        53.38 o
   6  14   7       3951.60       3607.80       189.27 o
   7  14   7        160.07         59.18        96.73 o
  -9  15   7          9.54         47.92       188.31 o
  -8  15   7        543.75        945.74       160.00 o
  -7  15   7        607.83        733.14       199.44 o
  -6  15   7         17.55        -13.01        79.55 o
  -5  15   7        473.16        631.91        91.74 o
  -4  15   7       1573.37       1791.00       131.19 o
  -3  15   7       3038.12       2727.82       108.41 o
  -2  15   7         21.06        198.30        37.96 o
  -1  15   7       1288.73       1435.18        75.24 o
   0  15   7       3198.10       3125.03       101.89 o
   1  15   7       2953.12       2643.41        97.04 o
   2  15   7        139.25        305.50        50.00 o
   3  15   7       2201.92       2494.45       105.37 o
   4  15   7       4164.23       3961.34       233.29 o
   5  15   7          1.12         15.43        49.05 o
   6  15   7        728.73        763.58       128.55 o
   7  15   7        231.70        105.25        75.90 o
  -8  16   7       1140.09       1149.95       190.49 o
  -7  16   7        224.07         98.44       102.33 o
  -6  16   7        230.99        267.61        98.12 o
  -5  16   7       9127.61       8958.49       431.61 o
  -4  16   7         22.63         15.88        44.33 o
  -3  16   7       1956.82       2320.37       141.08 o
  -2  16   7       2619.07       2555.34        85.39 o
  -1  16   7       6488.67       6315.37       145.87 o
   0  16   7       4724.50       4996.93       153.65 o
   1  16   7       1960.95       2152.37        93.54 o
   2  16   7       2292.33       2146.32       111.16 o
   3  16   7       1454.19       1282.94        85.63 o
   4  16   7        247.40        343.36        60.04 o
   5  16   7       1239.67       1241.03       127.37 o
   6  16   7       1014.16       1126.01       127.82 o
   7  16   7        872.95        840.43       129.37 o
  -8  17   7         55.94        184.92       183.22 o
  -7  17   7       5027.50       4558.06       256.98 o
  -6  17   7         88.98        -47.51       150.31 o
  -5  17   7         70.90        581.46       124.41 o
  -4  17   7          8.11         14.45        42.41 o
  -3  17   7      13418.92      13181.62       231.37 o
  -2  17   7         36.50         60.32        39.16 o
  -1  17   7         44.03        198.23        44.14 o
   0  17   7         47.34        142.31        60.29 o
   1  17   7       2583.76       2494.88       101.69 o
   2  17   7          1.58         57.35        38.81 o
   3  17   7       2796.50       2900.80       113.02 o
   4  17   7        573.42        524.60        67.98 o
   5  17   7        555.41        614.45       105.16 o
   6  17   7          5.62         63.25        72.04 o
   7  17   7        837.37        652.51       211.53 o
  -8  18   7          0.43       -148.85       157.08 o
  -7  18   7         27.87         71.42        95.94 o
  -6  18   7         79.87        -13.62        79.55 o
  -5  18   7       6620.80       6440.41       215.83 o
  -4  18   7          8.26        -12.78        39.25 o
  -3  18   7         11.26        789.86        68.45 o
  -2  18   7        212.70        250.85        49.69 o
  -1  18   7       2768.47       2625.94       101.79 o
   0  18   7        446.02        633.27        64.19 o
   1  18   7        370.25        466.16        58.61 o
   2  18   7       5512.63       5172.77       163.77 o
   3  18   7       3036.94       2874.09       114.63 o
   4  18   7        576.02        698.84        76.64 o
   5  18   7        358.93        328.31       102.61 o
   6  18   7         26.18        135.54        78.27 o
  -8  19   7          1.28         16.46       185.64 o
  -7  19   7       2593.05       2897.94       335.71 o
  -6  19   7        169.52        204.88       100.45 o
  -5  19   7        587.70        777.87        98.46 o
  -4  19   7       1557.75       1627.15       111.73 o
  -3  19   7      12909.44      13442.23       270.39 o
  -2  19   7       2864.90       3111.70       124.36 o
  -1  19   7        604.36        397.23        58.82 o
   0  19   7       5030.22       4967.58       139.46 o
   1  19   7       1221.65       1213.72        83.24 o
   2  19   7          3.21        403.27        58.55 o
   3  19   7        350.81        390.19        57.85 o
   4  19   7       1370.99       1390.25       107.03 o
   5  19   7        392.03        209.04        68.98 o
   6  19   7        269.89        193.28        80.11 o
  -8  20   7        409.13        207.91       202.10 o
  -7  20   7         26.83        231.15       174.51 o
  -6  20   7       1227.29       1301.46       159.48 o
  -5  20   7        156.98        290.36        79.18 o
  -4  20   7         47.88        106.61        47.77 o
  -3  20   7        260.84        573.76        76.34 o
  -2  20   7       2700.68       2717.21       108.45 o
  -1  20   7         20.43        -37.21        37.21 o
   0  20   7        736.69        907.60        81.23 o
   1  20   7       2079.21       2049.12       103.81 o
   2  20   7       8150.98       8116.99       209.93 o
   3  20   7       1080.73        988.88        83.52 o
   4  20   7        557.97        554.60        92.20 o
   5  20   7        152.22         48.53        61.21 o
   6  20   7        506.35        429.08        98.52 o
  -7  21   7          0.18       -137.24       137.24 o
  -6  21   7       2118.64       2482.36       303.03 o
  -5  21   7        612.34        658.05        99.62 o
  -4  21   7       1960.95       1842.82       128.18 o
  -3  21   7       2387.59       2235.19       127.86 o
  -2  21   7        382.96        428.12        60.37 o
  -1  21   7         97.25         23.40        42.64 o
   0  21   7       1887.47       2058.35       105.19 o
   1  21   7       1969.04       1925.33       116.19 o
   2  21   7          5.59        180.67        48.88 o
   3  21   7         22.40         53.15        43.53 o
   4  21   7       4807.95       5029.28       159.33 o
   5  21   7        113.96        123.24        59.23 o
   6  21   7        129.23        132.95        99.82 o
  -7  22   7         76.39         67.05       155.63 o
  -6  22   7       1206.78       1627.48       257.53 o
  -5  22   7       2683.16       2900.84       164.61 o
  -4  22   7       1419.87       1663.99       110.95 o
  -3  22   7          2.29        -30.40        45.98 o
  -2  22   7        651.12        838.53        73.86 o
  -1  22   7        150.40        223.48        52.45 o
   0  22   7       2581.58       2361.99       118.26 o
   1  22   7        334.76        285.96        55.22 o
   2  22   7       8814.06       9216.17       231.74 o
   3  22   7        179.83        162.93        51.94 o
   4  22   7        951.07       1079.04        97.23 o
   5  22   7         61.12        104.03        61.95 o
   6  22   7       1671.71       1733.33       162.64 o
  -7  23   7        134.81        -55.19       172.57 o
  -6  23   7       1052.11        888.77       222.19 o
  -5  23   7        473.95        525.23       171.36 o
  -4  23   7       2654.70       2685.22       165.83 o
  -3  23   7       1339.74       1621.64       110.34 o
  -2  23   7       7540.05       7923.49       186.75 o
  -1  23   7         36.31         59.29        50.30 o
   0  23   7       1200.01       1311.42        89.53 o
   1  23   7       1402.24       1256.94        91.72 o
   2  23   7        436.54        427.44        66.78 o
   3  23   7       1449.87       1539.10       104.68 o
   4  23   7       3129.40       3032.66       200.88 o
   5  23   7        159.03         92.32        60.54 o
  -7  24   7        387.39        381.21       210.33 o
  -6  24   7        316.07        279.80       184.19 o
  -5  24   7       3465.63       3598.17       329.17 o
  -4  24   7        292.92        400.35        89.46 o
  -3  24   7       3545.89       3734.90       149.54 o
  -2  24   7        307.25        348.31        59.55 o
  -1  24   7       3194.82       3349.60       154.79 o
   0  24   7          7.62        155.82        50.18 o
   1  24   7        742.86        821.83        79.01 o
   2  24   7       1895.56       1991.96       113.13 o
   3  24   7        296.69        255.37        62.12 o
   4  24   7       1566.31       1636.51       112.59 o
   5  24   7        787.79        664.12        98.37 o
  -5  25   7         54.86        198.47       128.28 o
  -4  25   7         34.20         34.71       133.36 o
  -3  25   7       2535.77       2663.42       135.43 o
  -2  25   7         41.88         85.71        46.77 o
  -1  25   7       2043.42       2325.64       126.45 o
   0  25   7       1088.93       1305.95       150.35 o
   1  25   7       3413.44       3791.69       139.59 o
   2  25   7         12.40         17.37        48.05 o
   3  25   7       4143.13       4265.08       152.14 o
   4  25   7       1133.42       1135.57        99.13 o
   5  25   7        783.84        852.62       109.80 o
  -5  26   7       2434.46       2567.32       293.84 o
  -4  26   7       1296.46       1636.02       172.54 o
  -3  26   7       2634.96       2733.10       191.80 o
  -2  26   7        487.71        477.02        67.97 o
  -1  26   7        593.00        674.82        76.90 o
   0  26   7        652.59        609.49        76.09 o
   1  26   7       2103.46       1947.06       114.02 o
   2  26   7         61.61        113.14        61.23 o
   3  26   7       1909.26       2095.60       122.83 o
   4  26   7         29.38         94.64        56.18 o
  -5  27   7         51.56        131.91       137.48 o
  -4  27   7        891.90        861.99       142.39 o
  -3  27   7       1893.18       2089.49       201.49 o
  -2  27   7        224.72        216.13        56.76 o
  -1  27   7        446.57        458.62        69.85 o
   0  27   7         22.15          9.68        46.99 o
   1  27   7       3109.75       3383.70       154.52 o
   2  27   7        210.61        190.26        57.21 o
   3  27   7       1486.66       1366.24       107.23 o
   4  27   7        994.06       1074.18        99.93 o
  -5  28   7       3405.93       3406.23       344.91 o
  -4  28   7       1162.77       1578.42       264.91 o
  -3  28   7       1246.08       1243.99       250.08 o
  -2  28   7        103.21        178.24        97.41 o
  -1  28   7        814.70       1078.11       117.35 o
   0  28   7        293.09        283.42        64.68 o
   1  28   7         31.60         41.97        51.60 o
   2  28   7       2062.20       2027.09       121.23 o
   3  28   7          2.46         26.05        58.53 o
   4  28   7        481.07        669.81        87.93 o
  -5  29   7          0.83        134.57       155.63 o
  -4  29   7       2960.62       3213.48       234.99 o
  -3  29   7        225.66        228.18        87.97 o
  -2  29   7        229.97        284.19        86.70 o
  -1  29   7        514.33        618.82       107.67 o
   0  29   7       1944.66       2106.63       121.54 o
   1  29   7        204.42        117.09        71.53 o
   2  29   7         50.10        182.03        60.62 o
   3  29   7       1269.33       1343.21       113.31 o
  -5  30   7        303.65        205.25       159.26 o
  -4  30   7        444.28        534.26       134.55 o
  -3  30   7         41.58         -8.79        70.89 o
  -2  30   7       2263.92       2489.78       186.80 o
  -1  30   7         13.46         -0.10        52.17 o
   0  30   7        523.56        533.17        79.96 o
   1  30   7         87.23        154.60        60.89 o
   2  30   7       6470.77       6235.89       193.40 o
   3  30   7        277.90        312.04        71.22 o
  -4  31   7       2427.92       2448.87       325.18 o
  -3  31   7        945.88        956.62       129.53 o
  -2  31   7         29.44         70.63        78.63 o
  -1  31   7         36.65        -28.71        57.09 o
   0  31   7       1765.13       1741.51       118.90 o
   1  31   7        280.66        284.69        70.25 o
   2  31   7         19.44        362.79        82.70 o
  -3  32   7         54.44        113.02        81.00 o
  -2  32   7        574.05        360.96       103.47 o
  -1  32   7       1287.69       1190.35       121.00 o
   0  32   7        791.66        666.15        90.35 o
   1  32   7        142.85        135.75        61.23 o
   2  32   7       3829.42       3961.10       167.83 o
  -2  33   7        274.43        255.81        98.03 o
  -1  33   7         62.87        133.61        84.31 o
   0  33   7         21.64        -21.55        67.47 o
   1  33   7        853.54       1126.42       108.15 o
  -8   0   8        402.53        759.04       207.19 o
  -6   0   8       1093.24        739.43       185.64 o
  -4   0   8       3280.67       3152.74       164.24 o
  -2   0   8      32105.74      30255.33      1134.20 o
   0   0   8       2618.28       2897.48       153.81 o
   2   0   8       4686.13       5431.80       165.66 o
   4   0   8       6504.39       6903.89       210.68 o
   6   0   8        340.76        420.91       160.96 o
  -9   1   8        346.10        311.84       137.45 o
  -8   1   8       3223.25       3016.14       235.38 o
  -7   1   8        140.91        294.18       158.78 o
  -6   1   8       1036.05       1122.92       145.41 o
  -5   1   8       2685.36       2499.77       136.67 o
  -4   1   8       6123.16       5919.49       156.66 o
  -3   1   8       3086.89       2906.85       113.51 o
  -2   1   8      11336.63      12698.11       266.59 o
  -1   1   8        112.59         91.27        43.17 o
   0   1   8       1084.77       1070.36        76.77 o
   1   1   8         25.60         -0.92        40.77 o
   2   1   8        396.36        849.80        54.28 o
   3   1   8         90.39        169.82        40.84 o
   4   1   8          1.46        251.87        45.36 o
   5   1   8       4448.08       4468.05       125.19 o
   6   1   8       4652.30       4687.84       200.17 o
   7   1   8         96.95        -70.76       105.23 o
  -9   2   8        866.50        859.11       282.22 o
  -8   2   8        176.71        423.65       135.08 o
  -7   2   8       3716.09       4147.18       246.29 o
  -6   2   8       1190.80       1135.58       144.90 o
  -5   2   8       1938.55       1814.27        99.36 o
  -4   2   8         84.68        185.36        47.07 o
  -3   2   8       3667.59       3343.15       117.07 o
  -2   2   8       7335.27       7054.41       168.71 o
  -1   2   8        513.94        507.20        60.99 o
   0   2   8       4250.72       4139.08       128.09 o
   1   2   8        432.50        369.08        56.98 o
   2   2   8       5002.50       4154.84       101.93 o
   3   2   8         38.38         30.88        34.77 o
   4   2   8       4530.97       4904.26       125.13 o
   5   2   8        442.65        740.42        74.35 o
   6   2   8         12.68         92.89        67.91 o
   7   2   8        428.68        326.02       324.45 o
  -9   3   8       2101.06       2368.60       288.03 o
  -8   3   8        977.72        885.80       157.11 o
  -7   3   8        786.37       1565.11       175.47 o
  -6   3   8       1082.53        851.89       147.89 o
  -5   3   8        683.95        690.11        69.78 o
  -4   3   8       3851.27       3144.80       114.76 o
  -3   3   8         52.45        213.49        93.28 o
  -2   3   8        314.33        233.30        46.86 o
  -1   3   8       7373.92       7219.66       170.09 o
   0   3   8       1085.91       1308.70        84.01 o
   1   3   8        109.55        122.91        51.38 o
   2   3   8          5.66        -14.19        28.75 o
   3   3   8       9270.35       9348.55       167.40 o
   4   3   8        762.84        699.02        62.30 o
   5   3   8       3531.58       3570.98       122.17 o
   6   3   8       1645.08       1655.91       137.01 o
   7   3   8        984.10       1087.06       157.72 o
  -9   4   8       1552.40       1328.82       192.66 o
  -8   4   8         37.87         30.00       110.01 o
  -7   4   8       6355.23       5376.67       271.94 o
  -6   4   8        919.28        819.88       131.78 o
  -5   4   8         39.87        158.84        50.68 o
  -4   4   8        624.77        718.44        69.07 o
  -3   4   8      10869.13       9638.19       204.37 o
  -2   4   8       1237.08       1230.99        80.63 o
  -1   4   8        320.75        717.12        89.34 o
   0   4   8       2085.12       2166.36        98.13 o
   1   4   8       3530.78       3283.13        96.93 o
   2   4   8        141.46        128.40        34.81 o
   3   4   8       1110.09       1634.56        88.48 o
   4   4   8        773.39        804.25        69.84 o
   5   4   8       2780.89       2767.31       130.67 o
   6   4   8          0.61        -59.22        59.22 o
   7   4   8        663.25       1055.18       122.34 o
  -9   5   8       1149.04       1367.74       193.79 o
  -8   5   8         28.47         60.97       104.83 o
  -7   5   8          0.94         -1.26        88.31 o
  -6   5   8       2618.61       2438.62       191.59 o
  -5   5   8       3025.92       2987.70       116.38 o
  -4   5   8        235.02        221.82        53.28 o
  -3   5   8        127.61        389.63        61.08 o
  -2   5   8        556.07        539.38        62.54 o
  -1   5   8       5646.52       4720.74       137.62 o
   0   5   8        672.21        707.18        67.74 o
   1   5   8        301.56        505.17        48.72 o
   2   5   8       2468.25       2352.33        80.70 o
   3   5   8      22202.85      23599.79       301.32 o
   4   5   8       1209.27       1454.73        85.33 o
   5   5   8        465.56        670.76        79.99 o
   6   5   8        900.72        880.43       108.61 o
   7   5   8       1091.91       1110.58       132.32 o
  -9   6   8       2176.27       2194.97       227.34 o
  -8   6   8          1.63         73.51       100.23 o
  -7   6   8       1462.96       1578.70       177.28 o
  -6   6   8         39.76         61.24        84.03 o
  -5   6   8         68.29        113.71        47.89 o
  -4   6   8        636.96        535.08        63.84 o
  -3   6   8       7473.41       7477.36       177.71 o
  -2   6   8         99.69         52.93        43.63 o
  -1   6   8       7039.73       7458.49       174.25 o
   0   6   8       1458.32       1363.74        85.55 o
   1   6   8       4165.98       4050.31       108.46 o
   2   6   8        409.96        693.80        51.90 o
   3   6   8       2269.12       2463.39       122.06 o
   4   6   8        331.48        512.04        61.15 o
   5   6   8        816.13        844.98        86.85 o
   6   6   8         10.65        136.63        74.71 o
   7   6   8        333.48        396.11        93.13 o
  -9   7   8        277.28        334.54       133.84 o
  -8   7   8       3000.56       2916.03       237.01 o
  -7   7   8         23.95         79.34        97.61 o
  -6   7   8          8.78        181.41        89.97 o
  -5   7   8       2178.95       2035.05       104.78 o
  -4   7   8       1786.46       1572.78       119.06 o
  -3   7   8        880.91        881.49        76.23 o
  -2   7   8       2950.65       3227.02       132.16 o
  -1   7   8       3361.90       3345.05       116.23 o
   0   7   8        280.80        377.98        77.35 o
   1   7   8         97.26        122.88        37.32 o
   2   7   8      11239.13      10546.47       171.23 o
   3   7   8       5992.46       5796.04       143.36 o
   4   7   8          6.76         74.52        40.41 o
   5   7   8       1844.54       1816.31       115.06 o
   6   7   8       4195.74       4258.01       263.05 o
   7   7   8          6.58        -54.61        54.61 o
  -9   8   8          9.16        -58.35       114.99 o
  -8   8   8        159.46        144.23       115.11 o
  -7   8   8        207.38        356.85       117.23 o
  -6   8   8       1061.58       1004.08       201.62 o
  -5   8   8          6.41        -23.08        42.77 o
  -4   8   8         53.12        415.59        58.47 o
  -3   8   8       3630.88       3318.84       120.47 o
  -2   8   8      11525.51      10622.38       218.03 o
  -1   8   8        137.73        150.34        44.81 o
   0   8   8       1864.90       2026.94        97.65 o
   1   8   8        638.42        626.06        82.62 o
   2   8   8        330.92        623.38        58.14 o
   3   8   8          1.65        136.09        41.94 o
   4   8   8       3106.97       3333.00       115.68 o
   5   8   8        118.12        289.48        65.10 o
   6   8   8         61.60        255.27        73.91 o
   7   8   8          0.36        -52.58        74.69 o
  -9   9   8        203.52         85.88       125.04 o
  -8   9   8       2730.50       2904.90       265.76 o
  -7   9   8        373.21        355.60       231.39 o
  -6   9   8       2752.33       2636.28       196.56 o
  -5   9   8       1728.03       1694.55        99.75 o
  -4   9   8      12816.23      12897.58       254.02 o
  -3   9   8       1029.23       1035.14        80.20 o
  -2   9   8       2345.14       2702.95       109.45 o
  -1   9   8       4513.42       4696.37       138.13 o
   0   9   8       2084.37       1964.05        98.76 o
   1   9   8        764.54        754.09        59.91 o
   2   9   8       5669.17       6531.97       147.10 o
   3   9   8        175.43        174.78        48.17 o
   4   9   8        594.32        909.35        75.66 o
   5   9   8        536.90        689.19        97.99 o
   6   9   8       3048.93       3349.24       184.60 o
   7   9   8        451.17        402.48       195.57 o
  -9  10   8        436.59        411.80       146.97 o
  -8  10   8        652.36       1019.31       170.33 o
  -7  10   8       1402.38       1109.60       163.18 o
  -6  10   8          3.29        168.17       145.22 o
  -5  10   8         62.08         79.53        50.30 o
  -4  10   8        228.03        489.88        63.15 o
  -3  10   8       1996.69       1821.67       115.24 o
  -2  10   8       2016.42       2054.99       104.17 o
  -1  10   8         44.45        189.21        60.75 o
   0  10   8      10073.20      10316.72       213.92 o
   1  10   8       2920.00       2895.16       142.43 o
   2  10   8       5295.27       4942.53       128.54 o
   3  10   8         16.05         28.40        37.34 o
   4  10   8       3173.59       3439.95       119.74 o
   5  10   8        335.39        245.26        60.93 o
   6  10   8        172.87        210.92        77.63 o
   7  10   8        324.55        395.44        90.91 o
  -9  11   8        282.74        243.30       326.75 o
  -8  11   8       1005.09        996.45       172.83 o
  -7  11   8       2368.08       2660.33       217.72 o
  -6  11   8       1717.48       1459.36       162.44 o
  -5  11   8       1946.06       2081.05       156.13 o
  -4  11   8       3865.17       3580.76       130.99 o
  -3  11   8        301.43        367.62        62.07 o
  -2  11   8      12311.93      12178.56       242.08 o
  -1  11   8       4741.67       4555.50       138.53 o
   0  11   8        549.27        873.04        73.21 o
   1  11   8        214.18        166.52        44.99 o
   2  11   8       2542.31       2617.71        98.84 o
   3  11   8       3872.17       3271.82       112.82 o
   4  11   8        174.65        202.75        51.68 o
   5  11   8        247.78        462.86        71.49 o
   6  11   8        452.64        391.55        86.35 o
   7  11   8       3318.10       3083.89       191.84 o
  -9  12   8        895.07       1394.33       205.08 o
  -8  12   8        713.73        537.96       146.22 o
  -7  12   8       4378.45       4447.90       255.33 o
  -6  12   8          4.05        -33.80        81.54 o
  -5  12   8       2986.73       3094.01       128.90 o
  -4  12   8          2.77         34.22        45.41 o
  -3  12   8       1998.09       1850.76       101.59 o
  -2  12   8       2430.83       2285.15       109.52 o
  -1  12   8         79.65         61.58        41.16 o
   0  12   8        163.12        344.54        69.32 o
   1  12   8       4408.42       4138.93       245.30 o
   2  12   8         27.70         46.28        38.27 o
   3  12   8        375.55        463.81        59.62 o
   4  12   8       1638.83       1626.19       136.53 o
   5  12   8       2277.76       2746.31       142.61 o
   6  12   8       1174.89       1442.69       278.15 o
   7  12   8        998.82        660.98       152.03 o
  -8  13   8        315.88        409.63       131.13 o
  -7  13   8       1338.77       1706.63       187.10 o
  -6  13   8          1.55        -75.97        75.97 o
  -5  13   8       2512.05       2514.38       176.98 o
  -4  13   8         15.22          6.65        57.22 o
  -3  13   8       4952.14       5222.38       155.76 o
  -2  13   8        176.36        126.37        53.14 o
  -1  13   8        783.81        679.94        72.17 o
   0  13   8       5625.64       5424.71       188.06 o
   1  13   8         27.68         45.90        43.39 o
   2  13   8         73.91         38.44        48.84 o
   3  13   8       2081.67       2312.73       104.04 o
   4  13   8         11.92         80.07        44.10 o
   5  13   8       2784.04       2622.39       138.44 o
   6  13   8          3.41        196.76        74.85 o
   7  13   8       4346.17       4485.60       222.15 o
  -8  14   8        317.97        238.72       121.10 o
  -7  14   8       2313.81       2403.72       208.73 o
  -6  14   8        334.67        110.57       143.05 o
  -5  14   8         25.87         87.29        56.04 o
  -4  14   8       4256.50       4298.66       145.82 o
  -3  14   8       4490.02       4758.01       168.18 o
  -2  14   8       1130.41       1302.03        90.82 o
  -1  14   8       1687.71       1747.20       118.40 o
   0  14   8       1062.66       1353.69       109.96 o
   1  14   8       3810.99       3722.78       133.45 o
   2  14   8         57.16         42.11        38.78 o
   3  14   8        177.61        301.86        52.32 o
   4  14   8         11.87         54.41        45.81 o
   5  14   8       2694.38       2458.69       160.88 o
   6  14   8        684.12        471.92       108.55 o
  -8  15   8        248.66        353.63       219.89 o
  -7  15   8         60.24         44.64       122.59 o
  -6  15   8          0.62         40.55        98.03 o
  -5  15   8       1284.26       1376.60       165.70 o
  -4  15   8        394.08        609.41        80.90 o
  -3  15   8        359.83        732.62        85.51 o
  -2  15   8       2286.69       2508.98       113.20 o
  -1  15   8       6327.53       6318.17       247.53 o
   0  15   8       6513.17       5833.27       457.03 o
   1  15   8          8.97        204.43        52.11 o
   2  15   8       4991.00       5201.78       142.85 o
   3  15   8       3874.24       4066.95       132.06 o
   4  15   8         18.50         90.86        45.67 o
   5  15   8        404.28        441.52        77.06 o
   6  15   8        425.91        413.45        96.41 o
  -8  16   8          2.94         86.48       111.72 o
  -7  16   8        309.71        390.85       125.43 o
  -6  16   8       3798.02       3977.53       232.31 o
  -5  16   8        202.17        251.61        74.69 o
  -4  16   8       2415.24       2445.74       168.16 o
  -3  16   8       8531.48       8358.60       206.48 o
  -2  16   8       7891.90       7358.38       225.22 o
  -1  16   8       1702.73       1850.53       144.53 o
   0  16   8       3670.56       3801.44       318.62 o
   1  16   8        605.06        692.83        77.37 o
   2  16   8       1388.27       1684.07        94.01 o
   3  16   8         41.87        131.93        46.37 o
   4  16   8        871.16        922.44        83.42 o
   5  16   8        621.58        675.01        88.34 o
   6  16   8        739.12       1104.60       135.25 o
  -8  17   8       1735.57       1620.31       200.71 o
  -7  17   8         75.43        106.89       102.63 o
  -6  17   8        160.27        583.25       128.27 o
  -5  17   8        870.19        673.82        99.93 o
  -4  17   8       3314.27       3490.72       136.86 o
  -3  17   8        507.24        598.83        83.68 o
  -2  17   8         42.46        406.48       116.35 o
  -1  17   8        124.60         10.09        64.16 o
   0  17   8       2562.78       2447.35       201.45 o
   1  17   8         21.47         52.66        43.32 o
   2  17   8       3681.23       3929.47       128.41 o
   3  17   8        992.60        832.39        84.31 o
   4  17   8         31.08         85.38        49.49 o
   5  17   8        112.08         58.34        58.03 o
   6  17   8        917.16        973.16       125.98 o
  -8  18   8        164.90         52.52       177.90 o
  -7  18   8        258.20        212.58       164.10 o
  -6  18   8       4589.66       4882.45       256.31 o
  -5  18   8        171.09        338.75        81.63 o
  -4  18   8          4.92        147.33        54.43 o
  -3  18   8         14.39        113.18        62.30 o
  -2  18   8       3400.45       3927.26       229.15 o
  -1  18   8          1.32        -45.71        45.71 o
   0  18   8        718.14        572.75        97.02 o
   1  18   8       1110.67       1250.29       134.57 o
   2  18   8        920.77        951.76        78.80 o
   3  18   8        677.12        709.48        87.78 o
   4  18   8       4325.80       4557.79       151.23 o
   5  18   8        258.71        179.15        69.43 o
   6  18   8        769.46       1081.33       133.67 o
  -8  19   8       1435.66       1640.79       311.75 o
  -7  19   8        619.52        855.58       158.14 o
  -6  19   8        259.62        255.29       102.64 o
  -5  19   8       4141.75       3921.73       180.12 o
  -4  19   8       1833.26       1750.86       113.70 o
  -3  19   8       3368.64       3496.32       162.70 o
  -2  19   8          1.84         51.06        55.79 o
  -1  19   8       2860.44       2970.42       157.98 o
   0  19   8        193.65        204.59        55.59 o
   1  19   8       1569.44       1822.90       112.13 o
   2  19   8       2459.25       2479.55       136.59 o
   3  19   8       2756.50       2795.97       123.89 o
   4  19   8       1354.81       1479.00       103.59 o
   5  19   8         78.38        169.46        72.63 o
   6  19   8        158.46        261.97        90.62 o
  -7  20   8       1347.79       1353.25       273.02 o
  -6  20   8        384.17        295.38       215.66 o
  -5  20   8        115.65         96.03        71.03 o
  -4  20   8          3.86          5.70        59.05 o
  -3  20   8        372.43        447.87        84.58 o
  -2  20   8       1701.73       1706.06       129.86 o
  -1  20   8        122.52        152.21        83.41 o
   0  20   8        731.47        633.09        78.86 o
   1  20   8       8411.21       8429.70       252.75 o
   2  20   8        869.89        823.25        79.00 o
   3  20   8         15.29        102.48        48.14 o
   4  20   8       1729.59       2099.38       148.44 o
   5  20   8       1014.55       1084.00       112.79 o
  -7  21   8        693.87       1100.80       264.55 o
  -6  21   8        103.27        102.82       100.54 o
  -5  21   8       7798.88       8412.77       265.34 o
  -4  21   8       1002.06       1366.62       213.52 o
  -3  21   8        445.54        614.25        97.13 o
  -2  21   8        398.89        398.33        81.12 o
  -1  21   8       1024.54        795.76       119.79 o
   0  21   8        123.48        148.34        60.25 o
   1  21   8         69.09        183.95        59.90 o
   2  21   8        268.20        254.00        56.77 o
   3  21   8       1612.58       1345.46        95.97 o
   4  21   8        134.34         35.70        51.36 o
   5  21   8        831.25        847.67       103.81 o
  -7  22   8       2095.47       1898.32       312.47 o
  -6  22   8        491.53        479.09       132.02 o
  -5  22   8        244.81        952.75       139.75 o
  -4  22   8         52.90        -27.09        76.73 o
  -3  22   8       1380.21       1379.07       127.06 o
  -2  22   8        346.18        217.82        87.92 o
  -1  22   8        265.84        389.46        83.36 o
   0  22   8         92.25        161.36        58.94 o
   1  22   8       3371.56       3463.25       191.76 o
   2  22   8       1020.24        990.91        91.20 o
   3  22   8       1112.64       1050.54        90.96 o
   4  22   8         18.48         32.00        68.23 o
   5  22   8       1688.48       1899.09       166.92 o
  -7  23   8       1212.87       1470.15       294.56 o
  -5  23   8       5870.36       5925.00       273.83 o
  -4  23   8       2230.63       1857.40       144.47 o
  -3  23   8        943.58       1027.76       118.54 o
  -2  23   8        609.97        662.20       101.13 o
  -1  23   8        550.57        534.82        95.13 o
   0  23   8       2557.58       2406.85       133.34 o
   1  23   8          0.49         25.58        53.22 o
   2  23   8       2319.43       2163.10       148.30 o
   3  23   8       1319.92       1499.49       108.16 o
   4  23   8         32.33         23.42        54.71 o
   5  23   8        762.07        732.48        98.70 o
  -5  24   8        108.09        349.20       164.22 o
  -4  24   8       1074.11       1233.22       159.29 o
  -3  24   8        472.77        525.94       124.88 o
  -2  24   8       1258.94       1372.45       131.05 o
  -1  24   8         66.12         75.81        67.21 o
   0  24   8       4278.36       4506.99       380.58 o
   1  24   8        228.09        242.95        69.42 o
   2  24   8         91.45        236.86        64.11 o
   3  24   8        602.52        745.23        84.26 o
   4  24   8        358.81        506.52        75.44 o
  -5  25   8        191.14        418.00       166.77 o
  -4  25   8       4908.63       5393.91       220.19 o
  -3  25   8         81.27        104.55        72.46 o
  -2  25   8        946.64        922.09       117.41 o
  -1  25   8        523.49        453.50        97.52 o
   0  25   8       6237.39       5618.19       276.85 o
   1  25   8         17.63         -1.79        55.85 o
   2  25   8       3796.03       3952.25       163.27 o
   3  25   8        116.03        153.84        59.17 o
   4  25   8        348.58        303.13        70.10 o
  -5  26   8        173.88         60.99       140.63 o
  -4  26   8        464.78        443.54        98.91 o
  -3  26   8        249.92        360.65        89.91 o
  -2  26   8        937.49       1503.10       299.92 o
  -1  26   8         82.77         61.11        69.47 o
   0  26   8       3933.60       4185.60       294.09 o
   1  26   8         66.69         43.16        57.15 o
   2  26   8        415.03        667.48        98.09 o
   3  26   8        135.45        105.13        57.15 o
   4  26   8       1159.00       1021.49       101.83 o
  -5  27   8       1453.19       1747.53       271.81 o
  -4  27   8        688.24        586.87       133.21 o
  -3  27   8       1816.72       1737.59       156.49 o
  -2  27   8        573.49        797.27       113.31 o
  -1  27   8         35.56        -46.22        97.16 o
   0  27   8       1471.44       1412.94       120.47 o
   1  27   8        159.03        188.26        72.39 o
   2  27   8       2386.21       2337.76       163.36 o
   3  27   8        352.53        273.28        69.10 o
  -5  28   8        248.97        365.96       187.10 o
  -4  28   8        328.42        403.17       211.30 o
  -3  28   8          5.35         17.03        78.88 o
  -2  28   8          5.65        -71.23        89.01 o
  -1  28   8         35.92         39.74       197.04 o
   0  28   8       1245.38       1143.62       133.54 o
   1  28   8       2593.00       2294.08       188.51 o
   2  28   8        259.84        315.90        81.94 o
   3  28   8        573.33        720.75        91.62 o
  -4  29   8        186.12         36.49        98.41 o
  -3  29   8          0.56         77.17       288.51 o
  -2  29   8        172.60         93.19        80.91 o
  -1  29   8       2185.39       2216.11       165.97 o
   0  29   8          1.52        -66.51        66.51 o
   1  29   8          0.89        284.76        78.42 o
   2  29   8        534.13        481.41        95.66 o
  -4  30   8          1.02        -49.25       100.19 o
  -3  30   8       3156.27       3359.27       356.77 o
  -2  30   8         18.30         26.90        89.22 o
  -1  30   8        186.32        158.16        82.78 o
   0  30   8        543.10        539.31       125.84 o
   1  30   8       5667.13       5698.18       212.92 o
   2  30   8         59.34         34.28        77.98 o
  -3  31   8        194.52         29.18        97.40 o
  -2  31   8          0.66         -4.46        88.84 o
  -1  31   8       2544.35       2836.10       282.08 o
   0  31   8        147.89        -84.09        84.09 o
   1  31   8         62.38        219.08        83.53 o
  -2  32   8        335.68         79.47       101.61 o
  -1  32   8        242.52        347.30       124.19 o
   0  32   8        190.23        209.70        99.87 o
  -9   0   9        899.36        910.80       256.32 o
  -7   0   9        134.80         88.34       143.77 o
  -5   0   9       1789.09       1733.84       143.52 o
  -3   0   9       1083.74       1639.13       139.24 o
  -1   0   9      16634.92      17062.98       424.35 o
   1   0   9       7731.22       7145.53       260.46 o
   3   0   9       1920.53       2147.32       227.40 o
   5   0   9        782.75       1256.79       144.10 o
   7   0   9        684.71       1220.36       167.60 o
  -9   1   9        522.83        530.53       154.65 o
  -8   1   9         80.55        340.31       125.06 o
  -7   1   9        989.81       1011.46       238.53 o
  -6   1   9         11.46         33.63        81.72 o
  -5   1   9       1141.76        973.28        84.20 o
  -4   1   9        140.19        106.43        53.78 o
  -3   1   9      11570.62      10664.62       226.83 o
  -2   1   9       1508.99       1461.69        91.53 o
  -1   1   9       2251.13       2525.95       109.13 o
   0   1   9        735.81        768.07        74.93 o
   1   1   9        516.21        628.31        70.33 o
   2   1   9         42.84         86.83        51.67 o
   3   1   9         35.06         71.56        50.65 o
   4   1   9       1577.53       1595.15       129.29 o
   5   1   9       1449.39       1490.78        97.16 o
   6   1   9          6.87        110.11       114.12 o
   7   1   9        441.90        625.72       134.81 o
  -9   2   9       1282.75       1270.13       262.01 o
  -8   2   9       1483.15       1732.67       321.07 o
  -7   2   9       1096.49        991.89       156.60 o
  -6   2   9        881.75        874.85       141.71 o
  -5   2   9         61.17         25.19        48.11 o
  -4   2   9       6909.25       6019.99       168.08 o
  -3   2   9       2515.79       2419.72       113.69 o
  -2   2   9          0.80         29.64        44.27 o
  -1   2   9       2019.93       2006.83       102.49 o
   0   2   9        300.32        296.36        67.35 o
   1   2   9        391.65        481.37        66.98 o
   2   2   9       1384.14       1179.20        92.51 o
   3   2   9       3626.30       3223.48       133.12 o
   4   2   9        147.79        327.69        76.61 o
   5   2   9        285.25        246.57        72.27 o
   6   2   9       1055.71        785.70       178.50 o
   7   2   9        739.96        490.71       125.05 o
  -9   3   9        349.15        378.82       189.03 o
  -8   3   9          0.93        187.27       117.55 o
  -7   3   9          0.13        105.88        99.21 o
  -6   3   9       3005.35       2714.77       205.94 o
  -5   3   9        395.18        447.74        65.28 o
  -4   3   9         12.62        279.70        60.71 o
  -3   3   9       1141.52       1063.41        82.29 o
  -2   3   9       1566.13       1140.32        85.76 o
  -1   3   9          5.48         34.32        58.10 o
   0   3   9       1479.51       1608.33        94.53 o
   1   3   9       1936.19       1831.27       135.20 o
   2   3   9       2118.07       2043.12       110.23 o
   3   3   9       1307.59       1191.47        94.96 o
   4   3   9       7119.94       7427.03       233.26 o
   5   3   9        517.71        482.62        76.38 o
   6   3   9        675.06        956.62       113.46 o
   7   3   9        711.77        809.06       232.00 o
  -9   4   9        293.18        407.47       140.09 o
  -8   4   9       1546.05       1202.31       177.63 o
  -7   4   9         57.14        125.81       105.05 o
  -6   4   9         42.85        213.69       264.79 o
  -5   4   9       2293.58       2130.08       112.25 o
  -4   4   9       9408.86       8857.25       206.94 o
  -3   4   9          9.62        -18.58        39.24 o
  -2   4   9       2509.39       2438.47       142.99 o
  -1   4   9        587.93        610.36        67.67 o
   0   4   9       8397.81       7848.90       189.39 o
   1   4   9          0.56        -24.81        50.48 o
   2   4   9         90.13        684.48       126.85 o
   3   4   9        323.53        373.30        68.48 o
   4   4   9       2337.78       2928.31       153.93 o
   5   4   9        479.15        457.51        75.19 o
   6   4   9       1677.06       2112.42       236.49 o
   7   4   9          0.25        -40.04       133.12 o
  -9   5   9         88.01         -2.46       228.97 o
  -8   5   9         17.19        -49.49       131.55 o
  -7   5   9         12.85         90.99       101.59 o
  -6   5   9       2929.14       2927.16       270.00 o
  -5   5   9       1311.43       1092.56        87.90 o
  -4   5   9          6.33        524.59        69.19 o
  -3   5   9       3055.43       2697.38       114.45 o
  -2   5   9       8446.18       7765.94       207.18 o
  -1   5   9        871.32       1065.47        83.56 o
   0   5   9          8.31        185.08        55.39 o
   1   5   9       1024.05       1042.13       102.43 o
   2   5   9      15093.00      15551.64       262.01 o
   3   5   9         16.80        469.97        77.93 o
   4   5   9       2030.65       2402.70       145.33 o
   5   5   9        242.21         89.92        53.53 o
   6   5   9        206.82        201.73        81.76 o
   7   5   9        415.50        223.19        99.71 o
  -9   6   9         36.94         75.97       123.79 o
  -8   6   9       1667.96       1383.69       183.75 o
  -7   6   9       2199.75       2437.36       211.65 o
  -6   6   9        818.91        971.79       148.61 o
  -5   6   9         94.62        149.39        56.81 o
  -4   6   9      11173.30      10447.99       229.13 o
  -3   6   9       1700.17       1834.89       104.57 o
  -2   6   9          7.40        442.00        74.87 o
  -1   6   9       2715.19       2728.75       112.84 o
   0   6   9        778.15        676.69        72.48 o
   1   6   9        288.08        534.10        69.52 o
   2   6   9        264.32        659.12        81.96 o
   3   6   9      10256.01       9833.77       268.03 o
   4   6   9       1248.71       1303.25       134.95 o
   5   6   9         13.52        159.51        62.44 o
   6   6   9       1051.16       1038.31       122.32 o
   7   6   9       1196.42        609.46       112.94 o
  -9   7   9       1864.41       1658.56       214.00 o
  -8   7   9         16.95        280.27       126.68 o
  -7   7   9        324.40        328.75       164.59 o
  -6   7   9       1469.54       1646.80       169.84 o
  -5   7   9        389.78        421.08        73.22 o
  -4   7   9        317.32        422.75        75.64 o
  -3   7   9        733.65        659.15        74.94 o
  -2   7   9       3834.74       3451.52       126.12 o
  -1   7   9        203.68        264.49        53.49 o
   0   7   9        161.98        100.42        46.53 o
   1   7   9       2724.89       2447.02       113.09 o
   2   7   9       4305.55       4065.35       166.22 o
   3   7   9         30.86        636.77        86.48 o
   4   7   9       1157.24       1072.05       159.55 o
   5   7   9       4321.81       4289.76       162.13 o
   6   7   9          9.02         68.65        71.95 o
  -9   8   9        255.80        240.08       136.05 o
  -8   8   9         92.87        133.61       112.17 o
  -7   8   9       2823.70       2402.95       321.07 o
  -6   8   9       1021.21       1151.82       347.33 o
  -5   8   9       1618.94       1365.04       110.75 o
  -4   8   9          2.53        -40.28        40.28 o
  -3   8   9        314.41        238.85        60.90 o
  -2   8   9       1481.55       1376.46        92.69 o
  -1   8   9       4620.02       4286.07       139.82 o
   0   8   9         37.32         -5.57        43.98 o
   1   8   9        865.40        818.31        93.99 o
   2   8   9       2517.57       2333.51       137.86 o
   3   8   9      13644.36      13760.57       330.95 o
   4   8   9        575.41        529.48        93.59 o
   5   8   9         54.35        146.30        60.57 o
   6   8   9          0.63         47.43        75.71 o
  -9   9   9       1524.80       2119.54       327.48 o
  -8   9   9        202.24        118.56       193.51 o
  -7   9   9        844.99       1003.97       158.66 o
  -6   9   9        363.77        358.43       112.20 o
  -5   9   9       1191.96       1160.20       158.96 o
  -4   9   9        554.62        482.53        64.07 o
  -3   9   9       6494.90       6283.88       174.36 o
  -2   9   9       3033.37       3389.22       126.95 o
  -1   9   9       1275.32       1328.64        91.18 o
   0   9   9        634.23        989.26       135.71 o
   1   9   9       2813.89       3091.67       147.21 o
   2   9   9        173.29        365.82        79.01 o
   3   9   9        868.82       1387.47       121.96 o
   4   9   9       2151.13       2730.84       153.57 o
   5   9   9       2371.99       2411.02       135.38 o
   6   9   9        223.04        110.98        71.93 o
  -8  10   9        347.87         85.17       161.20 o
  -7  10   9       1106.74       1379.52       176.36 o
  -6  10   9         11.14        131.42        92.09 o
  -5  10   9       2374.10       2528.28       191.71 o
  -4  10   9       2760.70       2829.30       123.74 o
  -3  10   9       5767.60       5732.83       168.32 o
  -2  10   9         16.52        107.37        48.55 o
  -1  10   9       3750.68       3729.02       211.79 o
   0  10   9       7414.85       6807.83       224.84 o
   1  10   9       2155.94       1954.43       131.23 o
   2  10   9        539.06        691.03       102.75 o
   3  10   9      11301.20      11921.08       327.21 o
   4  10   9        121.11        139.56        67.19 o
   5  10   9        199.52        342.21        89.17 o
   6  10   9       1176.59       1065.53       123.89 o
  -8  11   9        168.09        225.88       129.01 o
  -7  11   9        515.89        382.22       121.58 o
  -6  11   9       3891.44       3616.73       223.80 o
  -5  11   9       2765.72       3148.32       133.70 o
  -4  11   9        664.28        777.28        82.14 o
  -3  11   9       5980.41       6120.04       174.26 o
  -2  11   9       1446.73       1513.21        97.73 o
  -1  11   9       1082.20       1391.98        94.79 o
   0  11   9       1989.78       1879.96       127.94 o
   1  11   9        108.30        257.85        66.66 o
   2  11   9        479.13        489.31        86.29 o
   3  11   9        314.86        667.53        98.97 o
   4  11   9       1632.32       1772.04       136.84 o
   5  11   9         76.03         78.00        72.64 o
   6  11   9       2374.55       2624.68       212.11 o
  -8  12   9       1433.43       1463.90       193.13 o
  -7  12   9          3.30        -76.24        91.11 o
  -6  12   9        370.77        603.43       206.22 o
  -5  12   9        276.98        140.92        57.90 o
  -4  12   9       2767.93       2777.78       125.48 o
  -3  12   9        609.66        670.20        80.44 o
  -2  12   9       1119.16       1163.72        90.39 o
  -1  12   9       1456.67       1547.93       120.63 o
   0  12   9       1636.03       1807.15       162.29 o
   1  12   9       1481.85       1536.98       121.55 o
   2  12   9       1071.21       1112.91       110.52 o
   3  12   9       2314.80       2516.14       217.33 o
   4  12   9       1148.99       1349.79       108.91 o
   5  12   9        966.11       1086.64       163.88 o
   6  12   9       1846.06       1670.55       283.76 o
  -8  13   9        265.12        460.10       138.66 o
  -7  13   9         34.82        -70.28        85.92 o
  -6  13   9       3179.66       3553.17       228.77 o
  -5  13   9          1.44        -31.83        47.52 o
  -4  13   9          9.94         19.72        61.24 o
  -3  13   9        518.97        511.43        72.79 o
  -2  13   9       2775.41       2638.93       121.59 o
  -1  13   9       2756.20       2700.67       151.43 o
   0  13   9       1047.87       1194.85       111.97 o
   1  13   9        314.07        284.61        69.70 o
   2  13   9       2062.22       2074.00       143.70 o
   3  13   9        200.42        266.74        79.51 o
   4  13   9       2863.38       2775.69       271.26 o
   5  13   9         50.91         61.68        73.98 o
   6  13   9       1103.03       1452.72       146.64 o
  -8  14   9       1116.62       1090.03       180.51 o
  -7  14   9        806.43        715.50       148.08 o
  -6  14   9        276.62        108.02       137.60 o
  -5  14   9         95.81         30.08        60.90 o
  -4  14   9       3014.60       3014.88       190.39 o
  -3  14   9        876.10        776.00        82.25 o
  -2  14   9       2275.93       2388.53       187.50 o
  -1  14   9       4770.66       5318.44       223.32 o
   0  14   9        822.26        710.89       136.81 o
   1  14   9        374.26        563.72       112.62 o
   2  14   9        939.76       1104.84       115.87 o
   3  14   9        120.85         -4.37        66.01 o
   4  14   9       1263.56       1312.80       131.72 o
   5  14   9        172.41        166.33        81.49 o
   6  14   9        938.19        936.49       129.40 o
  -8  15   9          3.85       -110.83       110.83 o
  -7  15   9        759.33       1128.64       167.78 o
  -6  15   9       1419.73       1629.59       179.55 o
  -5  15   9        414.35        613.48       100.76 o
  -4  15   9         49.19        250.49        58.20 o
  -3  15   9         79.47        266.61        60.79 o
  -2  15   9       6680.90       6525.97       238.96 o
  -1  15   9       2497.80       2363.82       158.41 o
   0  15   9        202.60         69.77       102.44 o
   1  15   9       3020.03       2975.12       192.99 o
   2  15   9       3570.02       3666.36       292.68 o
   3  15   9        394.06        413.88        91.68 o
   4  15   9        503.49        519.35        98.56 o
   5  15   9       1724.46       1728.73       155.06 o
   6  15   9         66.26         31.47       114.95 o
  -8  16   9         95.93         97.56       121.54 o
  -7  16   9       2318.79       2600.79       223.79 o
  -6  16   9        106.12        109.46       100.69 o
  -5  16   9       2399.20       2504.16       156.40 o
  -4  16   9       1018.96        906.34        89.48 o
  -3  16   9       2012.22       2029.41       231.08 o
  -2  16   9       3557.95       3715.12       168.52 o
  -1  16   9       1991.17       1914.91       207.58 o
   0  16   9        543.91        460.73        85.91 o
   1  16   9         37.14        215.86        73.26 o
   2  16   9          2.84        267.46        73.21 o
   3  16   9       1173.06       1428.61       132.81 o
   4  16   9        448.48        375.87       102.41 o
   5  16   9          0.06         53.29        83.04 o
   6  16   9          0.67       -134.57       134.57 o
  -7  17   9       1244.81       1380.19       317.68 o
  -6  17   9         35.48        152.43        99.70 o
  -5  17   9        109.42        254.65        79.37 o
  -4  17   9        101.49        -12.88        49.22 o
  -3  17   9        483.14        550.36        89.25 o
  -2  17   9        554.09        746.41       148.72 o
  -1  17   9         47.05        -31.28        99.68 o
   0  17   9        161.09        280.49        73.34 o
   1  17   9       4466.35       4591.31       193.01 o
   2  17   9       1773.69       1501.25       131.17 o
   3  17   9        192.91        294.05        85.58 o
   4  17   9         22.52         41.18        71.17 o
   5  17   9       3801.70       3677.44       232.16 o
  -7  18   9       2864.77       3203.51       383.15 o
  -6  18   9        482.44        259.22       184.07 o
  -5  18   9        366.15        382.04        84.40 o
  -4  18   9        328.76        318.79       113.58 o
  -3  18   9        726.05        646.80        94.95 o
  -2  18   9          0.73         84.56        61.38 o
  -1  18   9        412.93        508.44        88.98 o
   0  18   9       4926.72       4471.75       192.64 o
   1  18   9        101.11        233.26        72.87 o
   2  18   9        189.14        332.77        84.53 o
   3  18   9       2430.32       2884.40       178.24 o
   4  18   9        390.39        487.62       101.76 o
   5  18   9          0.43        303.28        98.80 o
  -7  19   9       1326.86       1330.93       176.66 o
  -6  19   9       2452.89       2529.32       210.36 o
  -5  19   9       3787.16       4189.49       321.02 o
  -4  19   9        379.62        379.17        81.37 o
  -3  19   9        208.07        274.68        84.33 o
  -2  19   9       1515.64       1584.13       252.27 o
  -1  19   9        278.16        244.61        76.52 o
   0  19   9       1498.50       1607.96       155.33 o
   1  19   9       2625.95       2694.03       181.79 o
   2  19   9        148.31         86.68        69.08 o
   3  19   9        853.71        912.45       123.50 o
   4  19   9         11.01        106.30        78.25 o
   5  19   9       1993.35       2039.21       173.87 o
  -7  20   9        359.56        254.83       132.52 o
  -6  20   9         69.36        362.40       121.26 o
  -5  20   9        423.88        341.29       108.85 o
  -4  20   9       2280.00       2552.86       157.41 o
  -3  20   9       1567.70       1595.97       131.66 o
  -2  20   9        546.62       1040.57       116.38 o
  -1  20   9        586.32        415.95        87.38 o
   0  20   9       9024.57       9221.65       344.89 o
   1  20   9        742.60        747.04       108.16 o
   2  20   9        502.19        648.37       104.31 o
   3  20   9        827.48        995.30       125.23 o
   4  20   9       1505.65       1533.65       150.40 o
   5  20   9        226.55        179.88       101.38 o
  -7  21   9        340.83        249.61       130.77 o
  -6  21   9       5003.68       4935.00       272.34 o
  -5  21   9        963.87       1324.45       162.66 o
  -4  21   9         25.08         77.23        70.93 o
  -3  21   9       1176.48       1347.35       127.50 o
  -2  21   9       3989.72       4415.02       440.07 o
  -1  21   9        325.04        299.41        82.62 o
   0  21   9       1103.70       1164.61       125.68 o
   1  21   9         48.41        -54.23        54.23 o
   2  21   9       2097.81       2277.06       164.95 o
   3  21   9        454.87        382.90       177.42 o
   4  21   9        248.31        175.55        80.92 o
  -6  22   9         38.29        429.86       179.59 o
  -5  22   9         28.96        170.96       104.99 o
  -4  22   9       1108.85       1150.05       125.02 o
  -3  22   9         75.03         47.01        94.97 o
  -2  22   9         24.05        101.12       120.88 o
  -1  22   9        595.39        616.72       168.75 o
   0  22   9       4225.65       4829.30       254.67 o
   1  22   9        106.06        166.14       107.68 o
   2  22   9       1206.31       1506.93       143.22 o
   3  22   9         30.62         50.38        71.58 o
   4  22   9       1628.87       1844.58       158.88 o
  -6  23   9       3763.66       4784.65       386.05 o
  -5  23   9        298.07        438.04       123.27 o
  -4  23   9        422.48        553.53       134.00 o
  -3  23   9          3.79         31.06        70.95 o
  -2  23   9       2646.05       2775.15       172.58 o
  -1  23   9        977.48       1153.13       125.11 o
   0  23   9       1838.80       1859.53       212.98 o
   1  23   9        931.47       1105.26       126.87 o
   2  23   9        874.29       1014.22       124.85 o
   3  23   9        247.55        118.99        80.29 o
   4  23   9        713.18        726.43       119.47 o
  -5  24   9       2395.74       2348.80       203.93 o
  -4  24   9         98.34         51.12        72.61 o
  -3  24   9       1643.32       1462.97       138.08 o
  -2  24   9        114.35        165.71        74.67 o
  -1  24   9       6315.56       7017.89       308.36 o
   0  24   9       1710.63       1401.52       264.85 o
   1  24   9         33.70         91.23        67.03 o
   2  24   9       1445.61       1404.37       143.49 o
   3  24   9        504.53        549.61       154.05 o
   4  24   9        810.16        633.23       131.51 o
  -5  25   9        765.12       1008.84       162.34 o
  -4  25   9         82.35        -54.34        74.65 o
  -3  25   9        735.23        667.63       107.80 o
  -2  25   9       1541.10       1454.42       139.66 o
  -1  25   9       3100.02       3619.37       234.38 o
   0  25   9        134.06         64.28        71.31 o
   1  25   9       3762.24       3901.76       239.00 o
   2  25   9        350.94        468.13       146.45 o
   3  25   9         57.30         65.34        77.56 o
  -5  26   9       1807.97       1773.91       267.94 o
  -4  26   9         14.52          1.94       132.98 o
  -3  26   9        743.84        683.56       116.09 o
  -2  26   9         98.78         87.49       120.29 o
  -1  26   9       4501.92       4908.02       267.92 o
   0  26   9         37.14        -67.51        67.51 o
   1  26   9        109.01        300.72        91.57 o
   2  26   9        213.02        417.82       102.09 o
   3  26   9        437.35        325.64        92.96 o
  -5  27   9        157.40        272.54       150.06 o
  -4  27   9        479.39        452.41       147.88 o
  -3  27   9         54.20         45.25        76.03 o
  -2  27   9        219.80        176.33        91.65 o
  -1  27   9        870.87       1117.54       133.64 o
   0  27   9        563.84        577.47       112.40 o
   1  27   9       2117.37       2590.07       224.29 o
   2  27   9        165.58        295.10        98.50 o
  -4  28   9        129.04         90.35       105.00 o
  -3  28   9         10.30        -67.07        67.07 o
  -2  28   9        314.89        435.39       109.20 o
  -1  28   9       1511.71       1810.30       237.53 o
   0  28   9       1013.20       1377.97       147.99 o
   1  28   9        470.96        524.07       112.62 o
   2  28   9       1608.65       1907.75       167.94 o
  -3  29   9          5.25        -46.26        76.77 o
  -2  29   9       2070.71       2212.43       174.36 o
  -1  29   9          5.78         84.00        80.50 o
   0  29   9        353.99        497.97       104.09 o
   1  29   9        293.35        235.06        91.12 o
  -2  30   9         65.35         68.64        87.63 o
  -1  30   9         93.69        -33.37        74.74 o
   0  30   9       3988.15       3978.63       268.02 o
  -8   0  10        624.58        323.12       182.74 o
  -6   0  10       2116.41       2128.26       275.44 o
  -4   0  10        790.70       1680.22       149.52 o
  -2   0  10       4128.34       4294.22       206.30 o
   0   0  10       1502.49       1464.67       141.28 o
   2   0  10       3360.58       3741.94       206.01 o
   4   0  10        520.34        429.23       106.58 o
  -8   1  10        193.38         12.24       113.33 o
  -7   1  10       1195.75        951.06       156.33 o
  -6   1  10       3312.47       3358.31       332.93 o
  -5   1  10          4.88         92.15        55.50 o
  -4   1  10       9851.62       9847.12       228.27 o
  -3   1  10         60.11         89.53        53.13 o
  -2   1  10       1078.38       1469.40       110.19 o
  -1   1  10        252.37        195.13        55.00 o
   0   1  10       1033.70       1207.05       131.01 o
   1   1  10         47.42         25.08        47.16 o
   2   1  10       2083.81       2051.26       117.58 o
   3   1  10       2027.19       2521.80       132.02 o
   4   1  10       1609.93       1412.84       126.75 o
  -8   2  10        484.19        394.45       140.24 o
  -7   2  10         49.31        351.02       116.86 o
  -6   2  10        192.57        393.42       110.90 o
  -5   2  10       2251.18       2228.40       134.19 o
  -4   2  10         19.33        169.41        54.50 o
  -3   2  10       1705.73       1668.19       104.42 o
  -2   2  10       3045.44       2791.70       122.61 o
  -1   2  10       1209.83       1309.85        95.33 o
   0   2  10       1477.79       1612.86       105.59 o
   1   2  10        314.96        240.01        74.06 o
   2   2  10       5812.00       5526.99       174.46 o
   3   2  10        306.48        577.44        85.73 o
   4   2  10        810.04        894.54       108.46 o
   5   2  10        301.29        221.95       160.23 o
  -8   3  10          0.56        -17.09       106.79 o
  -7   3  10       2106.40       1902.30       201.44 o
  -6   3  10       2787.56       2504.50       342.37 o
  -5   3  10        773.92        686.51        79.91 o
  -4   3  10        649.21        750.01        96.21 o
  -3   3  10       1844.82       1747.87       107.95 o
  -2   3  10        169.93        244.63        57.22 o
  -1   3  10        608.37        571.87        70.05 o
   0   3  10       6037.28       5756.12       172.62 o
   1   3  10       1164.78       1271.25        98.97 o
   2   3  10          1.10        350.90        72.07 o
   3   3  10       6062.52       6222.65       219.75 o
   4   3  10       2213.34       2526.51       134.37 o
   5   3  10         25.62         15.73       134.33 o
  -8   4  10        167.37        263.85       127.47 o
  -7   4  10         81.84        247.11       112.62 o
  -6   4  10        540.37        814.32       174.99 o
  -5   4  10       4592.05       4190.74       152.57 o
  -4   4  10         81.39        113.12        56.19 o
  -3   4  10       2066.80       1806.18       108.65 o
  -2   4  10         28.16         51.85        47.51 o
  -1   4  10       2083.74       2124.54       113.28 o
   0   4  10        255.19        271.13        60.75 o
   1   4  10       1250.01       1295.27        96.75 o
   2   4  10       2236.65       2206.34       121.79 o
   3   4  10       4553.05       3951.87       151.60 o
   4   4  10         19.39         86.65        75.30 o
   5   4  10       1173.00       1214.19       229.82 o
  -8   5  10         76.44        105.84       117.97 o
  -7   5  10       3356.98       2789.99       225.23 o
  -6   5  10        376.96        181.88        99.32 o
  -5   5  10        192.66        437.61        68.60 o
  -4   5  10          2.20         -4.84        48.25 o
  -3   5  10       3576.42       3042.61       126.75 o
  -2   5  10          0.38         41.37        46.83 o
  -1   5  10         18.15        300.21        54.51 o
   0   5  10        893.13        645.14        77.21 o
   1   5  10       4723.13       4862.11       161.03 o
   2   5  10        805.32       1138.94       154.47 o
   3   5  10       2698.53       2583.07       155.09 o
   4   5  10       1874.80       1955.24       225.64 o
   5   5  10          9.20          8.92        85.97 o
   6   5  10          3.47         13.07       146.92 o
  -8   6  10        499.25        602.72       158.19 o
  -7   6  10         22.54         64.02       109.19 o
  -6   6  10       1184.50        943.10       152.19 o
  -5   6  10       6052.08       6099.45       180.52 o
  -4   6  10        332.40        500.13        73.72 o
  -3   6  10       1672.28       1643.04       165.00 o
  -2   6  10       1846.27       1735.48       107.13 o
  -1   6  10       5042.14       4915.72       155.82 o
   0   6  10          0.32        122.79        59.63 o
   1   6  10        597.90       1077.20        92.70 o
   2   6  10       1479.18       1465.42       123.37 o
   3   6  10       1028.75       1254.78       120.95 o
   4   6  10        583.61        693.09       104.70 o
   5   6  10        586.12        487.23       191.94 o
   6   6  10        833.41        748.87       206.22 o
  -8   7  10        401.30        548.68       145.50 o
  -7   7  10       1701.06       1500.99       185.58 o
  -6   7  10         15.88          7.48        91.24 o
  -5   7  10        193.94        312.75       127.07 o
  -4   7  10       3083.67       2677.41       207.55 o
  -3   7  10        530.11        812.95        84.53 o
  -2   7  10          4.96         43.07        47.52 o
  -1   7  10        431.99        280.46        60.84 o
   0   7  10       8260.60       7854.58       201.41 o
   1   7  10       5075.85       5215.00       227.68 o
   2   7  10        281.30        474.48        81.90 o
   3   7  10       1416.09       1724.40       134.99 o
   4   7  10       6917.36       6876.15       240.76 o
   5   7  10         33.09        -85.37        85.37 o
   6   7  10          1.91        460.84       181.77 o
  -8   8  10       1036.69       1182.49       186.47 o
  -7   8  10        126.08        231.55       112.57 o
  -6   8  10       1755.99       1419.05       169.60 o
  -5   8  10       1520.22       1271.65        98.85 o
  -4   8  10         45.33         42.81        52.48 o
  -3   8  10        757.73        919.02        87.45 o
  -2   8  10       3745.16       3375.97       135.13 o
  -1   8  10       1195.51       1189.77        94.75 o
   0   8  10          4.45        170.78        54.96 o
   1   8  10       1899.99       2049.45       138.94 o
   2   8  10       6077.75       6406.45       221.93 o
   3   8  10        205.85        376.49        86.56 o
   4   8  10        469.08        674.82       101.44 o
   5   8  10         64.29          6.99        96.43 o
   6   8  10       2377.74       2320.68       305.21 o
  -8   9  10       1233.88       1378.30       217.23 o
  -7   9  10        114.51        -31.03       144.01 o
  -6   9  10       2954.85       2941.98       226.25 o
  -5   9  10         48.64         39.65        49.02 o
  -4   9  10       3140.35       2882.82       159.86 o
  -3   9  10       1219.10       1298.79        98.85 o
  -2   9  10         46.59        418.17        71.04 o
  -1   9  10        165.80        275.53        59.56 o
   0   9  10       3222.06       3574.99       169.02 o
   1   9  10        138.98        118.80        63.26 o
   2   9  10        554.19        534.98        87.42 o
   3   9  10        852.44       1109.77       118.44 o
   4   9  10       4344.53       4439.88       195.51 o
   5   9  10         15.12        -76.11        90.53 o
   6   9  10          5.85        340.31       172.82 o
  -8  10  10        271.91        139.44       117.99 o
  -7  10  10        129.58        178.07       108.87 o
  -6  10  10       3002.73       2357.11       255.35 o
  -5  10  10        426.46        364.62        70.48 o
  -4  10  10        259.64        369.22        68.18 o
  -3  10  10        205.49        317.08        70.15 o
  -2  10  10       7557.62       7055.01       193.40 o
  -1  10  10       3159.76       3179.52       132.54 o
   0  10  10       3415.14       3438.70       314.11 o
   1  10  10          2.65         92.14        64.20 o
   2  10  10       2267.67       2459.45       154.87 o
   3  10  10         63.24        191.34        73.98 o
   4  10  10        352.97        354.98        84.11 o
   5  10  10        502.38        486.63       135.63 o
   6  10  10        177.60        174.51       168.94 o
  -8  11  10        384.16        290.02       134.57 o
  -7  11  10       2332.37       2136.68       208.67 o
  -6  11  10       2278.30       1999.02       195.53 o
  -5  11  10         47.04          9.14        52.42 o
  -4  11  10       1678.92       1604.92       187.90 o
  -3  11  10       4699.53       4531.34       157.56 o
  -2  11  10        747.40        986.33        92.45 o
  -1  11  10       5597.98       5671.99       205.20 o
   0  11  10        852.11        984.13       156.54 o
   1  11  10       1229.64       1256.59       121.16 o
   2  11  10         52.12        188.56        80.21 o
   3  11  10       1608.38       1735.64       139.33 o
   4  11  10        121.91        170.43        72.76 o
   5  11  10        592.55        896.13       160.50 o
  -8  12  10         35.53        -14.00       108.81 o
  -7  12  10         74.99        344.68       126.24 o
  -6  12  10        209.83         69.74        96.92 o
  -5  12  10        544.76        462.57        74.84 o
  -4  12  10         13.76         54.41        51.68 o
  -3  12  10       1150.79       1191.35        97.39 o
  -2  12  10        266.44        247.97        84.51 o
  -1  12  10       2572.81       2803.37       171.99 o
   0  12  10         34.74         84.59        61.87 o
   1  12  10       4270.89       4018.63       216.97 o
   2  12  10       1635.65       1548.90       132.25 o
   3  12  10       1805.49       1656.95       141.76 o
   4  12  10        606.60        608.48       119.46 o
   5  12  10       1968.22       1748.09       275.56 o
  -8  13  10         40.95        -14.97       120.26 o
  -7  13  10       3341.40       3454.41       468.83 o
  -6  13  10         60.43         -5.62       119.08 o
  -5  13  10          3.75         57.82       107.53 o
  -4  13  10         86.49        127.84        59.11 o
  -3  13  10       1772.02       1631.21       111.89 o
  -2  13  10       1911.34       1748.46       132.34 o
  -1  13  10       6944.46       7129.03       235.45 o
   0  13  10         26.55         51.57        55.90 o
   1  13  10        661.44        897.92       109.18 o
   2  13  10        114.00        194.27        73.00 o
   3  13  10       3835.93       4237.57       196.19 o
   4  13  10        206.52         36.83        69.40 o
   5  13  10        917.81       1214.10       178.63 o
  -7  14  10         19.35        103.58       113.58 o
  -6  14  10       1216.54        768.55       150.26 o
  -5  14  10       2142.39       2083.22       150.40 o
  -4  14  10       3163.44       2933.91       157.63 o
  -3  14  10        809.32        867.68        88.99 o
  -2  14  10        118.61        376.23        80.15 o
  -1  14  10       4493.05       4172.74       183.86 o
   0  14  10        101.72         86.76        66.02 o
   1  14  10        573.29        650.02       129.59 o
   2  14  10        205.62        152.22        78.44 o
   3  14  10       1022.42       1451.93       138.85 o
   4  14  10         19.46         61.57        69.06 o
   5  14  10        729.95        946.20       165.67 o
  -7  15  10        702.90        530.77       142.28 o
  -6  15  10         77.63        457.48       249.06 o
  -5  15  10        666.22        602.59       107.27 o
  -4  15  10       3030.85       2713.56       135.80 o
  -3  15  10       1783.03       1954.11       141.64 o
  -2  15  10       5215.55       5534.29       210.91 o
  -1  15  10        559.56        626.66        93.00 o
   0  15  10        547.61        413.97        94.80 o
   1  15  10       2158.26       2009.51       149.67 o
   2  15  10        323.18        170.54        77.99 o
   3  15  10       1142.18       1374.78       138.41 o
   4  15  10        917.72       1276.65       137.72 o
   5  15  10         40.58         30.74       180.80 o
  -7  16  10          0.83         19.41       147.52 o
  -6  16  10       1518.56       1807.30       193.31 o
  -5  16  10        619.83        784.98       124.41 o
  -4  16  10        170.96        483.32        82.86 o
  -3  16  10         34.98        145.37        70.32 o
  -2  16  10       3946.59       4134.89       184.69 o
  -1  16  10        938.51       1053.76       117.12 o
   0  16  10        183.72        312.41        79.48 o
   1  16  10        424.61        521.37       143.02 o
   2  16  10        933.94        957.85       121.42 o
   3  16  10        115.52        148.30        95.80 o
   4  16  10         46.94        166.64        83.89 o
   5  16  10        210.89        497.63       230.66 o
  -7  17  10         97.44        235.28       157.93 o
  -6  17  10        611.27        619.56       146.48 o
  -5  17  10         86.74        -65.86        67.35 o
  -4  17  10       1022.22        994.02       116.19 o
  -3  17  10        206.28        111.43        94.21 o
  -2  17  10        228.63        339.59       126.25 o
  -1  17  10        175.28        123.24        66.96 o
   0  17  10       3226.29       3712.44       322.85 o
   1  17  10        547.51        648.79       114.13 o
   2  17  10        219.04        425.35        93.20 o
   3  17  10        248.99        340.72        96.72 o
   4  17  10       4027.73       4418.81       215.95 o
   5  17  10        111.41         10.65       189.76 o
  -7  18  10        510.36        362.81       134.49 o
  -6  18  10        809.27        967.33       175.96 o
  -5  18  10          3.55        -17.72        68.70 o
  -4  18  10        276.44        303.84        84.64 o
  -3  18  10          4.43         -7.62        62.36 o
  -2  18  10       1514.29       1527.19       134.44 o
  -1  18  10         97.86        103.89        72.98 o
   0  18  10        229.87        276.92        94.01 o
   1  18  10         25.21        109.52        94.22 o
   2  18  10       5282.96       5259.47       224.40 o
   3  18  10        734.98        914.74       126.08 o
   4  18  10         88.25        132.81        84.30 o
  -7  19  10        339.49        138.06       175.72 o
  -6  19  10       1910.77       1635.68       187.70 o
  -5  19  10        584.84        627.90       123.16 o
  -4  19  10        539.06        536.64        97.80 o
  -3  19  10       1211.15       1165.35       125.30 o
  -2  19  10        996.56       1005.37       117.86 o
  -1  19  10       1103.62       1190.55       125.75 o
   0  19  10       1699.72       1674.79       146.72 o
   1  19  10        887.29        848.12       116.74 o
   2  19  10        169.04        256.28        84.27 o
   3  19  10          1.53        103.29        83.26 o
   4  19  10        906.28        880.73       130.97 o
  -6  20  10        776.84        905.71       220.50 o
  -5  20  10       1234.81       1554.01       180.04 o
  -4  20  10         83.74         78.23        68.34 o
  -3  20  10        149.59        274.47        80.65 o
  -2  20  10       1067.03        967.58       114.54 o
  -1  20  10       2966.74       3179.88       184.86 o
   0  20  10          0.43        -29.34        65.91 o
   1  20  10        306.29        364.39        89.76 o
   2  20  10       1661.65       1774.34       154.40 o
   3  20  10       1046.68        911.86       166.83 o
   4  20  10          9.59          7.89       110.93 o
  -6  21  10       1042.07       1266.59       255.84 o
  -5  21  10         14.07        168.33       189.15 o
  -4  21  10        476.16        370.01       165.54 o
  -3  21  10       1719.71       1917.35       209.79 o
  -2  21  10        863.40        956.96       120.00 o
  -1  21  10       3043.45       3164.39       187.03 o
   0  21  10        265.46        290.49        87.00 o
   1  21  10       1519.03       1554.53       148.02 o
   2  21  10        323.77        218.82        85.34 o
   3  21  10        428.85        574.16       106.40 o
   4  21  10        236.22        205.88       101.41 o
  -6  22  10         11.60        -40.90       148.13 o
  -5  22  10       1089.04       1122.44       212.63 o
  -4  22  10         64.24        163.70        82.85 o
  -3  22  10        151.55        150.71        78.70 o
  -2  22  10         75.20        174.18        78.90 o
  -1  22  10       1125.12       1328.56       136.59 o
   0  22  10          2.11        -54.30        65.98 o
   1  22  10       1445.04       1705.37       154.09 o
   2  22  10         54.80        185.05        88.73 o
   3  22  10       1742.73       1664.28       178.91 o
  -5  23  10         85.96         -1.90        92.25 o
  -4  23  10         35.75        169.95       109.75 o
  -3  23  10        520.84        745.13       113.54 o
  -2  23  10        198.80        235.49        89.91 o
  -1  23  10       1331.00       1338.59       138.91 o
   0  23  10       2298.21       1807.71       156.18 o
   1  23  10        690.06        861.38       127.59 o
   2  23  10        109.26        157.16        84.32 o
   3  23  10        453.61        430.09       104.06 o
  -5  24  10        125.09         59.44       101.36 o
  -4  24  10        721.81        795.84       154.38 o
  -3  24  10        532.31        568.50       111.03 o
  -2  24  10       5369.03       5334.47       284.76 o
  -1  24  10        455.07        433.35       109.63 o
   0  24  10         25.20        459.71       212.41 o
   1  24  10       1238.62       1266.71       179.50 o
   2  24  10         23.43        -47.61        68.24 o
   3  24  10        791.94       1004.42       137.27 o
  -5  25  10         52.20        174.47       139.78 o
  -4  25  10        821.40        923.27       128.62 o
  -3  25  10          1.43        -62.42        68.37 o
  -2  25  10       1018.15       1587.04       196.25 o
  -1  25  10        113.91         60.62        74.87 o
   0  25  10       3723.56       4564.18       261.28 o
   1  25  10         37.46          3.69        68.94 o
   2  25  10          4.20        -68.36        68.36 o
  -4  26  10        722.69        966.37       134.17 o
  -3  26  10         45.87        -19.85        79.64 o
  -2  26  10       3955.62       4457.96       272.66 o
  -1  26  10        242.80         50.35        78.88 o
   0  26  10         30.91        249.58       171.20 o
   1  26  10         85.79         26.15        74.33 o
   2  26  10        529.44        355.46       107.25 o
  -3  27  10         55.04        -26.48        81.13 o
  -2  27  10        157.88        331.60       108.22 o
  -1  27  10       2000.91       2107.83       171.06 o
   0  27  10       4459.46       4716.19       274.60 o
   1  27  10        450.90        594.06       116.72 o
  -3  28  10          0.21        -21.45        98.54 o
  -2  28  10       2571.01       2735.92       376.49 o
  -1  28  10        519.70        734.18       333.93 o
   0  28  10        508.34        637.30       137.43 o
  -5   0  11          1.14         39.41       108.55 o
  -3   0  11       5454.65       4708.36       231.90 o
  -1   0  11      12318.45      12271.28       380.46 o
   1   0  11        224.78        207.80        89.79 o
   3   0  11       1244.09       1025.64       145.82 o
  -8   1  11         35.15         83.07       116.72 o
  -7   1  11        355.69        399.70       167.37 o
  -6   1  11        487.19        251.31       106.69 o
  -5   1  11        982.40        845.66       125.59 o
  -4   1  11        177.01        219.95        68.45 o
  -3   1  11          8.99        243.24        61.51 o
  -2   1  11        224.57        232.77        64.13 o
  -1   1  11       1854.32       1778.65       318.40 o
   0   1  11         13.11        107.44        68.61 o
   1   1  11       1969.61       1867.98       117.15 o
   2   1  11        490.97        575.78        87.22 o
   3   1  11        730.99        583.60       103.70 o
   4   1  11        100.56         75.12        93.18 o
  -8   2  11         12.11        206.60       124.41 o
  -7   2  11        745.01        529.59       146.36 o
  -6   2  11       2331.65       1818.55       190.03 o
  -5   2  11         53.82         86.82        59.71 o
  -4   2  11       2097.41       2200.81       125.02 o
  -3   2  11       1582.82       1670.96       111.21 o
  -2   2  11        507.29        569.63       123.22 o
  -1   2  11       1478.81       1623.60       111.87 o
   0   2  11       3228.88       3140.18       141.36 o
   1   2  11       4828.23       4942.42       170.47 o
   2   2  11        172.19        402.52        78.46 o
   3   2  11        665.31        771.68       108.93 o
   4   2  11        513.26        540.40        99.70 o
  -8   3  11        794.12        709.74       158.54 o
  -7   3  11        890.88        968.30       169.43 o
  -6   3  11        800.23       1002.39       156.49 o
  -5   3  11         25.12        -50.39        50.39 o
  -4   3  11        804.17        827.41        90.86 o
  -3   3  11        190.85        173.11        57.82 o
  -2   3  11       1181.49        974.68        91.44 o
  -1   3  11       4771.64       4284.27       232.36 o
   0   3  11        137.20        470.96        75.30 o
   1   3  11        490.41        734.16        85.65 o
   2   3  11       4957.09       4831.98       224.77 o
   3   3  11        399.21        374.88        91.82 o
   4   3  11        668.53        924.98       118.23 o
  -8   4  11          0.14         -3.23       107.20 o
  -7   4  11         54.13        259.88       136.63 o
  -5   4  11        167.18        116.56        61.17 o
  -4   4  11       1936.38       1871.90       151.41 o
  -3   4  11         75.66          2.42        48.88 o
  -2   4  11       3025.66       2768.14       134.40 o
  -1   4  11        405.05        554.32        81.31 o
   0   4  11       3170.44       3620.41       152.14 o
   1   4  11        863.51        543.26        81.64 o
   2   4  11        320.31        134.55        70.00 o
   3   4  11         26.87         77.17        69.20 o
   4   4  11       1667.03       2017.12       152.14 o
   5   4  11        195.94         41.63       172.82 o
  -8   5  11       1266.70       1072.34       186.01 o
  -7   5  11        195.19        218.54       116.01 o
  -6   5  11       1141.50       1318.15       249.06 o
  -5   5  11       1766.68       1804.05       118.95 o
  -4   5  11       1154.03       1159.46       100.60 o
  -3   5  11          0.47        100.60        56.35 o
  -2   5  11        365.96        367.90       108.30 o
  -1   5  11          0.38        -47.41        47.41 o
   0   5  11       2492.39       2723.87       120.39 o
   1   5  11        439.59        330.20        62.54 o
   2   5  11       2309.80       2503.72       159.07 o
   3   5  11       1786.53       1929.46       174.55 o
   4   5  11        420.00        424.44        99.93 o
   5   5  11        536.20        290.45       189.28 o
  -8   6  11          0.15         49.46       175.84 o
  -7   6  11        456.83        340.02       211.06 o
  -6   6  11       5503.50       5134.77       504.41 o
  -5   6  11        683.71        468.05        77.18 o
  -4   6  11       1613.67       1393.18       175.17 o
  -3   6  11       3736.63       3503.29       143.75 o
  -2   6  11       1752.18       2097.70       121.09 o
  -1   6  11        158.97        114.47        57.17 o
   0   6  11       1906.76       2090.28       136.57 o
   1   6  11       3757.38       3521.59       172.14 o
   2   6  11          7.52         22.31        61.76 o
   3   6  11        425.59        888.05       134.12 o
   4   6  11        295.07        108.56       123.88 o
   5   6  11        254.27        207.43       180.56 o
  -8   7  11        507.37        335.52       138.16 o
  -7   7  11        487.49        687.62       145.78 o
  -6   7  11        409.78        258.45       116.23 o
  -5   7  11       2873.52       2593.34       136.44 o
  -4   7  11        289.10        555.10        87.16 o
  -3   7  11         14.68        226.88        61.11 o
  -2   7  11        340.06        201.91        61.25 o
  -1   7  11       8482.25       8137.18       214.24 o
   0   7  11       1269.14       1224.22       102.29 o
   1   7  11        199.00        478.22       103.30 o
   2   7  11       1916.24       1792.89       148.01 o
   3   7  11       9820.21       9341.45       287.22 o
   4   7  11        442.67        270.15        91.66 o
   5   7  11        201.57       -160.96       160.96 o
  -8   8  11         73.25        227.77       135.09 o
  -7   8  11       2097.21       1797.37       410.50 o
  -6   8  11        203.11        376.68       126.64 o
  -5   8  11        343.85        303.77        66.61 o
  -4   8  11       2775.49       2586.45       135.03 o
  -3   8  11       3746.17       3231.55       141.78 o
  -2   8  11         68.26        108.14        60.23 o
  -1   8  11        153.95        629.68       103.13 o
   0   8  11       1076.77        742.38       100.32 o
   1   8  11       5530.13       5191.57       207.56 o
   2   8  11          1.12         59.07        59.51 o
   3   8  11       2009.24       2175.73       173.10 o
   4   8  11          9.23        -23.34        68.93 o
   5   8  11       1334.04        734.11       256.08 o
  -8   9  11          0.16        -95.04       121.02 o
  -7   9  11        929.53        913.63       167.52 o
  -6   9  11          0.24          6.51        85.98 o
  -5   9  11       4652.98       4481.98       167.41 o
  -4   9  11       1442.91       1198.00       102.12 o
  -3   9  11         26.86        109.71        56.99 o
  -2   9  11        279.22        339.67        72.32 o
  -1   9  11       4405.86       3873.10       157.84 o
   0   9  11         97.56        234.97        77.27 o
   1   9  11        149.68        184.46        72.83 o
   2   9  11       1098.23        901.46       115.81 o
   3   9  11       5558.47       5549.18       223.55 o
   4   9  11        586.60        559.38       115.87 o
   5   9  11        598.33        833.34       263.10 o
  -7  10  11       2862.00       2678.20       299.77 o
  -6  10  11        753.90        792.66       148.26 o
  -5  10  11        139.63        258.79       155.18 o
  -4  10  11          0.85         89.86        57.47 o
  -3  10  11        716.21        677.60        85.80 o
  -2  10  11        906.97        966.44        95.31 o
  -1  10  11        149.28        277.46        82.11 o
   0  10  11         63.94          8.82        63.67 o
   1  10  11       2196.83       2396.88       161.27 o
   2  10  11         31.51        107.80        84.64 o
   3  10  11       1294.37       1435.49       140.32 o
   4  10  11       2202.24       2382.25       171.96 o
   5  10  11        289.60        501.99       243.25 o
  -7  11  11       1485.35       1679.97       199.26 o
  -6  11  11         16.97        110.26       106.20 o
  -5  11  11       3964.88       3780.78       283.17 o
  -4  11  11        956.27        850.22       104.07 o
  -3  11  11        109.94        226.78        65.79 o
  -2  11  11       2726.16       2758.67       255.15 o
  -1  11  11        728.06        672.17       102.75 o
   0  11  11        255.49        590.29       101.34 o
   1  11  11       1287.10       1376.76       227.58 o
   2  11  11       1543.46       1577.47       140.00 o
   3  11  11        349.10        499.32       108.03 o
   4  11  11        310.62        699.16       115.46 o
   5  11  11        478.46        240.10       217.11 o
  -7  12  11        485.70        301.88       152.00 o
  -6  12  11       3584.41       3732.82       249.96 o
  -5  12  11        117.22        195.80        93.16 o
  -4  12  11        464.30        588.87       104.94 o
  -3  12  11         61.36        -14.22        99.43 o
  -2  12  11       1475.43       1446.45       130.72 o
  -1  12  11        185.15        140.24        72.00 o
   0  12  11       6757.52       6601.23       241.11 o
   1  12  11        320.49        146.34        76.58 o
   2  12  11        482.07        799.23       116.89 o
   3  12  11       1279.18       1705.37       151.70 o
   4  12  11       2405.26       2620.77       179.09 o
   5  12  11         28.96       -167.25       167.25 o
  -7  13  11        319.08        100.36       120.45 o
  -6  13  11        342.49        691.66       227.88 o
  -5  13  11        302.18        317.32       139.09 o
  -4  13  11        945.71       1305.60       111.40 o
  -3  13  11        209.01        183.12        84.54 o
  -2  13  11       2460.22       2198.79       151.08 o
  -1  13  11        541.93        809.61       109.33 o
   0  13  11        839.56       1275.49       129.79 o
   1  13  11         68.89        110.43        66.58 o
   2  13  11       1840.85       1848.43       150.24 o
   3  13  11         42.84         25.34        71.72 o
   4  13  11        691.74        758.29       124.90 o
  -7  14  11        420.80        157.52       124.47 o
  -6  14  11       1958.17       2109.65       209.44 o
  -5  14  11        194.01        146.84        79.63 o
  -4  14  11       2508.11       2413.06       139.52 o
  -3  14  11       5182.96       5486.08       215.69 o
  -2  14  11       2295.09       2659.87       165.60 o
  -1  14  11        320.77        250.36        79.31 o
   0  14  11       1923.39       2018.19       235.51 o
   1  14  11        208.74        237.56        86.35 o
   2  14  11        667.11        625.40       113.54 o
   3  14  11         13.42        112.90        92.28 o
   4  14  11        437.59        399.14       102.25 o
  -7  15  11         53.50         79.79       118.01 o
  -6  15  11        234.16        235.93       186.37 o
  -5  15  11        234.45        160.99       125.80 o
  -4  15  11        109.10         75.64        74.25 o
  -3  15  11         91.97        386.30        90.70 o
  -2  15  11        741.22        700.62       109.86 o
  -1  15  11        270.78        278.68        81.92 o
   0  15  11        378.19        198.44        83.22 o
   1  15  11         65.90          4.92        64.44 o
   2  15  11        989.34        966.42       124.09 o
   3  15  11       1367.87       1757.50       158.56 o
   4  15  11          8.75         -0.68        76.95 o
  -6  16  11        670.56        698.44       437.37 o
  -5  16  11         68.53        245.25        86.79 o
  -4  16  11        399.51        522.33       100.14 o
  -3  16  11       2803.81       2549.68       166.59 o
  -2  16  11       1438.39       1102.41       125.92 o
  -1  16  11         27.62        114.64        70.60 o
   0  16  11         95.97        105.14        70.15 o
   1  16  11       1416.59       1403.09       139.97 o
   2  16  11         44.30         75.73       113.75 o
   3  16  11        299.40        372.82        96.52 o
   4  16  11        212.78        273.71        95.19 o
  -6  17  11          2.50        173.89       113.12 o
  -5  17  11        849.25        839.74       146.67 o
  -4  17  11        148.60         15.08        80.63 o
  -3  17  11         71.58        503.35       101.30 o
  -2  17  11        116.56        169.12       121.16 o
  -1  17  11       3070.63       2573.47       211.56 o
   0  17  11       1271.35       1323.54       138.04 o
   1  17  11         25.63        160.77        83.06 o
   2  17  11        120.34        141.48        78.61 o
   3  17  11       3893.03       4132.00       329.66 o
   4  17  11        151.38        338.95       105.46 o
  -6  18  11         15.94        -11.15       106.52 o
  -5  18  11         38.26        -41.28       188.43 o
  -4  18  11         65.95         21.10        70.55 o
  -3  18  11       1825.77       2082.93       158.35 o
  -2  18  11          8.07          8.79        67.38 o
  -1  18  11         45.15        222.28        81.64 o
   0  18  11        110.04        140.71        79.51 o
   1  18  11       3699.79       3767.87       226.67 o
   2  18  11        104.16        121.26        79.75 o
   3  18  11         78.32        463.77       107.43 o
  -6  19  11         21.57          7.99       131.19 o
  -5  19  11        296.04        506.20       376.74 o
  -4  19  11       1932.41       1857.46       180.12 o
  -3  19  11        185.83        226.94        80.29 o
  -2  19  11       1856.69       1687.87       162.45 o
  -1  19  11       2258.18       2127.74       162.90 o
   0  19  11        122.78        138.64        76.29 o
   1  19  11         63.48        136.45        82.47 o
   2  19  11        425.07        562.60       113.53 o
   3  19  11       2064.33       2113.69       177.71 o
  -5  20  11        262.69        134.94       144.38 o
  -4  20  11         64.57        176.86        84.60 o
  -3  20  11        259.71        224.02        86.99 o
  -2  20  11       1144.53       1410.86       165.73 o
  -1  20  11        297.79        355.39        97.66 o
   0  20  11       1965.74       1797.62       201.78 o
   1  20  11        122.24        242.19        91.32 o
   2  20  11        423.54        339.37       102.38 o
   3  20  11         36.17         82.77        83.80 o
  -5  21  11        700.42        887.95       160.28 o
  -4  21  11       5107.06       5516.24       286.71 o
  -3  21  11        154.46        171.43        86.58 o
  -2  21  11       2593.32       2399.83       171.89 o
  -1  21  11         12.24         96.77        74.13 o
   0  21  11        327.15        452.95       130.67 o
   1  21  11         28.59        -19.92        71.13 o
   2  21  11        506.02        471.33       107.83 o
   3  21  11         50.02         66.15       101.13 o
  -5  22  11         30.02        -39.28       112.31 o
  -4  22  11       1799.85       1689.26       210.70 o
  -3  22  11        656.33        681.34       118.15 o
  -2  22  11       1396.42       2210.47       186.36 o
  -1  22  11        393.56        477.77       107.31 o
   0  22  11       2569.76       2601.74       300.75 o
   1  22  11        201.63        143.10       132.11 o
   2  22  11        457.68        388.09       106.15 o
  -4  23  11        354.15        571.05       207.93 o
  -3  23  11        230.30        465.98       115.60 o
  -2  23  11       4404.42       4454.75       266.48 o
  -1  23  11        977.74        978.93       134.42 o
   0  23  11        105.43        254.10       206.19 o
   1  23  11         12.64        145.76        85.59 o
   2  23  11        987.49        903.84       135.56 o
  -4  24  11        721.39        559.29       142.09 o
  -3  24  11       1892.90       2026.39       203.50 o
  -2  24  11        342.07        304.84        96.99 o
  -1  24  11        306.58        245.36       200.72 o
   0  24  11        961.87       1222.83       181.08 o
   1  24  11        801.55        708.51       193.92 o
  -3  25  11       1396.43       1751.76       170.55 o
  -2  25  11        136.51        146.27        87.96 o
  -1  25  11       2093.32       2390.79       186.27 o
   0  25  11         60.73        121.05        81.42 o
   1  25  11        150.42        324.67       150.79 o
  -2  26  11         76.73        145.23       132.30 o
  -1  26  11        516.46        738.78       154.87 o
   0  26  11         98.84        136.01       110.84 o
  -6   0  12        627.58       1126.45       235.75 o
  -4   0  12        481.83        766.89       136.34 o
  -2   0  12       1028.17       1009.24       193.87 o
   0   0  12       1079.45       1155.35       152.45 o
   2   0  12        451.51        506.49       128.42 o
   4   0  12       1273.18       1361.23       251.96 o
  -7   1  12        111.23        -82.78       110.20 o
  -6   1  12       6274.79       6386.84       320.47 o
  -5   1  12         64.08         41.72        65.79 o
  -4   1  12        366.04        232.24        72.99 o
  -3   1  12         33.09         98.92        61.65 o
  -2   1  12       1173.49       1071.84       153.96 o
  -1   1  12        215.47        294.86        72.28 o
   0   1  12       1859.15       1805.49       123.91 o
   1   1  12        944.22       1019.53       105.24 o
   2   1  12        147.25        121.30        70.10 o
   3   1  12        100.98        112.49        74.31 o
   4   1  12        573.88        371.54       196.90 o
  -7   2  12        467.42        696.84       159.20 o
  -6   2  12        278.25        416.82       142.80 o
  -5   2  12        840.59        838.24        96.43 o
  -4   2  12        106.59         14.73        85.17 o
  -3   2  12       1687.76       1870.03       218.43 o
  -2   2  12          6.41         79.95        62.14 o
  -1   2  12       1441.04       1470.30       113.47 o
   0   2  12       2880.35       2646.22       144.37 o
   1   2  12         30.13        366.69        75.89 o
   2   2  12       1356.41       1432.85       138.66 o
   3   2  12        612.61        784.27       114.35 o
   4   2  12        739.24        786.72       143.20 o
  -7   3  12       1008.50        903.31       163.70 o
  -6   3  12        653.23        945.28       169.52 o
  -5   3  12        358.71        398.94       117.09 o
  -4   3  12        308.44        361.15       153.72 o
  -3   3  12        855.38        687.66        87.85 o
  -2   3  12       3704.56       3297.80       152.92 o
  -1   3  12         75.46        220.75        69.30 o
   0   3  12        150.37        284.33        70.98 o
   1   3  12       4826.86       4625.84       174.97 o
   2   3  12        472.63        590.98       108.65 o
   3   3  12          4.91         26.52        58.04 o
   4   3  12        155.09        488.07       124.61 o
  -7   4  12       2341.29       2052.46       220.15 o
  -6   4  12         87.11          2.06       108.31 o
  -5   4  12       1045.00       1064.05       166.78 o
  -4   4  12        304.27        209.60        65.37 o
  -3   4  12       1020.77       1036.42       101.37 o
  -2   4  12         54.10         56.33        51.53 o
  -1   4  12       2734.66       2559.25       139.47 o
   0   4  12       2112.28       2246.33       181.63 o
   1   4  12        572.76        663.86       103.84 o
   2   4  12         27.47         75.59        57.40 o
   3   4  12       1027.33       1136.80       132.79 o
   4   4  12        362.48        329.35       141.04 o
  -7   5  12       1332.68       1535.94       227.15 o
  -6   5  12        130.58        175.16       119.03 o
  -5   5  12       1050.39       1348.77       113.60 o
  -4   5  12         21.01        194.05        65.65 o
  -3   5  12        793.67        687.08       114.94 o
  -2   5  12          9.17          3.47        55.01 o
  -1   5  12       1183.92       1097.15       104.19 o
   0   5  12       1206.22       1003.81       100.87 o
   1   5  12       5903.55       5955.79       227.29 o
   2   5  12        341.65        257.74        86.05 o
   3   5  12         29.60        -51.70        67.09 o
   4   5  12        420.75        310.26        91.67 o
  -7   6  12       2405.04       2470.05       241.21 o
  -6   6  12         14.83         15.95       142.44 o
  -5   6  12       1064.81        874.40        99.15 o
  -4   6  12       2216.35       2154.34       132.99 o
  -3   6  12       2038.95       1976.90       125.86 o
  -2   6  12        147.71        200.36        66.07 o
  -1   6  12       2310.48       2038.04       124.31 o
   0   6  12       2941.16       3090.42       177.53 o
   1   6  12        573.61        529.62       117.76 o
   2   6  12        309.47        274.26        82.62 o
   3   6  12       1627.18       1526.45       143.51 o
   4   6  12       4032.86       3659.71       313.62 o
  -7   7  12        514.35        254.69       248.82 o
  -6   7  12       2271.68       1710.65       292.75 o
  -5   7  12        319.73        454.92        84.20 o
  -4   7  12        766.19        570.42        96.52 o
  -3   7  12        134.02        188.42        72.53 o
  -2   7  12       5472.16       5345.78       191.48 o
  -1   7  12       3132.44       3461.96       152.72 o
   0   7  12        848.07        903.55       109.31 o
   1   7  12       1341.47       1185.40       127.93 o
   2   7  12       2411.62       2408.29       168.91 o
   3   7  12        109.30        350.30        96.70 o
   4   7  12        492.45        720.69       151.21 o
  -7   8  12        213.86         79.35       115.45 o
  -6   8  12        102.10        109.02       112.47 o
  -5   8  12        150.90        259.77        85.27 o
  -4   8  12       2220.22       2359.57       207.34 o
  -3   8  12         32.38         30.75        57.57 o
  -2   8  12         16.01        247.97        65.44 o
  -1   8  12       1767.28       1717.91       143.71 o
   0   8  12       3766.28       3768.82       240.52 o
   1   8  12          1.21         35.74        68.06 o
   2   8  12        273.81        430.43        96.18 o
   3   8  12        137.85         96.27        81.91 o
   4   8  12       5726.59       5778.86       245.06 o
  -7   9  12          3.40         39.66       111.52 o
  -6   9  12       3188.42       2793.45       237.10 o
  -5   9  12        396.43        193.30        84.70 o
  -4   9  12       1027.43        976.88       103.04 o
  -3   9  12        820.19        817.20        98.41 o
  -2   9  12       3763.44       3703.32       199.48 o
  -1   9  12          4.25        152.71        75.33 o
   0   9  12       1682.87       1707.92       146.26 o
   1   9  12          0.38         -7.75        64.17 o
   2   9  12       1099.96       1410.39       143.76 o
   3   9  12        404.67        321.61        95.81 o
   4   9  12        862.98        997.98       170.19 o
  -7  10  12         79.83        230.99       153.33 o
  -6  10  12         37.73        270.67       124.85 o
  -5  10  12         23.17        -18.73        69.29 o
  -4  10  12       1179.54       1255.03       111.47 o
  -3  10  12       1372.22       1348.45       115.45 o
  -2  10  12        232.91        696.70       109.34 o
  -1  10  12        769.54        750.31       111.35 o
   0  10  12        546.21        477.94       100.14 o
   1  10  12         71.60        286.41        90.65 o
   2  10  12        997.71        864.91       119.36 o
   3  10  12        857.19       1058.88       138.87 o
   4  10  12       2736.13       2460.45       183.83 o
  -7  11  12        177.98        214.55       186.98 o
  -6  11  12       2412.86       2535.58       230.88 o
  -5  11  12       1354.04       1467.82       142.94 o
  -4  11  12        263.18        164.89        65.32 o
  -3  11  12       1212.05        993.88       135.65 o
  -2  11  12       1362.03       1420.24       136.28 o
  -1  11  12         68.07        411.46        97.60 o
   0  11  12       1283.13       1063.74       125.74 o
   1  11  12       2813.99       2571.60       173.24 o
   2  11  12        175.06        311.18        91.87 o
   3  11  12         65.16        184.99        89.98 o
   4  11  12        283.35        281.99        95.14 o
  -6  12  12        108.43        306.55       124.27 o
  -5  12  12       1259.86       1131.81       134.75 o
  -4  12  12          4.98        -13.50        58.06 o
  -3  12  12        806.33        944.56       119.74 o
  -2  12  12         41.90         46.45        69.74 o
  -1  12  12       4763.73       4782.01       211.36 o
   0  12  12        766.99        871.36       141.54 o
   1  12  12        271.93        592.47       109.27 o
   2  12  12        194.06        258.35        89.59 o
   3  12  12        796.52        932.49       166.38 o
   4  12  12        438.41        497.17       115.47 o
  -6  13  12         25.15         39.23       148.61 o
  -5  13  12        370.05        551.06       112.42 o
  -4  13  12         54.54        169.25        67.30 o
  -3  13  12       2918.98       3116.99       211.20 o
  -2  13  12        257.88        248.59        84.01 o
  -1  13  12        859.85       1636.27       211.84 o
   0  13  12         23.68         10.66        68.37 o
   1  13  12       2821.11       2720.79       189.64 o
   2  13  12        712.99        753.27       193.85 o
   3  13  12        152.80        257.34        93.75 o
  -6  14  12        243.17        267.68       125.95 o
  -5  14  12       1224.77       1409.42       176.85 o
  -4  14  12       1119.14       1303.26       136.69 o
  -3  14  12        915.34       1237.31       135.32 o
  -2  14  12        139.41        145.46        80.46 o
  -1  14  12       5117.86       5297.37       343.36 o
   0  14  12        170.03        112.08        80.94 o
   1  14  12          1.52        301.29        91.22 o
   2  14  12        131.51        -25.78        80.70 o
   3  14  12        581.36        564.21       120.26 o
  -6  15  12       1418.89       1313.53       191.82 o
  -5  15  12        199.60        250.09       117.47 o
  -4  15  12        164.54        407.09        95.98 o
  -3  15  12        142.38         -5.03        69.32 o
  -2  15  12        107.29        100.64        81.37 o
  -1  15  12       1250.84       1487.95       146.92 o
   0  15  12        420.22        286.23        94.00 o
   1  15  12       1102.87       1537.29       191.78 o
   2  15  12       1534.73       1593.49       160.32 o
   3  15  12         94.32         43.00        82.25 o
  -6  16  12         20.07        373.53       133.96 o
  -5  16  12         32.73        -40.94        84.80 o
  -4  16  12       2168.68       2271.11       168.33 o
  -3  16  12          5.33        -30.19        84.76 o
  -2  16  12         21.85         -2.29        72.50 o
  -1  16  12       3601.60       3179.89       192.42 o
   0  16  12         86.54         61.00        83.14 o
   1  16  12       1019.62       1041.18       138.58 o
   2  16  12        479.98        649.05       112.16 o
   3  16  12        522.05        664.36       147.01 o
  -5  17  12         53.53        175.83       223.16 o
  -4  17  12        933.29        842.99       196.88 o
  -3  17  12        494.94        287.22        92.59 o
  -2  17  12       1576.90       2175.18       164.93 o
  -1  17  12        744.79        609.35       113.89 o
   0  17  12        504.33        588.71       112.09 o
   1  17  12          0.20         37.30        73.08 o
   2  17  12       3212.09       3191.69       207.34 o
  -5  18  12          7.54        278.87       136.03 o
  -4  18  12       1396.81       1576.81       169.93 o
  -3  18  12        112.45        423.38        99.66 o
  -2  18  12        636.47        708.93       152.50 o
  -1  18  12         22.43        -14.78        72.39 o
   0  18  12       1288.19       1384.28       147.35 o
   1  18  12       1014.46       1356.61       150.13 o
   2  18  12        197.11        337.04        91.89 o
  -5  19  12       1837.27       1922.22       207.89 o
  -4  19  12         56.93         31.22        77.65 o
  -3  19  12       1359.12       1314.73       144.74 o
  -2  19  12       1705.80       1502.38       257.34 o
  -1  19  12        217.04          2.38       133.05 o
   0  19  12        379.72        254.47        90.20 o
   1  19  12       1353.97       1420.14       222.76 o
   2  19  12       1141.86       1241.86       191.53 o
  -4  20  12        363.98        394.25       161.40 o
  -3  20  12       1316.56       1471.77       152.93 o
  -2  20  12          5.61        -24.14        75.19 o
  -1  20  12        457.00        545.81       114.52 o
   0  20  12         70.38        -59.85        76.15 o
   1  20  12        657.24        545.84       113.86 o
  -4  21  12         45.58         93.57       112.93 o
  -3  21  12       4031.48       4398.44       220.99 o
  -2  21  12         18.74        -45.89        73.29 o
  -1  21  12        343.14        575.78       115.63 o
   0  21  12          6.99        -36.27        74.14 o
   1  21  12       1859.66       1535.74       158.42 o
  -3  22  12        310.68        438.55       112.52 o
  -2  22  12        334.38        329.75       104.37 o
  -1  22  12       2258.99       2124.46       178.98 o
   0  22  12        577.44        766.67       198.45 o
  -2  23  12        372.34        314.31       112.64 o
  -1  23  12        694.19       1171.08       149.84 o
   0  23  12          0.59        -14.71       155.27 o
  -5   0  13       1539.41       1199.31       167.47 o
  -3   0  13          9.99         93.66       132.15 o
  -1   0  13        851.50        859.49       148.39 o
   1   0  13       2457.09       2241.84       206.13 o
   3   0  13       1363.10       1596.50       271.57 o
  -6   1  13          9.39        293.48       135.94 o
  -5   1  13         17.52        103.05        74.27 o
  -4   1  13         36.92         53.20        68.16 o
  -3   1  13       1977.63       1680.41       137.80 o
  -2   1  13         37.96         25.61        63.62 o
  -1   1  13       2022.74       1612.54       125.96 o
   0   1  13        882.27        942.98       105.27 o
   1   1  13         32.48         -6.61        66.83 o
   2   1  13         45.59        -72.37        73.41 o
   3   1  13        981.22        733.84       142.41 o
  -6   2  13       1701.54       1514.91       220.01 o
  -5   2  13        323.09        396.88        83.98 o
  -4   2  13        407.00        288.36        80.40 o
  -3   2  13        129.29        120.69        79.55 o
  -2   2  13       1716.34       1839.19       131.76 o
  -1   2  13       1904.72       1979.74       135.01 o
   0   2  13        187.12        531.65        86.98 o
   1   2  13        847.24        743.97       116.40 o
   2   2  13        203.79        163.65       104.86 o
   3   2  13        949.89        728.94       226.79 o
  -6   3  13         58.58        277.35       135.51 o
  -5   3  13          6.02        -62.91        62.91 o
  -4   3  13         36.31         62.25        64.66 o
  -3   3  13       2065.57       1990.14       134.01 o
  -2   3  13        147.99        159.53        77.03 o
  -1   3  13        510.19        475.79        84.39 o
   0   3  13       3204.72       3059.96       158.60 o
   1   3  13        197.74        160.54        84.11 o
   2   3  13         11.50         64.79        77.31 o
   3   3  13          0.71         56.95        77.53 o
  -6   4  13       1929.20       1573.14       202.62 o
  -5   4  13        262.37        111.99        98.60 o
  -4   4  13        479.72        481.65        85.22 o
  -3   4  13        258.77        185.07       112.31 o
  -2   4  13       3343.13       3496.74       161.02 o
  -1   4  13       1050.17       1004.46       110.42 o
   0   4  13       1732.64       1373.90       117.22 o
   1   4  13          0.02        -20.95        72.13 o
   2   4  13        625.03        616.64       114.10 o
   3   4  13         22.70        -50.26        72.86 o
  -6   5  13        607.64        964.93       299.52 o
  -5   5  13        242.08        194.37        95.13 o
  -4   5  13        492.18        365.19        79.67 o
  -3   5  13         27.85        101.33        63.52 o
  -2   5  13         20.13        337.95        79.58 o
  -1   5  13        177.49        110.07        65.48 o
   0   5  13       3232.31       3275.82       190.16 o
   1   5  13        272.54        201.48        85.39 o
   2   5  13        169.01        202.91        83.66 o
   3   5  13        213.11        158.40        88.30 o
  -6   6  13       1708.13       1570.39       200.78 o
  -5   6  13       2373.97       2863.38       233.15 o
  -4   6  13        931.84        926.90       104.65 o
  -3   6  13        411.29        363.78        77.45 o
  -2   6  13       4048.85       3708.07       162.88 o
  -1   6  13        943.97       1033.46       155.28 o
   0   6  13        465.54        443.33        91.26 o
   1   6  13        509.49        489.19       101.07 o
   2   6  13        418.82        619.45       110.15 o
   3   6  13        421.07        492.72       118.61 o
  -6   7  13         41.75        178.89       120.51 o
  -5   7  13       1750.14       1496.68       148.96 o
  -4   7  13        297.23        270.08        74.93 o
  -3   7  13       3279.33       3296.87       179.55 o
  -2   7  13       1029.95       1113.06       109.86 o
  -1   7  13        921.28        818.61       115.04 o
   0   7  13        938.77        732.14       116.25 o
   1   7  13       1329.59       1197.04       136.92 o
   2   7  13         55.88         17.55        71.54 o
   3   7  13        463.89        346.14       105.58 o
  -6   8  13        287.91        218.66       128.54 o
  -5   8  13       3400.65       3151.39       196.31 o
  -4   8  13        200.28        157.81        72.88 o
  -3   8  13        649.81        822.76        97.71 o
  -2   8  13        745.37        510.46       103.95 o
  -1   8  13       2530.68       2393.73       207.44 o
   0   8  13        116.33        143.02        82.08 o
   1   8  13       1691.10       1719.33       198.16 o
   2   8  13        145.86         86.47        78.37 o
   3   8  13        450.15        700.89       131.75 o
  -6   9  13        813.45        921.60       169.50 o
  -5   9  13        508.14        521.08       136.35 o
  -4   9  13          0.35         16.91        83.18 o
  -3   9  13       1827.33       1849.99       132.64 o
  -2   9  13          2.41          2.29       130.27 o
  -1   9  13       2784.64       2451.87       170.47 o
   0   9  13        848.59        817.46       118.39 o
   1   9  13        226.69        226.93        87.17 o
   2   9  13        133.67        146.12        82.95 o
   3   9  13       1699.85       1946.38       246.43 o
  -6  10  13        125.09         82.48       107.58 o
  -5  10  13       1255.87       1144.45       166.91 o
  -4  10  13          3.09         47.98        70.08 o
  -3  10  13        249.49        134.77        80.91 o
  -2  10  13        169.57         15.59        74.21 o
  -1  10  13       1365.70       1708.53       207.44 o
   0  10  13         54.33        222.68        91.96 o
   1  10  13       1179.18       1234.24       145.26 o
   2  10  13       1845.22       2043.38       171.78 o
   3  10  13        403.04        537.28       117.13 o
  -6  11  13        379.78        284.47       138.33 o
  -5  11  13         15.27        100.09        82.32 o
  -4  11  13        599.40        565.33        95.02 o
  -3  11  13         76.29        115.60        83.14 o
  -2  11  13         20.41        -38.99        85.64 o
  -1  11  13       2608.49       2802.15       184.64 o
   0  11  13       4313.57       4037.98       211.08 o
   1  11  13         19.78         15.28        77.99 o
   2  11  13         19.73        155.94        85.65 o
   3  11  13        738.56        820.03       230.66 o
  -5  12  13          0.49        -49.48        85.03 o
  -4  12  13         10.99        -20.49        69.39 o
  -3  12  13          5.90        -31.51        66.98 o
  -2  12  13       1847.53       1867.90       160.96 o
  -1  12  13        756.32       1357.81       144.94 o
   0  12  13        272.47        955.01       133.07 o
   1  12  13         74.72        201.96        91.50 o
   2  12  13       1226.61       1334.17       146.76 o
  -5  13  13          0.82         -1.41        79.97 o
  -4  13  13       1070.23        892.08       122.68 o
  -3  13  13         17.07        -68.11        68.11 o
  -2  13  13        117.44        289.72       125.74 o
  -1  13  13       1079.95       1063.86       135.41 o
   0  13  13       4537.10       4539.85       321.44 o
   1  13  13        416.94        626.35       131.66 o
   2  13  13        137.85        185.61       152.84 o
  -5  14  13       1718.41       1537.08       195.42 o
  -4  14  13          2.18         12.00        74.51 o
  -3  14  13          1.91         45.06        76.73 o
  -2  14  13       2442.98       2289.95       222.67 o
  -1  14  13        621.02        666.01       123.42 o
   0  14  13        239.85        642.38       120.92 o
   1  14  13        678.50        770.16       129.31 o
   2  14  13        664.22        566.83       118.48 o
  -5  15  13        102.69        367.23       224.49 o
  -4  15  13        692.39        819.46       122.24 o
  -3  15  13        545.79        982.89       130.76 o
  -2  15  13       1068.61       1026.11       136.58 o
  -1  15  13         49.84         21.35        78.21 o
   0  15  13       2029.98       2192.90       181.25 o
   1  15  13        497.93        725.47       131.55 o
   2  15  13         13.67        -66.07        85.26 o
  -4  16  13         35.17         60.36       114.30 o
  -3  16  13        556.01        609.25       113.88 o
  -2  16  13        128.56        267.14       109.75 o
  -1  16  13        273.06         76.18        85.76 o
   0  16  13        325.93        342.33       103.85 o
   1  16  13       1262.58       1557.86       165.83 o
  -4  17  13         64.18        -39.95        77.13 o
  -3  17  13        765.71       1057.03       155.98 o
  -2  17  13        335.62        182.74        90.81 o
  -1  17  13        315.15        283.19        96.75 o
   0  17  13         36.45         25.11       141.21 o
   1  17  13        353.83        671.41       131.09 o
  -3  18  13       1444.38       1247.89       198.32 o
  -2  18  13          4.43        -83.35        83.35 o
  -1  18  13       1453.66       1419.59       156.36 o
   0  18  13          7.91       -112.90       112.90 o
  -3  19  13       1777.89       1966.05       177.47 o
  -2  19  13        259.88         78.31        84.91 o
  -1  19  13        188.25         64.37       108.00 o
   0  19  13       1040.86        943.70       149.87 o
  -2  20  13       1318.56       1506.40       201.69 o
  -1  20  13        162.50         24.15        93.16 o
  -4   0  14        102.53         71.54       119.93 o
  -2   0  14        498.54        775.05       189.15 o
   0   0  14         37.84         56.86       103.63 o
   2   0  14        477.31        422.60       199.20 o
  -5   1  14        279.77        114.50       197.02 o
  -4   1  14         12.59        -48.38        58.74 o
  -3   1  14         17.93        -37.80        65.29 o
  -2   1  14       3271.56       2701.76       158.33 o
  -1   1  14        511.19        379.60        87.67 o
   0   1  14        166.61         50.92        80.70 o
   1   1  14         16.09         14.05        85.40 o
   2   1  14       1315.52       1109.11       178.45 o
  -5   2  14        643.25        978.38       139.64 o
  -4   2  14          1.24         -5.27        95.78 o
  -3   2  14        870.34        861.60        96.82 o
  -2   2  14        332.79        551.99       113.71 o
  -1   2  14         14.39         72.73        77.73 o
   0   2  14         14.88         22.59        82.41 o
   1   2  14        785.36        750.48       130.11 o
   2   2  14        427.86        493.50       142.12 o
  -5   3  14        770.20        822.17       165.32 o
  -4   3  14         61.08        177.69        77.56 o
  -3   3  14        221.29        120.10        75.43 o
  -2   3  14       1127.33       1040.08       189.52 o
  -1   3  14       2175.05       1859.19       139.82 o
   0   3  14        146.16        -62.84        79.35 o
   1   3  14        434.97        322.01        94.85 o
   2   3  14          3.77        100.90        82.77 o
  -5   4  14        718.99        820.59       181.40 o
  -4   4  14         16.78         16.67        74.46 o
  -3   4  14       1956.16       1705.98       134.53 o
  -2   4  14        188.33        236.95        81.21 o
  -1   4  14       1269.76        928.86       168.66 o
   0   4  14        343.19        432.92       118.40 o
   1   4  14       1622.14       1525.29       154.49 o
   2   4  14         15.93        109.21        87.48 o
  -5   5  14       1558.28       1264.78       145.04 o
  -4   5  14         53.77         46.68        70.34 o
  -3   5  14         95.33        172.35        74.93 o
  -2   5  14        117.75        142.62        76.96 o
  -1   5  14       2839.53       2612.64       179.25 o
   0   5  14         21.57         36.60        80.88 o
   1   5  14        430.76        325.03       136.93 o
   2   5  14         67.37        163.13        88.16 o
  -5   6  14        613.79        670.14       128.08 o
  -4   6  14        957.87        900.55       135.17 o
  -3   6  14       3026.09       2723.40       159.04 o
  -2   6  14        575.44        822.78       110.08 o
  -1   6  14       1322.86       1157.22       133.15 o
   0   6  14        780.12        834.62       126.91 o
   1   6  14       1352.56       1474.71       157.14 o
   2   6  14        531.22        701.67       122.75 o
  -5   7  14        902.53        594.37       122.11 o
  -4   7  14       2591.89       2856.74       201.21 o
  -3   7  14         57.27        349.98        87.00 o
  -2   7  14       2420.43       2412.35       176.50 o
  -1   7  14       1730.62       1532.72       151.26 o
   0   7  14        715.45        783.05       124.43 o
   1   7  14          0.53         -2.79       105.57 o
   2   7  14        515.57        516.64       116.30 o
  -5   8  14        208.74        261.38       104.63 o
  -4   8  14       2878.59       2115.56       145.27 o
  -3   8  14        936.68        734.48       119.07 o
  -2   8  14       2067.78       2470.32       179.66 o
  -1   8  14          1.00         38.66        91.47 o
   0   8  14       1753.58       1615.42       159.20 o
   1   8  14        162.10        150.37        92.89 o
  -5   9  14         55.37         69.79        96.94 o
  -4   9  14       2957.93       2979.70       169.36 o
  -3   9  14         11.05         37.99       111.99 o
  -2   9  14       1632.63       1738.63       158.74 o
  -1   9  14         35.53        171.71        84.14 o
   0   9  14        253.75        425.52       180.16 o
   1   9  14        483.18        219.43       100.15 o
  -4  10  14        318.65        245.82        93.21 o
  -3  10  14          0.85         37.66        82.11 o
  -2  10  14          0.64        -55.69        96.36 o
  -1  10  14          0.22         42.62        78.31 o
   0  10  14       1949.02       1586.12       161.52 o
   1  10  14       1179.63       1420.44       163.15 o
  -4  11  14        545.08        679.68       118.08 o
  -3  11  14        290.55        219.80        96.10 o
  -2  11  14        987.03       1083.50       141.35 o
  -1  11  14       1727.06       1733.55       224.56 o
   0  11  14         21.53         86.67       182.38 o
   1  11  14        632.65        805.29       135.32 o
  -4  12  14         45.53         58.86        86.03 o
  -3  12  14       1056.68        993.65       140.06 o
  -2  12  14          0.20        -75.92        79.14 o
  -1  12  14        105.22        312.91       105.60 o
   0  12  14        292.98        418.19       112.63 o
  -3  13  14         79.47        -62.29        83.05 o
  -2  13  14         20.43        -74.68        76.42 o
  -1  13  14       2768.15       1990.12       175.22 o
   0  13  14         53.36         14.56        99.48 o
  -3  14  14       1238.90       1462.82       173.01 o
  -2  14  14         97.96        114.95        93.75 o
  -1  14  14          1.43        135.37       149.85 o
   0  14  14         87.01          4.17        97.59 o
  -2  15  14        416.69        544.20       117.72 o
  -1  15  14       1416.07       1620.66       169.34 o
  -3   0  15         90.05       -102.99       102.99 o
  -1   0  15       1521.25       1662.49       204.28 o
  -3   1  15       2666.66       2158.91       156.33 o
  -2   1  15        626.32        657.11       107.66 o
  -1   1  15         41.15         26.42        79.89 o
   0   1  15          2.88         60.96        90.88 o
  -3   2  15         20.57        180.55        86.00 o
  -2   2  15         52.71         86.66       121.41 o
  -1   2  15        425.26        307.91        95.47 o
   0   2  15        600.70        655.47       125.58 o
  -3   3  15        960.38        734.24       111.81 o
  -2   3  15        979.85       1218.15       126.08 o
  -1   3  15         26.67        117.18        94.64 o
   0   3  15         24.55        179.94        94.29 o
  -3   4  15          0.08         23.21       100.82 o
  -2   4  15       1612.47       1333.38       137.58 o
  -1   4  15          1.12         11.19        82.24 o
   0   4  15       1728.08       2000.70       316.59 o
  -3   5  15         53.47         54.17        77.01 o
  -2   5  15        917.79       1267.84       215.01 o
  -1   5  15         35.07        146.72        94.07 o
  -3   6  15        453.71        600.60       167.25 o
  -2   6  15       1423.76       1270.54       149.42 o
  -1   6  15        343.33        384.94       129.41 o
  -2   7  15        202.76        239.92       100.45 o
  -1   7  15        152.49        168.14       113.79 o
                                                
